# Supplementary material for: Subtype- and antigenic site-specific differences in biophysical influences on evolution of influenza virus hemagglutinin
Source: Virol J. 2012 May 8;9:91. doi: 10.1186/1743-422X-9-91 (PMC3499391; doi:10.1186/1743-422X-9-91)
Supplement: Additional file 1 — Multiple Sequence Alignments for influenza H1, H3, and B HA used in this study. [file 1743-422X-9-91-S1.xlsx]

## Sheet: H1
human H1N1 1918-present (raw aligned sequence)
Numbering based on HA0 met are in RED
HA1 Numbering based on A/Puerto Rico/8/24 (Mt Sinai) in BLACK
HA2 numbering based on A/Puerto Rico/8/24 (Mt Sinai) in BLUE
		1	2	3	4	5	6	7	8	9	10	11	12	13	14	15	16	17	18	19	20	21	22	23	24	25	26	27	28	29	30	31	32	33	34	35	36	37	38	39	40	41	42	43	44	45	46	47	48
															1	2	3	4	5	6	7	8	9	10	11	12	13	14	15	16	17	18	19	20	21	22	23	24	25	26	27	28	29	30	31	32	33	34	35
AAD17229	A/South Carolina/1/18 (H1N1)	M	E	A	R	L	L	V	L	L	C	A	F	A	A	T	N	A	D	T	I	C	I	G	Y	H	A	N	N	S	T	D	T	V	D	T	V	L	E	K	N	V	T	V	T	H	S	V	N
ACF54598	A/WSN/1933(H1N1)	M	K	A	K	L	L	V	L	L	Y	A	F	V	A	T	D	A	D	T	I	C	I	G	Y	H	A	N	N	S	T	D	T	V	D	T	I	F	E	K	N	V	A	V	T	H	S	V	N
ABD77796	A/Wilson-Smith/33(H1N1)	M	K	A	R	L	L	V	L	L	C	A	L	A	A	T	D	A	D	T	I	C	I	G	Y	H	A	N	N	S	T	D	T	V	D	T	L	L	E	K	N	V	T	V	T	H	S	V	N
ABF47955	A/WSN/1933 TS61(H1N1)	M	K	A	K	L	L	V	L	L	Y	A	F	V	A	T	D	A	D	T	I	C	I	G	Y	H	A	N	N	S	T	D	T	V	D	T	I	F	E	K	N	V	A	V	T	H	S	V	N
AAA43209	A/WSN/33	M	K	A	K	L	L	V	L	L	Y	A	F	V	A	T	D	A	D	T	I	C	I	G	Y	H	A	N	N	S	T	D	T	V	D	T	I	F	E	K	N	V	A	V	T	H	S	V	N
ABF21278	A/Wilson-Smith/1933(H1N1)	M	K	A	K	L	L	V	L	L	Y	A	F	V	A	T	D	A	D	T	I	C	I	G	Y	H	A	N	N	S	T	D	T	V	D	T	I	L	E	K	N	V	A	V	T	H	S	V	N
ABD77675	A/Puerto Rico/8/34(H1N1)	M	K	A	N	L	L	V	L	L	C	A	L	A	A	A	D	A	D	T	I	C	I	G	Y	H	A	N	N	S	T	D	T	V	D	T	V	L	E	K	N	V	T	V	T	H	S	V	N
CAA24272	A/PR/8/34(H0N1)	M	K	A	N	L	L	V	L	L	C	A	L	A	A	A	D	A	D	T	I	C	I	G	Y	H	A	N	N	S	T	D	T	V	D	T	V	L	E	K	N	V	T	V	T	H	S	V	N
ACF41834	A/Puerto Rico/8/34(H1N1)	M	K	A	N	L	L	V	L	L	C	A	L	A	A	A	D	A	D	T	I	C	I	G	Y	H	A	N	N	S	T	D	T	V	D	T	V	L	E	K	N	V	T	V	T	H	S	V	N
ABO21709	A/Puerto Rico/8/34(H1N1)	M	K	A	N	L	L	V	L	L	C	A	L	A	A	A	D	A	D	T	I	C	I	G	Y	H	A	N	N	S	T	D	T	V	D	T	V	L	E	K	N	V	T	V	T	H	S	V	N
AAM75158	A/Puerto Rico/8/34/Mount Sinai(H1N1)	M	K	A	N	L	L	V	L	L	S	A	L	A	A	A	D	A	D	T	I	C	I	G	Y	H	A	N	N	S	T	D	T	V	D	T	V	L	E	K	N	V	T	V	T	H	S	V	N
ABD62781	A/Melbourne/35(H1N1)	M	K	A	R	L	L	I	L	L	C	A	L	A	A	T	D	A	D	T	I	C	I	G	Y	H	A	N	N	S	T	D	T	V	D	T	V	L	E	K	N	V	T	V	T	H	S	V	N
ABN59412	A/Alaska/1935(H1N1)	M	K	A	N	L	L	V	L	L	C	A	L	A	A	A	D	A	D	T	I	C	I	G	Y	H	A	N	N	S	T	D	T	V	D	T	V	L	E	K	N	V	T	V	T	H	S	V	N
ABO38384	A/Phila/1935(H1N1)	M	K	A	R	L	L	V	L	L	C	A	L	A	A	A	D	A	D	T	I	C	I	G	Y	H	A	N	N	S	T	D	T	V	D	T	V	L	E	K	N	V	T	V	T	H	S	V	N
ABO38351	A/Henry/1936(H1N1)	M	K	A	R	L	L	V	L	L	C	A	L	A	A	T	D	A	D	T	I	C	I	G	Y	H	A	N	N	S	T	D	T	V	D	T	V	L	E	K	N	V	T	V	T	H	S	V	N
ABI20826	A/Hickox/1940(H1N1)	M	K	A	K	L	L	I	L	L	C	A	L	S	A	T	D	A	D	T	I	C	I	G	Y	H	A	N	N	S	T	D	T	V	D	T	V	L	E	K	N	V	T	V	T	H	S	V	N
ABD62843	A/Bel/1942(H1N1)	M	K	A	R	L	L	V	L	L	C	A	I	A	A	T	D	A	D	T	I	C	I	G	Y	H	A	N	N	S	T	D	T	V	D	T	I	L	E	K	N	V	T	V	T	H	S	V	N
ABD79101	A/Weiss/43(H1N1)	M	K	A	R	L	L	V	L	L	C	A	L	A	A	T	D	A	D	T	I	C	I	G	Y	H	A	N	N	S	T	D	T	V	D	T	I	L	E	K	N	V	T	V	T	H	S	V	N
ABO38054	A/AA/Marton/1943(H1N1)	M	K	A	R	L	L	V	L	L	C	A	L	A	A	T	D	A	D	T	I	C	I	G	Y	H	A	N	N	S	T	D	T	V	D	T	V	L	E	K	N	V	T	V	T	H	S	V	N
ABO38373	A/Iowa/1943(H1N1)	M	K	A	R	L	L	V	L	L	C	A	L	A	A	T	D	A	D	T	I	C	I	G	Y	H	A	N	N	S	T	D	T	V	D	T	V	L	E	K	N	V	T	V	T	H	S	V	N
ABP49327	A/AA/Huston/1945(H1N1)	M	K	A	R	L	L	V	L	L	C	A	L	A	A	T	D	A	D	T	I	C	I	G	Y	H	A	N	N	S	T	D	T	V	D	T	V	L	E	K	N	V	T	V	T	H	S	V	N
ABD79112	A/Cam/46(H1N1)	M	K	A	K	L	L	I	L	L	C	A	L	S	A	T	D	A	D	T	I	C	I	G	Y	H	A	N	N	S	T	D	T	V	D	T	V	L	E	K	N	V	T	V	T	H	S	V	N
ABD77807	A/FortMonmouth/1/47(H1N1)	M	K	A	K	L	L	I	L	L	C	A	L	S	A	T	D	A	D	T	I	C	I	G	Y	H	A	N	N	S	T	D	T	V	D	T	V	L	E	K	N	V	T	V	T	H	S	V	N
AAA67338	A/Fort Monmouth/1/1947(H1N1)	M	K	A	K	L	L	I	L	L	C	A	L	T	A	T	D	A	D	T	I	C	I	G	Y	H	A	N	N	S	T	D	T	V	D	T	V	L	E	K	N	V	T	V	T	H	S	V	N
ABN59401	A/Albany/4835/1948(H1N1)	M	K	A	K	L	L	V	L	L	C	A	L	S	A	T	D	A	D	T	I	C	I	G	Y	H	A	N	N	S	T	D	T	V	D	T	V	L	E	K	N	V	T	V	T	H	S	V	N
ABN59434	A/Roma/1949(H1N1)	M	K	A	K	L	L	V	L	L	C	A	L	S	A	T	D	A	D	T	I	C	I	G	Y	H	A	N	N	S	T	D	T	V	D	T	V	L	E	K	N	V	T	V	T	H	S	V	N
ABD61735	A/Fort Worth/50(H1N1)	M	K	A	K	L	L	I	L	L	C	A	L	S	A	T	D	A	D	T	I	C	I	G	Y	H	A	N	N	S	T	D	T	V	D	T	V	L	E	K	N	V	T	V	T	H	S	V	N
ABP49316	A/Albany/4836/1950(H1N1)	M	K	A	K	L	L	V	L	L	C	A	L	S	A	T	D	A	D	T	I	C	I	G	Y	H	A	N	N	S	T	D	T	V	D	T	V	L	E	K	N	V	T	V	T	H	S	V	N
ABQ01311	A/Albany/1618/1951(H1N1)	M	K	A	R	L	L	I	L	L	C	A	L	S	A	T	D	A	D	T	I	C	I	G	Y	H	A	N	N	S	T	D	T	V	D	T	V	L	E	K	N	V	T	V	T	H	S	V	N
ABQ44471	A/Albany/14/1951(H1N1)	M	K	A	R	L	L	I	L	L	C	A	L	S	A	T	D	A	D	T	I	C	I	G	Y	H	A	N	N	S	T	D	T	V	D	T	V	L	E	K	N	V	T	V	T	H	S	V	N
ABP49481	A/Albany/12/1951(H1N1)	M	K	A	R	L	L	I	L	L	C	A	L	S	A	T	D	A	D	T	I	C	I	G	Y	H	A	N	N	S	T	D	T	V	D	T	V	L	E	K	N	V	T	V	T	H	S	V	N
ABD60966	A/Malaysia/54(H1N1)	M	K	A	R	L	L	I	L	L	C	A	L	S	A	T	D	A	D	T	I	C	I	G	Y	H	A	N	N	S	T	D	T	V	D	T	V	L	E	K	N	V	T	V	T	H	S	V	N
AAA43171	A/Leningrad/1954/1(H1N1)	M	K	A	K	L	L	V	L	L	C	A	L	S	A	T	D	A	D	T	I	C	I	G	Y	H	A	N	N	S	T	D	T	V	D	T	V	L	E	K	N	V	T	V	T	H	S	V	N
ABD15258	A/Denver/57(H1N1)	M	K	A	K	L	L	I	L	L	C	A	L	S	A	T	D	A	D	T	I	C	I	G	Y	H	A	N	N	S	T	D	T	V	D	T	V	L	E	K	N	V	T	V	T	H	S	V	N
ABQ44394	A/New Jersey/1976(H1N1)	M	K	A	I	L	L	V	L	L	C	T	F	A	A	T	N	A	D	T	L	C	I	G	Y	H	A	N	N	S	T	D	T	V	D	T	V	L	E	K	N	V	T	V	T	H	S	V	N
ABV45838	A/Wisconsin/301/1976(H1N1)	M	K	A	I	L	L	V	L	L	C	T	F	A	A	T	N	A	D	T	L	C	I	G	Y	H	A	N	N	S	T	D	T	V	D	T	V	L	E	K	N	V	T	V	T	H	S	V	N
ABO44134	A/Tientsin/78/1977(H1N1)	M	K	A	K	L	L	V	L	L	C	A	L	S	A	T	D	A	D	T	I	C	I	G	Y	H	A	N	N	S	T	D	T	V	D	T	V	L	E	K	N	V	T	V	T	H	S	V	N
ABD60944	A/Hong Kong/117/77(H1N1)	M	K	A	K	L	L	V	L	L	C	A	L	S	A	T	D	A	D	T	I	C	I	G	Y	H	A	N	N	S	T	D	T	V	D	T	V	L	E	K	N	V	T	V	T	H	S	V	N
ABD95350	A/USSR/90/77(H1N1)	M	K	A	K	L	L	V	L	L	C	A	L	S	A	T	D	A	D	T	I	C	I	G	Y	H	A	N	N	S	T	D	T	V	D	T	V	L	E	K	N	V	T	V	T	H	S	V	N
ABD60933	A/USSR/92/77(H1N1)	M	K	A	K	L	L	V	L	L	C	A	L	S	A	T	D	A	D	T	I	C	I	G	Y	H	A	N	N	S	T	D	T	V	D	T	V	L	E	K	N	V	T	V	T	H	S	V	N
AAA43206	A/USSR/90/77(H1N1)	M	K	A	K	L	L	V	L	L	C	A	L	A	A	T	D	A	D	T	I	C	I	G	Y	H	A	N	N	S	T	D	T	V	D	T	V	L	E	K	N	V	T	V	T	H	S	V	N
ABO38065	A/Brazil/11/1978(H1N1)	M	K	A	K	L	L	V	L	L	C	A	L	S	A	T	D	A	D	T	I	C	I	G	Y	H	A	N	N	S	T	D	T	V	D	T	V	L	E	K	N	V	T	V	T	H	S	V	N
ABO32992	A/Lackland/7/1978(H1N1)	M	K	A	K	L	L	V	L	L	C	A	L	S	A	T	D	A	D	T	I	C	I	G	Y	H	A	N	N	S	T	D	T	V	D	T	V	L	E	K	N	V	T	V	T	H	S	V	N
ABP49448	A/Albany/20/1978(H1N1)	M	K	A	K	L	L	V	L	L	C	A	L	S	A	T	D	A	D	T	I	C	I	G	Y	H	A	N	N	S	T	D	T	V	D	T	V	L	E	K	N	V	T	V	T	H	S	V	N
ABY81349	A/California/45/1978(H1N1)	M	K	A	K	L	L	V	L	L	C	A	L	S	A	T	D	A	D	T	I	C	I	G	Y	H	A	N	N	S	T	D	T	V	D	T	V	L	E	K	N	V	T	V	T	H	S	V	N
ABN59423	A/Arizona/14/1978(H1N1)	M	K	A	K	L	L	V	L	L	C	A	L	S	A	T	D	A	D	T	I	C	I	G	Y	H	A	N	N	S	T	D	T	V	D	T	V	L	E	K	N	V	T	V	T	H	S	V	N
ABO32981	A/Lackland/3/1978(H1N1)	M	K	A	K	L	L	V	L	L	C	A	L	S	A	T	D	A	D	T	I	C	I	G	Y	H	A	N	N	S	T	D	T	V	D	T	V	L	E	K	N	V	T	V	T	H	S	V	N
ABP49338	A/California/10/1978(H1N1)	M	K	A	K	L	L	V	L	L	C	A	L	S	A	T	D	A	D	T	I	C	I	G	Y	H	A	N	N	S	T	D	T	V	D	T	V	L	E	K	N	V	T	V	T	H	S	V	N
ABF47715	A/Memphis/13/1978(H1N1)	M	K	A	K	L	L	V	L	L	C	A	L	S	A	T	D	A	D	T	I	C	I	G	Y	H	A	N	N	S	T	D	T	V	D	T	V	L	E	K	N	V	T	V	T	H	S	V	N
ABQ01322	A/USSR/46/1979(H1N1)	M	K	A	K	L	L	V	L	L	C	A	L	S	A	T	D	A	D	T	I	C	I	G	Y	H	A	N	N	S	T	D	T	V	D	T	V	L	E	K	N	V	T	V	T	H	S	V	N
ABW36311	A/Albany/8/1979(H1N1)	M	K	A	K	L	L	V	L	L	C	A	L	S	A	T	D	A	D	T	I	C	I	G	Y	H	A	N	N	S	T	D	T	V	D	T	V	L	E	K	N	V	T	V	T	H	S	V	N
ABN50756	A/Memphis/1/1979(H1N1)	M	K	A	K	L	L	V	L	L	C	A	L	S	A	T	D	A	D	T	I	C	I	G	Y	H	A	N	N	S	T	D	T	V	D	T	V	L	E	K	N	V	T	V	T	H	S	V	N
AAA43172	A/Kiev/59/1979(H1N1)	M	K	A	K	L	L	V	L	L	C	A	L	S	A	T	D	A	D	T	I	C	I	G	Y	H	A	N	N	S	T	D	T	V	D	T	V	L	E	K	N	V	T	V	T	H	S	V	N
ABO38362	A/India/6263/1980(H1N1)	M	K	A	K	L	L	V	L	L	C	A	L	S	A	T	D	A	D	T	I	C	I	G	Y	H	A	N	N	S	T	D	T	V	D	T	V	L	E	K	N	V	T	V	T	H	S	V	N
ABO33006	A/Maryland/2/1980(H1N1)	M	K	A	K	I	L	V	L	L	C	A	L	S	A	T	D	A	D	T	I	C	I	G	Y	H	A	N	N	S	T	D	T	V	D	T	V	L	E	K	N	V	T	V	T	H	S	V	N
ABF47748	A/Memphis/7/1980(H1N1)	M	K	A	K	L	L	V	L	L	C	A	L	S	A	T	D	A	D	T	I	C	I	G	Y	H	A	N	N	S	T	D	T	V	D	T	V	L	E	K	N	V	T	V	T	H	S	V	N
ABO52258	A/Baylor/4052/1981(H1N1)	M	K	A	K	L	L	V	L	L	C	A	L	S	A	T	D	A	D	T	I	C	I	G	Y	H	A	N	N	S	T	D	T	V	D	T	V	L	E	K	N	V	T	V	T	H	S	V	N
ABD95339	A/Baylor/11515/82(H1N1)	M	K	A	K	L	L	V	L	L	C	A	L	S	A	T	D	A	D	T	I	C	I	G	Y	H	A	N	N	S	T	D	T	V	D	T	V	L	E	K	N	V	T	V	T	H	S	V	N
ABD77818	A/Baylor/11735/82(H1N1)	M	K	A	K	L	L	V	L	L	C	A	L	S	A	T	D	A	D	T	I	C	I	G	Y	H	A	N	N	S	T	D	T	V	D	T	V	L	E	K	N	V	T	V	T	H	S	V	N
ABO52797	A/Christ's Hospital/157/1982(H1N1)	M	K	A	K	L	L	V	L	L	C	A	L	S	A	T	D	A	D	T	I	C	I	G	Y	H	A	N	N	S	T	D	T	V	D	T	V	L	E	K	N	V	T	V	T	H	S	V	N
ABO38340	A/Chile/1/1983(H1N1)	M	K	A	K	L	L	V	L	L	C	A	L	S	A	T	D	A	D	T	I	C	I	G	Y	H	A	N	N	S	T	D	T	V	D	T	V	L	E	K	N	V	T	V	T	H	S	V	N
CAC18524	A/Fiji/15899/83	M	K	T	K	L	L	V	L	L	C	A	L	S	A	T	D	A	D	T	I	C	I	G	Y	H	A	N	N	S	T	D	T	V	D	T	V	L	E	K	N	V	T	V	T	H	S	V	N
ABO33025	A/New Zealand/7/1983(H1N1)	M	K	A	K	L	L	V	L	L	C	A	L	S	A	T	D	A	D	T	I	C	I	G	Y	H	A	N	N	S	T	D	T	V	D	T	V	L	E	K	N	V	T	V	T	H	S	V	N
CAA35094	A/CHR/157/83(H1N1)	M	K	A	K	L	L	V	L	L	C	A	L	S	A	T	D	A	D	T	I	C	I	G	Y	H	A	N	N	S	T	D	T	V	D	T	V	L	E	K	N	V	T	V	T	H	S	V	N
ABG88344	A/Memphis/2/1983(H1N1)	M	K	A	K	L	L	V	L	L	C	A	L	S	A	T	D	A	D	T	I	C	I	G	Y	H	A	N	N	S	T	D	T	V	D	T	V	L	E	K	N	V	T	V	T	H	S	V	N
ABF47759	A/Memphis/3/1983(H1N1)	M	K	A	K	L	L	V	L	L	C	A	L	S	A	T	D	A	D	T	I	C	I	G	Y	H	A	N	N	S	T	D	T	V	D	T	V	L	E	K	N	V	T	V	T	H	S	V	N
ABI92302	A/Memphis/6/1983(H1N1)	M	K	A	K	L	L	V	L	L	C	A	L	S	A	T	D	A	D	T	I	C	I	G	Y	H	A	N	N	S	T	D	T	V	D	T	V	L	E	K	N	V	T	V	T	H	S	V	N
ABN50900	A/Memphis/49/1983(H1N1)	M	K	A	K	L	L	V	L	L	C	A	L	S	A	T	D	A	D	T	I	C	I	G	Y	H	A	N	N	S	T	D	T	V	D	T	V	L	E	K	N	V	T	V	T	H	S	V	N
ABK40546	A/Memphis/24/1983(H1N1)	M	K	A	K	L	L	V	L	L	C	A	L	S	A	T	D	A	D	T	I	C	I	G	Y	H	A	N	N	S	T	D	T	V	D	T	V	L	E	K	N	V	T	V	T	H	S	V	N
ABK40590	A/Memphis/30/1983(H1N1)	M	K	A	K	L	L	V	L	L	C	A	L	S	A	T	D	A	D	T	I	C	I	G	Y	H	A	N	N	S	T	D	T	V	D	T	V	L	E	K	N	V	T	V	T	H	S	V	N
ABL67264	A/Memphis/35/1983(H1N1)	M	K	A	K	L	L	V	L	L	C	A	L	S	A	T	D	A	D	T	I	C	I	G	Y	H	A	N	N	S	T	D	T	V	D	T	V	L	E	K	N	V	T	V	T	H	S	V	N
ABG26824	A/Memphis/11/1983(H1N1)	M	K	A	K	L	L	V	L	L	C	A	L	S	A	T	D	A	D	T	I	C	I	G	Y	H	A	N	N	S	T	D	T	V	D	T	V	L	E	K	N	V	T	V	T	H	S	V	N
ABG88333	A/Memphis/1/1983(H1N1)	M	K	A	K	L	L	V	L	L	C	A	L	S	A	T	D	A	D	T	I	C	I	G	Y	H	A	N	N	S	T	D	T	V	D	T	V	L	E	K	N	V	T	V	T	H	S	V	N
AAB27052	A/Alma Ata/1417/84(H1N1)	M	K	A	R	L	L	V	L	L	C	A	F	A	A	T	N	A	D	T	L	C	I	G	Y	H	A	N	N	S	T	D	T	V	D	T	V	L	E	K	N	V	T	V	T	H	S	V	N
ABO38406	A/Tonga/14/1984(H1N1)	M	K	A	K	L	L	V	L	L	C	A	L	S	A	T	D	A	D	T	I	C	I	G	Y	H	A	N	N	S	T	D	T	V	D	T	V	L	E	K	N	V	T	V	T	H	S	V	N
ABP49349	A/Memphis/1/1984(H1N1)	M	K	A	K	L	L	V	L	L	C	A	L	S	A	T	D	A	D	T	I	C	I	G	Y	H	A	N	N	S	T	D	T	V	D	T	V	L	E	K	N	V	T	V	T	H	S	V	N
CAA91080	A/Mongolia/231/85(H1N1)	M	K	A	K	L	L	V	L	L	C	A	L	S	A	T	D	A	D	T	I	C	I	G	Y	H	A	N	N	S	T	D	T	V	D	T	V	L	E	K	N	V	T	V	T	H	S	V	N
ABO38395	A/Singapore/6/1986(H1N1)	M	K	A	K	L	L	V	L	L	C	A	F	T	A	T	D	A	D	T	I	C	I	G	Y	H	A	N	N	S	T	D	T	V	D	T	V	L	E	K	N	V	T	V	T	H	S	V	N
ABF21274	A/Taiwan/01/1986(H1N1)	M	K	A	K	L	L	V	L	L	C	A	F	T	A	T	D	A	D	T	I	C	I	G	Y	H	A	N	N	S	T	D	T	V	D	T	V	L	E	K	N	V	T	V	T	H	S	V	N
ABM22246	A/Memphis/12/1986(H1N1)	M	K	A	K	L	L	I	L	L	C	A	F	T	A	T	D	A	D	T	I	C	I	G	Y	H	A	N	N	S	T	D	T	V	D	T	V	L	E	K	N	V	T	V	T	H	S	V	N
ABP49360	A/New York/2924-1/1986(H1N1)	M	K	A	K	L	L	I	L	L	C	A	F	T	A	T	D	A	D	T	I	C	I	G	Y	H	A	N	N	S	T	D	T	V	D	T	V	L	E	K	N	V	T	V	T	H	S	V	N
ABO44123	A/Texas/2922-3/1986(H1N1)	M	K	A	K	L	L	V	L	L	C	A	F	T	A	T	D	A	D	T	I	C	I	G	Y	H	A	N	N	S	T	D	T	V	D	T	V	L	E	K	N	V	T	V	T	H	S	V	N
ABQ44416	A/Memphis/1/1987(H1N1)	M	K	A	K	L	L	V	L	L	C	A	F	T	A	T	D	A	D	T	I	C	I	G	Y	H	A	N	N	S	T	D	T	V	D	T	V	L	E	K	N	V	T	V	T	H	S	V	N
ABN50940	A/Memphis/4/1987(H1N1)	M	K	A	K	L	L	V	L	L	C	A	F	T	A	T	D	A	D	T	I	C	I	G	Y	H	A	N	N	S	T	D	T	V	D	T	V	L	E	K	N	V	T	V	T	H	S	V	N
CAA91081	A/Mongolia/153/88(H1N1)	M	K	A	N	L	L	V	L	L	C	A	L	A	A	A	D	A	D	T	I	C	I	G	Y	H	A	N	N	S	T	D	T	V	D	T	V	L	E	K	N	V	T	V	T	H	S	V	N
ABU80400	A/Ohio/3559/1988(H1N1)	M	K	A	I	L	L	V	L	L	Y	T	F	T	A	A	N	A	D	T	L	C	I	G	Y	H	A	N	N	S	T	D	T	V	D	T	V	L	E	K	N	V	T	V	T	H	S	V	N
BAA02768	A/Suita/1/89(H1N1)	M	K	A	K	L	L	V	L	L	C	A	F	T	A	T	D	A	D	T	I	C	I	G	Y	H	A	N	N	S	T	D	T	V	D	T	V	L	E	K	N	V	T	V	T	H	S	V	N
BAA02769	A/Suita/1/89/(R)(H1N1)	M	K	A	K	L	L	V	L	L	C	A	F	T	A	T	D	A	D	T	I	C	I	G	Y	H	A	N	N	S	T	D	T	V	D	T	V	L	E	K	N	V	T	V	T	H	S	V	N
CAA91083	A/Mongolia/162/91(H1N1)	-	-	-	-	L	V	V	L	L	C	A	F	T	A	T	D	A	D	T	I	C	I	G	Y	H	A	N	N	S	T	D	T	V	D	T	V	L	E	K	N	V	T	V	T	H	S	V	N
CAA91082	A/Mongolia/111/91 (H1N1)	-	-	-	-	L	V	V	L	L	C	A	L	A	A	A	D	A	D	T	I	C	I	G	Y	H	A	N	N	S	T	D	T	V	D	T	V	L	E	K	N	V	T	V	T	H	S	V	N
ACF41933	A/Texas/36/1991(H1N1)	M	K	A	K	L	L	V	L	L	C	A	F	T	A	T	Y	A	D	T	I	C	I	G	Y	H	A	N	N	S	T	D	T	V	D	T	V	L	E	K	N	V	T	V	T	H	S	V	N
AAA43283	A/MD/12/1991(H1N1)	M	K	A	I	L	L	V	L	L	Y	T	F	T	A	A	N	A	D	T	L	C	I	G	Y	H	A	N	N	S	T	D	T	V	D	T	V	L	E	K	N	V	T	V	T	H	S	V	N
ABF21276	A/Texas/36/1991(H1N1)	M	K	A	K	L	L	V	L	L	C	A	F	T	A	T	Y	A	D	T	I	C	I	G	Y	H	A	N	N	S	T	D	T	V	D	T	V	L	E	K	N	V	T	V	T	H	S	V	N
AAP34322	A/Texas/36/91(H1N1)	M	K	A	K	L	L	V	L	L	C	A	F	T	A	T	Y	A	D	T	I	C	I	G	Y	H	A	N	N	S	T	D	T	V	D	T	V	L	E	K	N	V	T	V	T	H	S	V	N
ABD60955	A/Texas/36/91(H1N1)	M	K	A	K	L	L	V	L	L	C	A	F	T	A	T	Y	A	D	T	I	C	I	G	Y	H	A	N	N	S	T	D	T	V	D	T	V	L	E	K	N	V	T	V	T	H	S	V	N
AAB03291	A/WI/4754/1994(H1N1)	M	K	A	I	L	L	V	L	L	Y	T	F	T	A	A	N	A	D	T	L	C	I	G	Y	H	A	N	N	S	T	D	T	V	D	T	V	L	E	K	N	V	T	V	T	H	S	V	N
CAC86625	A/Wuhan/371/95(H1N1)	-	-	-	-	-	-	V	L	L	C	T	F	T	A	T	Y	A	D	T	I	C	I	G	Y	H	A	N	N	S	T	D	T	V	D	T	V	L	E	K	N	V	T	V	T	H	S	V	N
AAP34323	A/Beijing/262/95(H1N1)	M	K	A	K	L	L	V	L	L	C	T	F	T	A	T	Y	A	D	T	I	C	I	G	Y	H	A	N	N	S	T	D	T	V	D	T	V	L	E	K	N	V	T	V	T	H	S	V	N
AAP34325	A/Shenzhen/227/95(H1N1)	M	K	A	K	L	L	V	L	L	C	A	F	T	A	T	Y	A	D	T	I	C	I	G	Y	H	A	N	N	S	T	D	T	V	D	T	V	L	E	K	N	V	T	V	T	H	S	V	N
ACF41867	A/Beijing/262/1995(H1N1)	M	K	A	K	L	L	V	L	L	C	T	F	T	A	T	Y	A	D	T	I	C	I	G	Y	H	A	N	N	S	T	D	T	V	D	T	V	L	E	K	N	V	T	V	T	H	S	V	N
AAK70449	A/Switzerland/5389/95 (H1N1)	M	K	A	K	L	L	V	L	L	C	A	F	T	A	T	Y	A	D	T	I	C	I	G	Y	H	A	N	N	S	T	D	T	V	D	T	V	L	E	K	N	V	T	V	T	H	S	V	N
AAK70450	A/Switzerland/5389/95 (H1N1)	M	K	A	K	L	L	V	L	L	C	A	F	T	A	T	Y	A	D	T	I	C	I	G	Y	H	A	N	N	S	T	D	T	V	D	T	V	L	E	K	N	V	T	V	T	H	S	V	N
AAL60443	A/Charlottesville/28/95(H1N1)	-	-	-	-	L	L	V	L	L	C	A	F	T	A	T	Y	A	D	T	I	C	I	G	Y	H	A	N	N	S	T	D	T	V	D	T	V	L	E	K	N	V	T	V	T	H	S	V	N
AAL60444	A/Charlottesville/28/95(H1N1)	-	-	-	-	L	L	V	L	L	C	A	F	T	A	T	Y	A	D	T	I	C	I	G	Y	H	A	N	N	S	T	D	T	V	D	T	V	L	E	K	N	V	T	V	T	H	S	V	N
AAL60449	A/Charlottesville/31/95(H1N1)	-	-	-	-	-	L	V	L	L	C	A	F	T	A	T	Y	A	D	T	I	C	I	G	Y	H	A	N	N	S	T	D	T	V	D	T	V	L	E	K	N	V	T	V	T	H	S	V	N
ABI92313	A/New York/694/1995(H1N1)	M	K	A	K	L	L	V	L	L	C	A	F	T	A	T	Y	A	D	T	I	C	I	G	Y	H	A	N	N	S	T	D	T	V	D	T	V	L	E	K	N	V	T	V	T	H	S	V	N
ABI20870	A/New York/656/1995(H1N1)	M	K	A	K	L	L	V	L	L	C	A	F	T	A	T	Y	A	D	T	I	C	I	G	Y	H	A	N	N	S	T	D	T	V	D	T	V	L	E	K	N	V	T	V	T	H	S	V	N
ABE11867	A/New York/604/1995(H1N1)	M	K	A	K	L	L	V	L	L	C	A	F	T	A	T	Y	A	D	T	I	C	I	G	Y	H	A	N	N	S	T	D	T	V	D	T	V	L	E	K	N	V	T	V	T	H	S	V	N
ABE12032	A/New York/627/1995(H1N1)	M	K	A	K	L	L	V	L	L	C	A	F	T	A	T	Y	A	D	T	I	C	I	G	Y	H	A	N	N	S	T	D	T	V	D	T	V	L	E	K	N	V	T	V	T	H	S	V	N
ABE26991	A/New York/644/1995(H1N1)	M	K	A	K	L	L	V	L	L	C	A	F	T	A	T	Y	A	D	T	I	C	I	G	Y	H	A	N	N	S	T	D	T	V	D	T	V	L	E	K	N	V	T	V	T	H	S	V	N
ABE11900	A/New York/615/1995(H1N1)	M	K	A	K	L	L	V	L	L	C	A	F	T	A	T	Y	A	D	T	I	C	I	G	Y	H	A	N	N	S	T	D	T	V	D	T	V	L	E	K	N	V	T	V	T	H	S	V	N
ABG47840	A/New York/629/1995(H1N1)	M	K	V	K	L	L	V	L	L	C	A	F	T	A	T	Y	A	D	T	I	C	I	G	Y	H	A	N	N	S	T	D	T	V	D	T	V	L	E	K	N	V	T	V	T	H	S	V	N
ABE11889	A/New York/607/1995(H1N1)	M	K	A	K	L	L	V	L	L	C	A	F	T	A	T	Y	A	D	T	I	C	I	G	Y	H	A	N	N	S	T	D	T	V	D	T	V	L	E	K	N	V	T	V	T	H	S	V	N
ABG26791	A/New York/649/1995(H1N1)	M	K	A	K	L	L	V	L	L	C	A	F	T	A	T	Y	A	D	T	I	C	I	G	Y	H	A	N	N	S	T	D	T	V	D	T	V	L	E	K	N	V	T	V	T	H	S	V	N
ABE11878	A/New York/605/1995(H1N1)	M	K	A	K	L	L	V	L	L	C	A	F	T	A	T	Y	A	D	T	I	C	I	G	Y	H	A	N	N	S	T	D	T	V	D	T	V	L	E	K	N	V	T	V	T	H	S	V	N
ABG88322	A/New York/650/1995(H1N1)	M	K	A	K	L	L	V	L	L	C	A	F	T	A	T	Y	A	D	T	I	C	I	G	Y	H	A	N	N	S	T	D	T	V	D	T	V	L	E	K	N	V	T	V	T	H	S	V	N
ABE11922	A/New York/620/1995(H1N1)	M	K	A	K	L	L	V	L	L	C	A	F	T	A	T	Y	A	D	T	I	C	I	G	Y	H	A	N	N	S	T	D	T	V	D	T	V	L	E	K	N	V	T	V	T	H	S	V	N
ABE11942	A/New York/621/1995(H1N1)	M	K	A	K	L	L	V	L	L	C	A	F	T	A	T	Y	A	D	T	I	C	I	G	Y	H	A	N	N	S	T	D	T	V	D	T	V	L	E	K	N	V	T	V	T	H	S	V	N
ABG88300	A/New York/630/1995(H1N1)	M	K	A	K	L	L	V	L	L	C	A	F	T	A	T	Y	A	D	T	I	C	I	G	Y	H	A	N	N	S	T	D	T	V	D	T	V	L	E	K	N	V	T	V	T	H	S	V	N
ABI95250	A/Nanchang/8/1996(H1N1)	M	K	A	K	L	L	V	L	L	C	T	F	T	A	T	Y	A	D	T	I	C	V	G	Y	H	A	N	N	S	T	D	T	V	D	T	V	L	E	K	N	V	T	V	T	H	S	V	N
ABI21530	A/Nanchang/15/1996(H1N1)	M	K	A	K	L	L	V	L	L	C	T	F	T	A	T	Y	A	D	T	I	C	I	G	Y	H	A	N	N	S	T	D	T	V	D	T	V	L	E	K	N	V	T	V	T	H	S	V	N
ABJ53504	A/Nanchang/14/1996(H1N1)	M	K	A	K	L	L	V	L	L	C	T	F	T	A	T	Y	A	D	T	I	C	I	G	Y	H	A	N	N	S	T	D	T	V	D	T	V	L	E	K	N	V	T	V	T	H	S	V	N
ABI21519	A/Nanchang/13/1996(H1N1)	M	K	A	K	L	L	V	L	L	C	T	F	T	A	T	Y	A	D	T	I	C	I	G	Y	H	A	N	N	S	T	D	T	V	D	T	V	L	E	K	N	V	T	V	T	H	S	V	N
ABI21541	A/Nanchang/16/1996(H1N1)	M	K	A	K	L	L	V	L	L	C	T	F	T	A	T	Y	A	D	T	I	C	I	G	Y	H	A	N	N	S	T	D	T	V	D	T	V	L	E	K	N	V	T	V	T	H	S	V	N
ABI21552	A/Nanchang/17/1996(H1N1)	M	K	A	K	L	L	V	L	L	C	T	F	T	A	T	Y	A	D	T	I	C	I	G	Y	H	A	N	N	S	T	D	T	V	D	T	V	L	E	K	N	V	T	V	T	H	S	V	N
ABD59847	A/TW/130/96(H1N1)	M	T	A	K	L	L	V	L	L	C	A	F	T	A	T	Y	A	D	T	I	C	I	G	Y	H	A	N	N	S	T	D	T	V	D	T	V	L	E	K	N	V	T	V	T	H	S	V	N
AAP60036	A/Memphis/14/96-M(H1N1)	M	K	A	K	L	L	V	L	L	C	A	F	T	A	T	Y	A	D	T	I	C	I	G	Y	H	A	N	N	S	T	D	T	V	D	T	V	L	E	K	N	V	T	V	T	H	S	V	N
ABN51066	A/Memphis/13/1996(H1N1)	M	K	A	K	L	L	V	L	L	C	A	F	T	A	T	Y	A	D	T	I	C	I	G	Y	H	A	N	N	S	T	D	T	V	D	T	V	L	E	K	N	V	T	V	T	H	S	V	N
ABN50962	A/Memphis/10/1996(H1N1)	M	K	A	K	L	L	V	L	L	C	A	F	T	A	T	Y	A	D	T	I	C	I	G	Y	H	A	N	N	S	T	D	T	V	D	T	V	L	E	K	N	V	T	V	T	H	S	V	N
ABO52225	A/Memphis/15/1996(H1N1)	M	K	A	K	L	L	V	L	L	C	A	F	T	A	T	Y	A	D	T	I	C	I	G	Y	H	A	N	N	S	T	D	T	V	D	T	V	L	E	K	N	V	T	V	T	H	S	V	N
AAP60037	A/Memphis/14/96-M1(H1N1)	M	K	A	K	L	L	V	L	L	C	A	F	T	A	T	Y	A	D	T	I	C	I	G	Y	H	A	N	N	S	T	D	T	V	D	T	V	L	E	K	N	V	T	V	T	H	S	V	N
ABM22257	A/Memphis/2/1996(H1N1)	M	K	V	K	L	L	V	L	L	C	A	F	T	A	T	Y	A	D	T	I	C	I	G	Y	H	A	N	N	S	T	D	T	V	D	T	V	L	E	K	N	V	T	V	T	H	S	V	N
ABM22279	A/Memphis/5/1996(H1N1)	M	K	A	K	L	L	V	L	L	C	A	F	T	A	T	Y	A	D	T	I	C	I	G	Y	H	A	N	N	S	T	D	T	V	D	T	V	L	E	K	N	V	T	V	T	H	S	V	N
ABO38010	A/Memphis/14/1996(H1N1)	M	K	A	K	L	L	V	L	L	C	A	F	T	A	T	Y	A	D	T	I	C	I	G	Y	H	A	N	N	S	T	D	T	V	D	T	V	L	E	K	N	V	T	V	T	H	S	V	N
ABF47660	A/New York/640/1996(H1N1)	M	K	A	K	L	L	V	L	L	C	A	F	T	A	T	Y	A	D	T	I	C	I	G	Y	H	A	N	N	S	T	D	T	V	D	T	V	L	E	K	N	V	T	V	T	H	S	V	N
ABI20848	A/New York/646/1996(H1N1)	M	K	A	K	L	L	V	L	L	C	A	F	T	A	T	Y	A	D	T	I	C	I	G	Y	H	A	N	N	S	T	D	T	V	D	T	V	L	E	K	N	V	T	V	T	H	S	V	N
ABG47829	A/New York/626/1996(H1N1)	M	K	A	K	L	L	V	L	L	C	A	F	T	A	T	Y	A	D	T	I	C	I	G	Y	H	A	N	N	S	T	D	T	V	D	T	V	L	E	K	N	V	T	V	T	H	S	V	N
ABD59848	A/TW/3355/97(H1N1)	M	K	A	K	L	L	V	L	L	C	T	F	T	A	T	Y	A	D	T	I	C	I	G	Y	H	A	N	N	S	T	D	T	V	D	T	V	L	E	K	N	V	T	V	T	H	S	I	N
AAK70452	A/Hong Kong/1035/98 (H1N1)	M	K	A	K	L	L	V	L	L	C	T	F	T	A	T	Y	A	D	T	I	C	I	G	Y	H	A	N	N	S	T	D	T	V	D	T	V	L	E	K	N	V	T	V	T	H	S	V	N
AAK70453	A/Hong Kong/1035/98 (H1N1)	M	K	A	K	L	L	V	L	L	C	T	F	T	A	T	Y	A	D	T	I	C	I	G	Y	H	A	N	N	S	T	D	T	V	D	T	V	L	E	K	N	V	T	V	T	H	S	V	N
AAK70456	A/Hong Kong/1134/98 (H1N1)	M	K	A	K	L	L	V	L	L	C	T	F	T	A	T	Y	A	D	T	I	C	I	G	Y	H	A	N	N	S	T	D	T	V	D	T	V	L	E	K	N	V	T	V	T	H	S	V	N
AAK70451	A/Hong Kong/1131/98 (H1N1)	M	K	A	K	L	L	I	L	L	C	T	F	T	A	T	Y	A	D	P	I	C	I	G	Y	H	A	N	N	S	T	D	T	V	D	T	V	L	E	K	N	V	T	V	T	H	S	V	N
AAK70454	A/Hong Kong/1035/98 (H1N1)	M	K	A	K	L	L	V	L	L	C	T	F	T	A	T	Y	A	D	T	I	C	I	G	Y	H	A	N	N	S	T	D	T	V	D	T	V	L	E	K	N	V	T	V	T	H	S	V	N
ABK40006	A/New South Wales/24/1999(H1N1)	M	K	A	K	L	L	V	L	L	C	T	F	T	A	T	Y	A	D	T	I	C	I	G	Y	H	A	N	N	S	T	D	T	V	D	T	V	L	E	K	N	V	T	V	T	H	S	V	N
CAC86622	A/New Caledonia/20/1999(H1N1)	M	K	A	K	L	L	V	L	L	C	T	F	T	A	T	Y	A	D	T	I	C	I	G	Y	H	A	N	N	S	T	D	T	V	D	T	V	L	E	K	N	V	T	V	T	H	S	V	N
AAP34324	A/New Caledonia/20/99(H1N1)	M	K	A	K	L	L	V	L	L	C	T	F	T	A	T	Y	A	D	T	I	C	I	G	Y	H	A	N	N	S	T	D	T	V	D	T	V	L	E	K	N	V	T	V	T	H	S	V	N
ABD59849	A/TW/4845/99(H1N1)	M	K	A	K	L	L	V	L	L	Y	A	F	V	A	T	D	A	D	T	I	C	I	G	Y	H	A	N	N	S	T	D	T	V	D	T	I	F	E	K	N	V	A	V	T	H	S	V	N
ACD37430	A/New Caledonia/20/1999(H1N1)	M	K	A	K	L	L	V	L	L	C	T	F	T	A	T	Y	A	D	T	I	C	I	G	Y	H	A	N	N	S	T	D	T	V	D	T	V	L	E	K	N	V	T	V	T	H	S	V	N
ABJ16719	A/South Australia/63/2000(H1N1)	M	K	A	K	L	L	V	L	L	C	A	F	T	A	T	Y	A	D	T	I	C	I	G	Y	H	A	N	N	S	T	D	T	V	D	T	V	L	E	K	N	V	T	V	T	H	S	V	N
ABK40028	A/South Australia/25/2000(H1N1)	M	K	A	K	L	L	V	L	L	C	A	F	T	A	T	Y	A	D	T	I	C	I	G	Y	H	A	N	N	S	T	D	T	V	D	T	V	L	E	K	N	V	T	V	T	H	S	V	N
ABM22026	A/South Australia/40/2000(H1N1)	M	K	A	K	L	L	V	L	L	C	A	F	T	A	T	Y	A	D	T	I	C	I	G	Y	H	A	N	N	S	T	D	T	V	D	T	V	L	E	K	N	V	T	V	T	H	S	V	N
ABJ09327	A/New South Wales/30/2000(H1N1)	M	K	A	K	L	L	V	L	L	C	T	F	T	A	T	Y	A	D	T	I	C	I	G	Y	H	A	N	N	S	T	D	T	V	D	T	V	L	E	K	N	V	T	V	T	H	S	V	N
ABJ16642	A/South Australia/45/2000(H1N1)	M	K	A	K	L	L	V	L	L	C	A	F	T	A	T	Y	A	D	T	I	C	I	G	Y	H	A	N	N	S	T	D	T	V	D	T	V	L	E	K	N	V	T	V	T	H	S	V	N
ABS76427	A/Thailand/Siriraj-07/2000(H1N1)	M	K	A	K	L	L	V	L	L	C	T	F	T	A	T	Y	A	D	T	I	C	I	G	Y	H	A	N	N	S	T	D	T	V	D	T	V	L	E	K	N	V	T	V	T	H	S	V	N
ABP49305	A/Memphis/15/2000(H1N1)	M	K	A	K	L	M	V	L	L	C	T	F	T	A	T	Y	A	D	T	I	C	I	G	Y	H	A	N	N	S	T	D	T	V	D	T	V	L	E	K	N	V	T	V	T	H	S	V	N
ABG37362	A/Dunedin/2/2000(H1N1)	M	K	V	K	L	L	V	L	L	C	T	F	T	A	T	Y	A	D	T	I	C	I	G	Y	H	A	N	N	S	T	D	T	V	D	T	V	L	E	K	N	V	T	V	T	H	S	V	N
AAX56530	A/New York/146/2000(H1N1)	M	K	A	K	L	L	V	L	L	C	A	F	T	A	T	Y	A	D	T	I	C	I	G	Y	H	A	N	N	S	T	D	T	V	D	T	V	L	E	K	N	V	T	V	T	H	S	V	N
ABD94756	A/Canterbury/9/2000(H1N1)	M	K	V	K	L	L	V	L	L	C	T	F	T	A	T	Y	A	D	T	I	C	I	G	Y	H	A	N	N	S	T	D	T	V	D	T	V	L	E	K	N	V	T	V	T	H	S	V	N
ABD77928	A/Canterbury/7/2000(H1N1)	M	K	V	K	L	L	V	L	L	C	T	F	T	A	T	Y	A	D	T	I	C	I	G	Y	H	A	N	N	S	T	D	T	V	D	T	V	L	E	K	N	V	T	V	T	H	S	V	N
ABF47891	A/Wellington/5/2000(H1N1)	M	K	V	K	L	L	V	L	L	C	T	F	T	A	T	Y	A	D	T	I	C	I	G	Y	H	A	N	N	S	T	D	T	V	D	T	V	L	E	K	N	V	T	V	T	H	S	V	N
ABO44046	A/Wellington/6/2000(H1N1)	M	K	V	K	L	L	V	L	L	C	T	F	T	A	T	Y	A	D	T	I	C	I	G	Y	H	A	N	N	S	T	D	T	V	D	T	V	L	E	K	N	V	T	V	T	H	S	V	N
ABD77917	A/Canterbury/23/2000(H1N1)	M	K	V	K	L	L	V	L	L	C	T	F	T	A	T	Y	A	D	T	I	C	I	G	Y	H	A	N	N	S	T	D	T	V	D	T	V	L	E	K	N	V	T	V	T	H	S	V	N
ABD94976	A/Canterbury/27/2000(H1N1)	M	K	A	K	L	L	V	L	L	C	T	F	T	A	T	Y	A	D	T	I	C	I	G	Y	H	A	N	N	S	T	D	T	V	D	T	V	L	E	K	N	V	T	V	T	H	S	V	N
ABD60867	A/Canterbury/30/2000(H1N1)	M	K	V	K	L	L	V	L	L	C	T	F	T	A	T	Y	A	D	T	I	C	I	G	Y	H	A	N	N	S	T	D	T	V	D	T	V	L	E	K	N	V	T	V	T	H	S	V	N
ABD63063	A/Canterbury/33/2000(H1N1)	-	K	V	K	L	L	V	L	L	C	T	F	T	A	T	Y	A	D	T	I	C	I	G	Y	H	A	N	N	S	T	D	T	V	D	T	V	L	E	K	N	V	T	V	T	H	S	V	N
ABD60900	A/Canterbury/34/2000(H1N1)	M	K	V	K	R	L	V	L	L	C	T	F	T	A	T	Y	A	D	T	I	C	I	G	Y	H	A	N	N	S	T	D	T	V	D	T	V	L	E	K	N	V	T	V	T	H	S	V	N
ABG80172	A/Wellington/11/2000(H1N1)	M	K	V	K	L	L	V	L	L	C	T	F	T	A	T	Y	A	D	T	I	C	I	G	Y	H	A	N	N	S	T	D	T	V	D	T	V	L	E	K	N	V	T	V	T	H	S	V	N
ABD61518	A/South Canterbury/35/2000(H1N1)	M	K	V	K	L	L	V	L	L	C	T	F	T	A	T	Y	A	D	T	I	C	I	G	Y	H	A	N	N	S	T	D	T	V	D	T	V	L	E	K	N	V	T	V	T	H	S	V	N
ABD60856	A/South Canterbury/50/2000(H1N1)	M	K	V	K	L	L	V	L	L	C	T	F	T	A	T	Y	A	D	T	I	C	I	G	Y	H	A	N	N	S	T	D	T	V	D	T	V	L	E	K	N	V	T	V	T	H	S	V	N
ABG80183	A/Wellington/16/2000(H1N1)	M	K	V	K	L	L	V	L	L	C	T	F	T	A	T	Y	A	D	T	I	C	I	G	Y	H	A	N	N	S	T	D	T	V	D	T	V	L	E	K	N	V	T	V	T	H	S	V	N
ABI95217	A/Wellington/14/2000(H1N1)	M	K	V	K	L	L	V	L	L	C	T	F	T	A	T	Y	A	D	T	I	C	I	G	Y	H	A	N	N	S	T	D	T	V	D	T	V	L	E	K	N	V	T	V	T	H	S	V	N
ABR15896	A/Auckland/580/2000(H1N1)	M	K	A	K	L	L	V	L	L	C	T	F	T	A	T	Y	A	D	T	I	C	I	G	Y	H	A	N	N	S	T	D	T	V	D	T	V	L	E	K	N	V	T	V	T	H	S	V	N
ABG88542	A/Wellington/18/2000(H1N1)	M	K	V	K	L	L	V	L	L	C	T	F	T	A	T	Y	A	D	T	I	C	I	G	Y	H	A	N	N	S	T	D	T	V	D	T	V	L	E	K	N	V	T	V	T	H	S	V	N
ABU80298	A/Auckland/584/2000(H1N1)	M	K	V	K	L	L	V	L	L	C	T	F	T	A	T	Y	A	D	T	I	C	I	G	Y	H	A	N	N	S	T	D	T	V	D	T	V	L	E	K	N	V	T	V	T	H	S	V	N
ABV45849	A/Auckland/585/2000(H1N1)	M	K	V	K	L	L	V	L	L	C	T	F	T	A	T	Y	A	D	T	I	C	I	G	Y	H	A	N	N	S	T	D	T	V	D	T	V	L	E	K	N	V	T	V	T	H	S	V	N
ABD77972	A/Canterbury/79/2000(H1N1)	M	K	V	K	L	L	V	L	L	C	T	F	T	A	T	Y	A	D	T	I	C	I	G	Y	H	A	N	N	S	T	D	T	V	D	T	V	L	E	K	N	V	T	V	T	H	S	V	N
ABS49976	A/Auckland/591/2000(H1N1)	M	K	V	K	L	L	V	L	L	C	T	F	T	A	T	Y	A	D	T	I	C	I	G	Y	H	A	N	N	S	T	D	T	V	D	T	V	L	E	K	N	V	T	V	T	H	S	V	N
ABD95031	A/Canterbury/95/2000(H1N1)	M	K	V	K	L	L	V	L	L	C	T	F	T	A	T	Y	A	D	T	I	C	I	G	Y	H	A	N	N	S	T	D	T	V	D	T	V	L	E	K	N	V	T	V	T	H	S	V	N
ABU80309	A/Auckland/597/2000(H1N1)	M	K	V	K	L	L	V	L	L	C	T	F	T	A	T	Y	A	D	T	I	C	I	G	Y	H	A	N	N	S	T	D	T	V	D	T	V	L	E	K	N	V	T	V	T	H	S	V	N
ABS49987	A/Auckland/595/2000(H1N1)	M	K	V	K	L	L	V	L	L	C	T	F	T	A	T	Y	A	D	T	I	C	I	G	Y	H	A	N	N	S	T	D	T	V	D	T	V	L	E	K	N	V	T	V	T	H	S	V	N
ABA08497	A/New York/234/2000(H1N1)	-	K	A	K	L	L	V	L	L	C	T	F	T	A	T	Y	A	D	T	I	C	I	G	Y	H	A	N	N	S	T	D	T	V	D	T	V	L	E	K	N	V	T	V	T	H	S	V	N
ABW81508	A/Denmark/16/2001(H1N1)	M	K	V	K	L	L	V	L	L	C	T	F	T	A	T	Y	A	D	T	I	C	I	G	Y	H	A	N	N	S	T	D	T	V	D	T	V	L	E	K	N	V	T	V	T	H	S	V	N
ABW81504	A/Denmark/3/2001(H1N1)	M	K	V	K	L	L	V	L	L	C	T	F	T	A	T	Y	A	D	T	I	C	I	G	Y	H	A	N	N	S	T	D	T	V	D	T	V	L	E	K	N	V	T	V	T	H	S	V	N
ABW81507	A/Denmark/14/2001(H1N1)	M	K	A	K	L	L	V	L	L	C	T	F	T	A	T	Y	A	D	T	I	C	I	G	Y	H	A	N	N	S	T	D	T	V	D	T	V	L	E	K	N	V	T	V	T	H	S	V	N
ABW81510	A/Denmark/20/2001(H1N1)	M	K	A	K	L	L	V	L	L	C	T	F	T	A	T	Y	A	D	T	I	C	I	G	Y	H	A	N	N	S	T	D	T	V	D	T	V	L	E	K	N	V	T	V	T	H	S	V	N
ABW81503	A/Denmark/40/2001(H1N1)	M	K	A	K	L	L	V	L	L	C	T	F	T	A	T	Y	A	D	T	I	C	I	G	Y	H	A	N	N	S	T	D	T	V	D	T	V	L	E	K	N	V	T	V	T	H	S	V	N
ABD62061	A/Hiroshima/37/2001(H1N1)	M	K	A	K	L	L	V	L	L	C	T	F	T	A	T	Y	A	N	T	I	C	I	G	Y	H	A	N	N	S	T	D	T	V	D	T	V	L	E	K	N	V	T	V	T	H	S	V	N
ABO32959	A/Memphis/7/2001(H1N1)	M	K	A	K	L	L	V	L	L	C	T	F	T	A	T	Y	A	D	T	I	C	I	G	Y	H	A	N	N	S	T	D	T	V	D	T	V	L	E	K	N	V	T	V	T	H	S	V	N
ABO38021	A/Memphis/1/2001(H1N1)	M	K	A	K	L	L	V	L	L	C	T	F	T	A	T	Y	A	D	T	I	C	I	G	Y	H	A	N	N	S	T	D	T	V	D	T	V	L	E	K	N	V	T	V	T	H	S	V	N
AAT85679	A/Charlottesville/6/2001(H1N1)	-	-	-	K	L	L	V	L	L	C	T	F	T	A	T	Y	A	D	T	I	C	I	G	Y	H	A	N	N	S	T	D	T	V	D	T	V	L	E	K	N	V	T	V	T	H	S	V	N
ABO32948	A/Memphis/6/2001(H1N1)	M	R	A	K	L	L	V	L	L	C	T	F	T	A	T	Y	A	D	T	I	C	I	G	Y	H	A	N	N	S	T	D	T	V	D	T	V	L	E	K	N	V	T	V	T	H	S	V	N
AAZ38627	A/New York/205/2001(H1N1)	M	K	A	K	L	L	V	L	L	C	T	F	T	A	T	Y	A	D	T	I	C	I	G	Y	H	A	N	N	S	T	D	T	V	D	T	V	L	E	K	N	V	T	V	T	H	S	V	N
ABA08519	A/New York/310/2001(H1N1)	M	K	A	K	L	M	V	L	L	C	T	F	T	A	T	Y	A	D	T	I	C	I	G	Y	H	A	N	N	S	T	D	T	V	D	T	V	L	E	K	N	V	T	V	T	H	S	V	N
ABA42324	A/New York/239/2001(H1N1)	-	K	A	K	L	M	V	L	L	C	T	F	T	A	T	Y	A	D	T	I	C	I	G	Y	H	A	N	N	S	T	D	T	V	D	T	V	L	E	K	N	V	T	V	T	H	S	V	N
ABC86237	A/New York/307/2001(H1N1)	-	K	A	K	L	L	V	L	L	C	T	F	T	A	T	Y	A	D	T	I	C	I	G	Y	H	A	N	N	S	T	D	T	V	D	T	V	L	E	K	N	V	T	V	T	H	S	V	N
ABB02913	A/New York/442/2001(H1N1)	M	K	A	K	L	L	V	L	L	C	T	F	T	A	T	Y	A	D	T	I	C	I	G	Y	H	A	N	N	S	T	D	T	V	D	T	V	L	E	K	N	V	T	V	T	H	S	V	N
AAZ79604	A/New York/343/2001(H1N1)	M	K	A	K	L	L	V	L	L	C	T	F	T	A	T	Y	A	D	T	I	C	I	G	Y	H	A	N	N	S	T	D	T	V	D	T	V	L	E	K	N	V	T	V	T	H	S	V	N
ABA12715	A/New York/312/2001(H1N1)	M	K	A	K	L	L	V	L	L	C	T	F	T	A	T	Y	A	D	T	I	C	I	G	Y	H	A	N	N	S	T	D	T	V	D	T	V	L	E	K	N	V	T	V	T	H	S	V	N
ABB79990	A/New York/303/2001(H1N1)	M	K	A	K	L	L	V	L	L	C	T	F	T	A	T	Y	A	D	T	I	C	I	G	Y	H	A	N	N	S	T	D	T	V	D	T	V	L	E	K	N	V	T	V	T	H	S	V	N
ABA43189	A/New York/246/2001(H1N1)	M	K	A	K	L	L	V	L	L	C	T	F	T	A	T	Y	A	D	T	I	C	V	G	Y	H	A	N	N	S	T	D	T	V	D	T	V	L	E	K	N	V	T	V	T	H	S	V	N
ABB02924	A/New York/443/2001(H1N1)	M	K	V	K	L	L	V	L	L	C	T	F	T	A	T	Y	A	D	T	I	C	I	G	Y	H	A	N	N	S	T	D	T	V	D	T	V	L	E	K	N	V	T	V	T	H	S	V	N
ABA42236	A/New York/241/2001(H1N1)	M	K	A	K	L	L	V	L	L	C	T	F	T	A	T	Y	A	D	T	I	C	I	G	Y	H	A	N	N	S	T	D	T	V	D	T	V	L	E	K	N	V	T	V	T	H	S	V	N
ABA42575	A/New York/444/2001(H1N1)	M	K	A	K	L	L	V	L	L	C	T	F	T	A	T	Y	A	D	T	I	C	I	G	Y	H	A	N	N	S	T	D	T	V	D	T	V	L	E	K	N	V	T	V	T	H	S	V	N
ABB79979	A/New York/242/2001(H1N1)	M	K	A	K	L	L	V	L	L	C	T	F	T	A	T	Y	A	D	T	I	C	I	G	Y	H	A	N	N	S	T	D	T	V	D	T	V	L	E	K	N	V	T	V	T	H	S	V	N
ABC02277	A/New York/344/2001(H1N1)	-	K	A	K	L	L	V	L	L	C	T	F	T	A	T	Y	A	D	T	I	C	I	G	Y	H	A	N	N	S	T	D	T	V	D	T	V	L	E	K	N	V	T	V	T	H	S	V	N
ABA87045	A/New York/302/2001(H1N1)	M	K	A	K	L	L	V	L	L	C	T	F	T	A	T	Y	A	D	T	I	C	I	G	Y	H	A	N	N	S	T	D	T	V	D	T	V	L	E	K	N	V	T	V	T	H	S	V	N
AAZ85126	A/New York/345/2001(H1N1)	-	K	A	K	L	L	V	L	L	C	T	F	T	A	T	Y	A	D	T	I	C	I	G	Y	H	A	N	N	S	T	D	T	V	D	T	V	L	E	K	N	V	T	V	T	H	S	V	N
ABA18037	A/New York/308/2001(H1N1)	M	K	A	K	L	L	V	L	L	C	T	F	T	A	T	Y	A	D	T	I	C	I	G	Y	H	A	N	N	S	T	D	T	V	D	T	V	L	E	K	N	V	T	V	T	H	S	V	N
ABB02936	A/New York/446/2001(H1N1)	M	K	A	K	L	L	V	L	L	C	T	F	T	A	T	Y	A	D	T	I	C	I	G	Y	H	A	N	N	S	T	D	T	V	D	T	V	L	E	K	N	V	T	V	T	H	S	V	N
AAZ83299	A/New York/281/2001(H1N1)	M	K	A	K	L	L	V	L	L	C	T	F	T	A	T	Y	A	D	T	I	C	I	G	Y	H	A	N	N	S	T	D	T	V	D	T	V	L	E	K	N	V	T	V	T	H	S	V	N
ABF82863	A/Waikato/10/2001(H1N1)	M	K	A	K	L	L	V	L	L	C	T	F	T	A	T	Y	A	D	T	I	C	I	G	Y	H	A	N	N	S	T	D	T	V	D	T	V	L	E	K	N	V	T	V	T	H	S	V	N
ABF82874	A/Waikato/16/2001(H1N1)	M	K	A	K	L	L	V	L	L	C	T	F	T	A	T	Y	A	D	T	I	C	I	G	Y	H	A	N	N	S	T	D	T	V	D	T	V	L	E	K	N	V	T	V	T	H	S	V	N
ABJ09151	A/Waikato/92/2001(H1N1)	M	K	A	K	L	L	V	L	L	C	T	F	T	A	T	Y	A	D	T	I	C	I	G	Y	H	A	N	N	S	T	D	T	V	D	T	V	L	E	K	N	V	T	V	T	H	S	V	N
ABF82918	A/Waikato/51/2001(H1N1)	M	K	A	K	L	L	V	L	L	C	T	F	T	A	T	Y	A	D	T	I	C	I	G	Y	H	A	N	N	S	T	D	T	V	D	T	V	L	E	K	N	V	T	V	T	H	S	V	N
ABO38032	A/Western Australia/18/2001(H1N1)	M	K	V	K	L	L	V	L	L	C	T	F	T	A	T	Y	A	D	T	I	C	I	G	Y	H	A	N	N	S	T	D	T	V	D	T	V	L	E	K	N	V	T	V	T	H	S	V	N
ABF47561	A/Canterbury/20/2001(H1N1)	M	K	A	K	L	L	V	L	L	C	T	F	T	A	T	Y	A	D	T	I	C	I	G	Y	H	A	N	N	S	T	D	T	V	D	T	V	L	E	K	N	V	T	V	T	H	S	V	N
ABG26945	A/Waikato/80/2001(H1N1)	M	K	A	K	L	L	V	L	L	C	T	F	T	A	T	Y	A	D	T	I	C	I	G	Y	H	A	N	N	S	T	D	T	V	D	T	V	L	E	K	N	V	T	V	T	H	S	V	N
ABD78071	A/South Canterbury/15/2001(H1N1)	M	K	A	K	L	L	V	L	L	C	T	F	T	A	T	Y	A	D	T	I	C	I	G	Y	H	A	N	N	S	T	D	T	V	D	T	V	L	E	K	N	V	T	V	T	H	S	V	N
ABD78082	A/Canterbury/16/2001(H1N1)	M	K	A	K	L	L	V	L	L	C	T	F	T	A	T	Y	A	D	T	I	C	I	G	Y	H	A	N	N	S	T	D	T	V	D	T	V	L	E	K	N	V	T	V	T	H	S	V	N
ABF47572	A/Canterbury/22/2001(H1N1)	M	K	A	K	L	L	V	L	L	C	T	F	T	A	T	Y	A	D	T	I	C	I	G	Y	H	A	N	N	S	T	D	T	V	D	T	V	L	E	K	N	V	T	V	T	H	S	V	N
ABG37120	A/Canterbury/26/2001(H1N1)	M	K	A	K	L	L	V	L	L	C	T	F	T	A	T	Y	A	D	T	I	C	I	G	Y	H	A	N	N	S	T	D	T	V	D	T	V	L	E	K	N	V	T	V	T	H	S	V	N
ABD95130	A/Canterbury/30/2001(H1N1)	M	K	A	K	L	L	V	L	L	C	T	F	T	A	T	Y	A	D	T	I	C	I	G	Y	H	A	N	N	S	T	D	T	V	D	T	V	L	E	K	N	V	T	V	T	H	S	V	N
ABE11701	A/Canterbury/51/2001(H1N1)	M	K	A	K	L	L	V	L	L	C	T	F	T	A	T	Y	A	D	T	I	C	I	G	Y	H	A	N	N	S	T	D	T	V	D	T	V	L	E	K	N	V	T	V	T	H	S	V	N
ABD95108	A/Canterbury/27/2001(H1N1)	M	K	A	K	L	L	I	L	L	C	T	F	T	A	T	Y	A	D	T	I	C	I	G	Y	H	A	N	N	S	T	D	T	V	D	T	V	L	E	K	N	V	T	V	T	H	S	V	N
ABD95185	A/Canterbury/47/2001(H1N1)	M	K	A	K	L	L	V	L	L	C	T	F	T	A	T	Y	A	D	T	I	C	I	G	Y	H	A	N	N	S	T	D	T	V	D	T	V	L	E	K	N	V	T	V	T	H	S	V	N
ABD94800	A/Canterbury/76/2001(H1N1)	M	K	A	K	L	L	V	L	L	C	T	F	T	A	T	Y	A	D	T	I	C	I	G	Y	H	A	N	N	S	T	D	T	V	D	T	V	L	E	K	N	V	T	V	T	H	S	V	N
ABF82673	A/Canterbury/60/2001(H1N1)	M	K	A	K	L	L	V	L	L	C	T	F	T	A	T	Y	A	D	T	I	C	I	G	Y	H	A	N	N	S	T	D	T	V	D	T	V	L	E	K	N	V	T	V	T	H	S	V	N
ABD95317	A/Canterbury/155/2001(H1N1)	M	K	A	K	L	L	V	L	L	C	T	F	T	A	T	Y	A	D	T	I	C	I	G	Y	H	A	N	N	S	T	D	T	V	D	T	V	L	E	K	N	V	T	V	T	H	S	V	N
ABD94811	A/Canterbury/153/2001(H1N1)	M	K	A	K	L	L	V	L	L	C	T	F	T	A	T	Y	A	D	T	I	C	I	G	Y	H	A	N	N	S	T	D	T	V	D	T	V	L	E	K	N	V	T	V	T	H	S	V	N
ABB51962	A/Taiwan/2985/2002(H1N1)	M	K	A	K	L	L	V	L	L	C	T	F	T	A	T	Y	A	D	T	I	C	I	G	Y	H	A	N	N	S	T	D	T	V	D	T	V	L	E	K	N	V	T	V	T	H	S	V	N
ABB82216	A/New York/494/2002(H1N1)	M	K	V	K	L	L	V	L	L	C	T	F	T	A	T	Y	A	D	T	I	C	I	G	Y	H	A	N	N	S	T	D	T	V	D	T	V	L	E	K	N	V	T	V	T	H	S	V	N
ABA87080	A/New York/291/2002(H1N1)	M	K	V	K	L	L	V	L	L	C	T	F	T	A	T	Y	A	D	T	I	C	I	G	Y	H	A	N	N	S	T	D	T	V	D	T	V	L	E	K	N	V	T	V	T	H	S	V	N
AAZ83253	A/New York/220/2002(H1N1)	M	K	V	K	L	L	V	L	L	C	T	F	T	A	T	Y	A	D	T	I	C	I	G	Y	H	A	N	N	S	T	D	T	V	D	T	V	L	E	K	N	V	T	V	T	H	S	V	N
ABA12696	A/New York/222/2003(H1N1)	M	K	V	K	L	L	V	L	L	C	T	F	T	A	T	Y	A	D	T	I	C	I	G	Y	H	A	N	N	S	T	D	T	V	D	T	V	L	E	K	N	V	T	V	T	H	S	V	N
ABD15515	A/New York/483/2003(H1N1)	-	K	V	K	L	L	V	L	L	C	T	F	T	A	T	Y	A	D	T	I	C	I	G	Y	H	A	N	N	S	T	D	T	V	D	T	V	L	E	K	N	V	T	V	T	H	S	V	N
ABB03123	A/New York/486/2003(H1N1)	M	K	V	K	L	L	V	L	L	C	T	F	T	A	T	Y	A	D	T	I	C	I	G	Y	H	A	N	N	S	T	D	T	V	D	T	V	L	E	K	N	V	T	V	T	H	F	V	N
ABI96103	A/Michigan/1/2003(H1N1)	M	K	V	K	L	L	V	L	L	C	T	F	T	A	T	Y	A	D	T	I	C	I	G	Y	H	A	N	N	S	T	D	T	V	D	T	V	L	E	K	N	V	T	V	T	H	S	V	N
ABA08475	A/New York/230/2003(H1N1)	M	K	V	K	L	L	V	L	L	C	T	F	T	A	T	Y	A	D	T	I	C	I	G	Y	H	A	N	N	S	T	D	T	V	D	T	V	L	E	K	N	V	T	V	T	H	S	V	N
ABI96108	A/Michigan/5/2003(H1N1)	M	K	V	K	L	L	I	L	L	C	T	F	T	A	T	Y	A	D	T	I	C	I	G	Y	H	A	N	N	S	T	D	T	V	D	T	V	L	E	K	N	V	T	V	T	H	S	V	N
ABI96107	A/Michigan/4/2003(H1N1)	M	K	V	K	L	L	V	L	L	C	T	F	T	A	T	Y	A	D	T	I	C	I	G	Y	H	A	N	N	S	T	D	T	V	D	T	V	L	E	K	N	V	T	V	T	H	S	V	N
ABI96109	A/Michigan/6/2003(H1N1)	M	K	X	K	L	L	V	L	L	C	T	F	T	A	T	Y	A	D	T	I	C	I	G	Y	H	A	N	N	S	T	D	T	V	D	T	V	L	E	K	N	V	T	V	T	H	S	V	N
ABB82205	A/New York/493/2003(H1N1)	M	K	V	K	L	L	V	L	L	C	T	F	T	A	T	Y	A	D	T	I	C	I	G	Y	H	A	N	N	S	T	D	T	V	D	T	V	L	E	K	N	V	T	V	T	H	S	V	N
ABB53740	A/New York/497/2003(H1N1)	M	K	V	K	L	L	V	L	L	C	T	F	T	A	T	Y	A	D	T	I	C	I	G	Y	H	A	N	N	S	T	D	T	V	D	T	V	L	E	K	N	V	T	V	T	H	S	V	N
AAZ83977	A/New York/227/2003(H1N1)	-	K	V	K	L	L	V	L	L	C	T	F	T	A	T	Y	A	D	T	I	C	I	G	Y	H	A	N	N	S	T	D	T	V	D	T	V	L	E	K	N	V	T	V	T	H	S	V	N
ABW81518	A/Denmark/16/2004(H1N1)	M	K	V	K	L	L	V	L	L	C	T	Y	T	A	T	Y	A	D	T	I	C	I	G	Y	H	A	N	N	S	T	D	T	V	D	T	V	L	E	K	N	V	T	V	T	H	S	V	N
ABC42750	A/Canterbury/106/2004(H1N1)	M	K	V	K	L	L	V	L	L	C	T	F	T	A	T	Y	A	D	T	I	C	I	G	Y	H	A	N	N	S	T	D	T	V	D	T	V	L	E	K	N	V	T	V	T	H	S	V	N
ABJ16653	A/South Australia/55/2005(H1N1)	M	K	V	K	L	L	V	L	L	C	T	F	T	A	T	Y	A	D	T	I	C	I	G	Y	H	A	N	N	S	T	D	T	V	D	T	V	L	E	K	N	V	T	V	T	H	S	V	N
ABP49393	A/South Australia/51/2005(H1N1)	M	K	V	K	L	L	V	L	L	C	T	F	T	A	T	Y	A	D	T	I	C	I	G	Y	H	A	N	N	S	T	D	T	V	D	T	V	L	E	K	N	V	T	V	T	H	S	V	N
ABJ16664	A/South Australia/56/2005(H1N1)	M	K	V	K	L	L	V	L	L	C	T	F	T	A	T	Y	A	D	T	I	C	I	G	Y	H	A	N	N	S	T	D	T	V	D	T	V	L	E	K	N	V	T	V	T	H	S	V	N
ABW81517	A/Denmark/226/2005(H1N1)	M	K	V	K	L	L	V	L	L	C	T	F	T	A	T	Y	A	D	T	I	C	I	G	Y	H	A	N	N	S	T	D	T	V	D	T	V	L	E	K	N	V	T	V	T	H	S	V	N
ABW81520	A/Denmark/3/2005(H1N1)	M	K	V	K	L	L	V	L	L	C	T	F	T	A	T	Y	A	D	T	I	C	I	G	Y	H	A	N	N	S	T	D	T	V	D	T	V	L	E	K	N	V	T	V	T	H	S	V	N
ABW81521	A/Denmark/22/2005(H1N1)	M	K	V	K	L	L	V	L	L	C	T	F	T	A	T	Y	A	D	T	I	C	I	G	Y	H	A	N	N	S	T	D	T	V	D	T	V	L	E	K	N	V	T	V	T	H	S	V	N
ABW81524	A/Denmark/110/2005(H1N1)	M	K	V	K	L	L	V	L	L	C	T	F	T	A	T	Y	A	D	T	I	C	I	G	Y	H	A	N	N	S	T	D	T	I	D	T	V	L	E	K	N	V	T	V	T	H	S	V	N
ABW81514	A/Denmark/116/2005(H1N1)	M	K	V	K	L	L	V	L	L	C	T	F	T	A	T	Y	A	D	T	I	C	I	S	Y	H	A	N	N	S	T	D	T	V	D	T	V	L	E	K	N	V	T	V	T	H	S	V	N
ABW81519	A/Denmark/33/2005(H1N1)	M	K	V	K	L	L	V	L	L	C	T	F	T	A	T	Y	A	D	T	I	C	I	G	Y	H	A	N	N	S	T	D	T	V	D	T	V	L	E	K	N	V	T	V	T	H	S	V	N
ABI19015	A/Iowa/CEID23/2005(H1N1)	M	K	A	I	I	V	V	L	L	Y	T	F	A	T	A	D	A	D	T	L	C	I	G	Y	H	A	N	N	S	T	D	T	V	D	T	V	L	E	K	N	V	T	V	T	H	S	V	N
BAG28223	A/Morioka/7/2005(H1N1)	M	K	V	K	L	L	V	L	L	C	T	F	T	A	T	Y	A	D	T	I	C	I	G	Y	H	A	N	N	S	T	D	T	V	D	T	V	L	E	K	N	V	T	V	T	H	S	V	N
BAG28220	A/Morioka/21/2005(H1N1)	M	K	V	K	L	L	V	L	L	C	T	F	T	A	T	Y	A	D	T	I	C	I	G	Y	H	A	N	N	S	T	D	T	V	D	T	V	L	E	K	N	V	T	V	T	H	S	V	N
ABK57093	A/Thailand/271/2005(H1N1)	M	K	A	I	L	L	V	L	L	C	T	L	A	A	A	N	A	D	T	L	C	I	G	Y	H	A	N	N	S	T	D	T	V	D	T	I	L	E	K	N	V	T	V	T	H	S	V	N
ABK40689	A/Waikato/4/2005(H1N1)	M	K	V	K	L	L	V	L	L	C	T	F	T	A	T	Y	A	D	T	I	C	I	G	Y	H	A	N	N	S	T	D	T	V	D	T	V	L	E	K	N	V	T	V	T	H	S	V	N
ABO32678	A/Waikato/17/2005(H1N1)	M	K	V	K	L	L	V	L	L	C	T	F	T	A	T	Y	A	D	T	I	C	I	G	Y	H	A	N	N	S	T	D	T	V	D	T	V	L	E	K	N	V	T	V	T	H	S	V	N
ABJ09184	A/Waikato/11/2005(H1N1)	M	K	V	K	L	L	V	L	L	C	T	F	T	A	T	Y	A	D	T	I	C	I	G	Y	H	A	N	N	S	T	D	T	V	D	T	V	L	E	K	N	V	T	V	T	H	S	V	N
ABI21189	A/Wellington/10/2005(H1N1)	M	K	V	K	L	L	V	L	L	C	T	F	T	A	T	Y	A	D	T	I	C	I	G	Y	H	A	N	N	S	T	D	T	V	D	T	V	L	E	K	N	V	T	V	T	H	S	V	N
ABI21222	A/Waikato/13/2005(H1N1)	M	K	V	K	L	L	V	L	L	C	T	F	T	A	T	Y	A	D	T	I	C	I	G	Y	H	A	N	N	S	T	D	T	V	D	T	V	L	E	K	N	V	T	V	T	H	S	V	N
ABI22109	A/Waikato/14/2005(H1N1)	-	K	V	K	L	L	V	L	L	C	T	F	T	A	T	Y	A	D	T	I	C	I	G	Y	H	A	N	N	S	T	D	T	V	D	T	V	L	E	K	N	V	T	V	T	H	S	V	N
ABI21233	A/Wellington/13/2005(H1N1)	M	K	V	K	L	L	V	L	L	C	T	F	T	A	T	Y	A	D	T	I	C	I	G	Y	H	A	N	N	S	T	D	T	V	D	T	V	L	E	K	N	V	T	V	T	H	S	V	N
ABW81526	A/Denmark/47/2006(H1N1)	M	K	V	K	L	L	V	L	L	C	T	F	T	A	T	Y	A	D	T	I	C	I	G	Y	H	A	N	N	S	T	D	T	V	D	T	V	L	E	K	N	V	T	V	T	H	S	V	N
ABW81527	A/Denmark/48/2006(H1N1)	M	K	V	K	L	L	V	L	L	C	T	F	T	A	T	Y	A	D	T	I	C	I	G	Y	H	A	N	N	S	T	D	T	V	D	T	V	L	E	K	N	V	T	V	T	H	S	V	N
ABW81525	A/Denmark/50/2006(H1N1)	M	K	V	K	L	L	V	L	L	C	T	F	T	A	T	Y	A	D	T	I	C	I	G	Y	H	A	N	N	S	T	D	T	V	D	T	V	L	E	K	N	V	T	V	T	H	S	V	N
ABV45654	A/Hong Kong/948/2006(H1N1)	-	-	-	-	-	-	-	L	L	C	T	F	T	A	T	Y	A	D	T	I	C	I	G	Y	H	A	N	N	S	T	D	T	V	D	T	V	L	E	K	N	V	T	V	T	H	S	V	N
ABU50587	A/St. Petersburg/08/2006 X-163(H1N1)	M	K	V	K	L	L	V	L	L	C	T	F	T	A	T	Y	A	D	T	I	C	I	G	Y	H	A	N	N	S	T	D	T	V	D	T	V	L	E	K	N	V	T	V	T	H	S	V	N
ABS71668	A/Thailand/CU51/2006(H1N1)	M	K	V	K	L	L	V	L	L	C	T	F	T	A	T	Y	A	D	T	I	C	I	G	Y	H	A	N	N	S	T	D	T	V	D	T	V	L	E	K	N	V	T	V	T	H	S	V	N
ABS71669	A/Thailand/CU57/2006(H1N1)	M	K	V	K	L	L	V	L	L	C	T	F	T	A	T	Y	A	D	T	I	C	I	G	Y	H	A	N	N	S	T	D	T	V	D	T	V	L	E	K	N	V	T	V	T	H	S	V	N
ABS71667	A/Thailand/CU88/2006(H1N1)	M	K	V	K	L	L	V	L	L	C	T	F	T	A	T	Y	A	D	T	I	C	I	G	Y	H	A	N	N	S	T	D	T	V	D	T	V	L	E	K	N	V	T	V	T	H	S	V	N
ABS71664	A/Thailand/CU41/2006(H1N1)	M	K	V	K	L	L	V	L	L	C	T	F	T	A	T	Y	A	D	T	I	C	I	G	Y	H	A	N	N	S	T	D	T	V	D	T	V	L	E	K	N	V	T	V	T	H	S	V	N
ABS71672	A/Thailand/CU75/2006(H1N1)	M	K	V	K	L	L	V	L	L	C	T	F	T	A	T	Y	A	D	T	I	C	I	G	Y	H	A	N	N	S	T	D	T	V	D	T	V	L	E	K	N	V	T	V	T	H	S	V	N
ABS71666	A/Thailand/CU67/2006(H1N1)	M	K	V	K	L	L	V	L	L	C	T	F	T	A	T	Y	A	D	T	I	C	I	G	Y	H	A	N	N	S	T	D	T	V	D	T	V	L	E	K	N	V	T	V	T	H	S	V	N
ABS71670	A/Thailand/CU44/2006(H1N1)	M	K	V	K	L	L	V	L	L	C	T	F	T	A	T	Y	A	D	T	I	C	I	G	Y	H	A	N	N	S	T	D	T	V	D	T	V	L	E	K	N	V	T	V	T	H	S	V	N
ABS71673	A/Thailand/CU32/2006(H1N1)	M	K	V	K	L	L	V	L	L	C	T	F	T	A	T	Y	A	D	T	I	C	I	G	Y	H	A	N	N	S	T	D	T	V	D	T	V	L	E	K	N	V	T	V	T	H	S	V	N
ACA33678	A/Ohio/04/2006(H1N1)	M	K	V	K	L	L	V	L	L	C	T	F	T	A	T	Y	A	D	T	I	C	I	G	Y	H	A	N	N	S	T	D	T	V	D	T	V	L	E	K	N	V	T	V	T	H	S	V	N
ACJ25088	A/England/594/2006(H1N1)	M	K	V	K	L	L	V	L	L	C	T	F	T	A	T	Y	A	D	T	I	C	I	G	Y	H	A	N	N	S	T	D	T	V	D	T	V	L	E	K	N	V	T	V	T	H	S	V	N
ACJ25085	A/England/494/2006(H1N1)	M	K	V	K	L	L	V	L	L	C	T	F	T	A	T	Y	A	D	T	I	C	I	G	Y	H	A	N	N	S	T	D	T	V	D	T	V	L	E	K	N	V	T	V	T	H	S	V	N
ABU50586	A/Solomon Islands/03/2006(H1N1)	M	K	V	K	L	L	V	L	L	C	T	F	T	A	T	Y	A	D	T	I	C	I	G	Y	H	A	N	N	S	T	D	T	V	D	T	V	L	E	K	N	V	T	V	T	H	S	V	N
ABU99109	A/Solomon Islands/3/2006(H1N1)	M	K	V	K	L	L	V	L	L	C	T	F	T	A	T	Y	A	D	T	I	C	I	G	Y	H	A	N	N	S	T	D	T	V	D	T	V	L	E	K	N	V	T	V	T	H	S	V	N
ACA33801	A/Florida/3/2006(H1N1)	M	K	V	K	L	L	V	L	L	C	T	F	T	A	T	Y	A	D	T	I	C	I	G	Y	H	A	N	N	S	T	D	T	V	D	T	V	L	E	K	N	V	T	V	T	H	S	V	N
ABW23290	A/Pennsylvania/08/2006(H1N1)	M	K	V	K	L	L	V	L	L	C	T	F	T	A	T	Y	A	D	T	I	C	I	G	Y	H	A	N	N	S	T	D	T	V	D	T	V	L	E	K	N	V	T	V	T	H	S	V	N
ABW23295	A/Illinois/01/2006(H1N1)	M	K	V	K	L	L	V	L	L	C	T	F	T	A	T	Y	A	D	T	I	C	I	G	Y	H	A	N	N	S	T	D	T	V	D	T	V	L	E	K	N	V	T	V	T	H	S	V	N
ABW23320	A/New York/26/2006(H1N1)	M	K	V	K	L	L	V	L	L	C	T	F	T	A	T	Y	A	D	T	I	C	I	G	Y	H	A	N	N	S	T	D	T	V	D	T	V	L	E	K	N	V	T	V	T	H	S	V	N
ABU50566	A/Florida/09/2006(H1N1)	M	K	A	K	L	L	V	L	L	C	T	F	T	A	T	Y	A	D	T	I	C	I	G	Y	H	A	N	N	S	T	D	T	V	D	T	V	L	E	K	N	V	T	V	T	H	S	V	N
ABW23335	A/California/09/2006(H1N1)	M	K	V	K	L	L	V	L	L	C	T	F	T	A	T	N	A	D	T	I	C	I	G	Y	H	A	N	N	S	T	D	T	V	D	T	V	L	E	K	N	V	T	V	T	H	S	V	N
ABW23328	A/Mississippi/02/2006(H1N1)	M	K	V	K	L	L	V	L	L	C	T	F	T	A	T	Y	A	D	T	I	C	I	G	Y	H	A	N	N	S	T	D	T	V	D	T	V	L	E	K	N	V	T	V	T	H	S	V	N
ABV29557	A/Kentucky/UR06-0010/2006(H1N1)	M	K	V	K	L	L	I	L	L	C	T	F	T	A	T	Y	A	D	T	I	C	I	G	Y	H	A	N	N	S	T	D	T	V	D	T	V	L	E	K	N	V	T	V	T	H	S	V	N
ABU50574	A/Wisconsin/37/2006(H1N1)	M	K	A	K	L	L	V	L	L	C	T	F	T	A	T	Y	A	D	T	I	C	I	G	Y	H	A	N	N	S	T	D	T	V	D	T	V	L	E	K	N	V	T	V	T	H	S	V	N
ABU50565	A/Florida/08/2006(H1N1)	M	K	A	K	L	L	V	L	L	C	T	F	T	A	T	Y	A	D	T	I	C	I	G	Y	H	A	N	N	S	T	D	T	V	D	T	V	L	E	K	N	V	T	V	T	H	S	V	N
ABV29535	A/Texas/UR06-0012/2006(H1N1)	M	K	V	K	L	L	V	L	L	C	T	F	T	A	T	Y	A	D	T	I	C	I	G	Y	H	A	N	N	S	T	D	T	V	D	T	V	L	E	K	N	V	T	V	T	H	S	V	N
ABU50567	A/Indiana/08/2006(H1N1)	-	-	-	-	-	-	V	L	L	C	T	F	T	A	T	Y	A	D	T	I	C	I	G	Y	H	A	N	N	S	T	D	T	V	D	T	V	L	E	K	N	V	T	V	T	H	S	V	N
ABV29546	A/Michigan/UR06-0015/2006(H1N1)	M	K	V	K	L	L	V	L	L	C	T	F	T	A	T	Y	A	D	T	I	C	I	G	Y	H	A	N	N	S	T	D	T	V	D	T	V	L	E	K	N	V	T	V	T	H	S	V	N
ABU50571	A/North Carolina/10/2006(H1N1)	M	K	A	K	L	L	V	L	L	C	T	F	T	A	T	Y	A	D	T	I	C	I	G	Y	H	A	N	N	S	T	D	T	V	D	T	V	L	E	K	N	V	T	V	T	H	S	V	N
ABU50569	A/Minnesota/17/2006(H1N1)	M	K	V	K	L	L	V	L	L	C	T	F	T	A	T	Y	A	D	T	I	C	I	G	Y	H	A	N	N	S	T	D	T	V	D	T	V	L	E	K	N	V	T	V	T	H	S	V	N
ABU50568	A/Iowa/02/2006(H1N1)	M	K	A	K	L	L	V	L	L	C	T	F	T	A	T	Y	A	D	T	I	C	I	G	Y	H	A	N	N	S	T	D	T	V	D	T	V	L	E	K	N	V	T	V	T	H	S	V	N
ABU50570	A/New Mexico/02/2006(H1N1)	M	K	A	K	L	L	I	L	L	C	T	F	T	A	T	Y	A	D	T	I	C	I	G	Y	H	A	N	N	S	T	D	T	V	D	T	V	L	E	K	N	V	T	V	T	H	S	V	N
ABW23286	A/New Mexico/02/2006(H1N1)	-	-	-	-	-	-	-	-	L	C	T	F	T	A	R	Y	A	D	T	I	C	I	G	Y	H	A	N	N	S	T	D	T	V	D	T	V	L	E	K	N	V	T	V	T	H	S	V	N
ACH86201	A/Vienna/414/2007(H1N1)	M	K	V	K	L	L	V	L	L	C	T	F	T	A	T	Y	A	D	T	I	C	I	G	Y	H	A	N	N	S	T	D	T	V	D	T	V	L	E	K	N	V	T	V	T	H	S	V	N
ACD47257	A/Florida/19/2007(H1N1)	M	K	V	K	L	L	V	L	L	C	T	F	T	A	T	Y	A	D	T	I	C	I	G	Y	H	A	N	N	S	T	D	T	V	D	T	V	L	E	K	N	V	T	V	T	H	S	V	N
ACA33750	A/Idaho/06/2007(H1N1)	M	K	V	K	L	L	V	L	L	C	T	F	T	A	T	Y	A	D	T	I	C	I	G	Y	H	A	N	N	S	T	D	T	V	D	T	V	L	E	K	N	V	T	V	T	H	S	V	N
ABW23305	A/Massachusetts/01/2007(H1N1)	-	-	-	-	-	-	-	L	L	C	T	F	T	A	T	Y	A	D	T	I	C	I	G	Y	H	A	N	N	S	T	D	T	V	D	T	V	L	E	K	N	V	T	V	T	H	S	V	N
ABV29579	A/Illinois/UR006-018/2007(H1N1)	M	K	V	K	L	L	V	L	L	C	T	F	T	A	T	Y	A	D	T	I	C	I	G	Y	H	A	N	N	S	T	D	T	V	D	T	V	L	E	K	N	V	T	V	T	H	S	V	N
ABW23292	A/Tennessee/02/2007(H1N1)	-	-	-	-	-	-	-	L	L	C	T	F	T	A	R	Y	A	D	T	I	C	I	G	Y	H	A	N	N	S	T	D	T	V	D	T	V	L	E	K	N	V	T	V	T	H	S	V	N
ABW23302	A/Florida/03/2007(H1N1)	-	-	-	-	-	-	-	-	-	-	-	F	T	D	T	Y	A	D	T	I	C	I	G	Y	H	A	N	N	S	T	D	T	V	D	T	V	L	E	K	N	V	T	V	T	H	S	V	N
ABW23288	A/Massachusetts/02/2007(H1N1)	-	-	-	-	-	-	-	-	L	C	T	F	T	A	R	Y	A	D	T	I	C	I	G	Y	H	A	N	N	S	T	D	T	V	D	T	V	L	E	K	N	V	T	V	T	H	S	V	N
ABW71382	A/Kentucky/UR06-0029/2007(H1N1)	M	K	V	K	L	L	I	L	L	C	T	F	T	A	T	Y	A	D	T	I	C	I	G	Y	H	A	N	N	S	T	D	T	V	D	T	V	L	E	K	N	V	T	V	T	H	S	V	N
ABV45937	A/Kentucky/UR06-0028/2007(H1N1)	M	K	V	K	L	L	V	L	L	C	T	F	T	A	T	Y	A	D	T	I	C	I	G	Y	H	A	N	N	S	T	D	T	V	D	T	V	L	E	K	N	V	T	V	T	H	S	V	N
ACD47248	A/California/26/2007(H1N1)	M	K	V	K	L	L	V	L	L	C	T	F	T	A	T	Y	A	D	T	I	C	I	G	Y	H	A	N	N	S	T	D	T	V	D	T	V	L	E	K	N	V	T	V	T	H	S	V	N
ABW91559	A/Illinois/UR06-0032/2007(H1N1)	M	K	V	K	L	L	I	L	L	C	T	F	T	A	T	Y	A	D	T	I	C	I	G	Y	H	A	N	N	S	T	D	T	V	D	T	V	L	E	K	N	V	T	V	T	H	S	V	N
ABW40048	A/Vermont/UR06-0035/2007(H1N1)	M	K	V	K	L	L	V	L	L	C	T	F	T	A	T	Y	A	D	T	I	C	I	G	Y	H	A	N	N	S	T	D	T	V	D	T	V	L	E	K	N	V	T	V	T	H	S	V	N
ABV30195	A/Kentucky/UR06-0043/2007(H1N1)	M	K	V	K	L	L	I	L	L	C	T	F	T	A	T	Y	A	D	T	I	C	I	G	Y	H	A	N	N	S	T	D	T	V	D	T	V	L	E	K	N	V	T	V	T	H	S	V	N
ABW71360	A/Mississippi/UR06-0047/2007(H1N1)	M	K	V	K	L	L	V	L	L	C	T	F	T	A	T	Y	A	D	T	I	C	I	G	Y	H	A	N	N	S	T	D	T	V	D	T	V	L	E	K	N	V	T	V	T	H	S	V	N
ABW39828	A/Colorado/UR06-0053/2007(H1N1)	M	K	V	K	L	L	V	L	L	C	T	F	T	A	T	Y	A	D	T	I	C	I	G	Y	H	A	N	N	S	T	D	T	V	D	T	V	L	E	K	N	V	T	V	T	H	S	V	N
ABW91515	A/Oklahoma/UR06-0063/2007(H1N1)	M	K	V	K	L	L	V	L	L	C	T	F	T	A	T	Y	A	D	T	I	C	I	G	Y	H	A	N	N	S	T	D	T	V	D	T	V	L	E	K	N	V	T	V	T	H	S	V	N
ABV29656	A/Vermont/UR06-0050/2007(H1N1)	M	K	V	K	L	L	V	L	L	C	T	F	T	A	T	Y	A	D	T	I	C	I	G	Y	H	A	N	N	S	T	D	T	V	D	T	V	L	E	K	N	V	T	V	T	H	S	V	N
ABV29601	A/Kentucky/UR06-0059/2007(H1N1)	M	K	V	K	L	L	V	L	L	C	T	F	T	A	T	Y	A	D	T	I	C	I	G	Y	H	A	N	N	S	T	D	T	V	D	T	V	L	E	K	N	V	T	V	T	H	S	V	N
ACA33751	A/New Jersey/09/2007(H1N1)	M	K	V	K	L	L	V	L	L	C	T	F	T	A	T	Y	A	D	T	I	C	I	G	Y	H	A	N	N	S	T	D	T	V	D	T	V	L	E	K	N	V	T	V	T	H	S	V	N
ABW23336	A/California/03/2007(H1N1)	M	K	V	K	L	L	V	L	L	C	T	F	T	A	T	Y	A	D	T	I	C	I	G	Y	H	A	N	N	S	T	D	T	V	D	T	V	L	E	K	N	V	T	V	T	H	S	V	N
ABX58558	A/Tennessee/UR06-0076/2007(H1N1)	M	K	V	K	L	L	V	L	L	C	T	F	T	A	T	Y	A	D	T	I	C	I	G	Y	H	A	N	N	S	T	D	T	V	D	T	V	L	E	K	N	V	T	V	T	H	S	V	N
ABW23339	A/California/04/2007(H1N1)	M	K	V	K	L	L	V	L	L	C	T	F	T	A	T	Y	A	D	T	I	C	I	G	Y	H	A	N	N	S	T	D	T	V	D	T	V	L	E	K	N	V	T	V	T	H	S	V	N
ABX58514	A/Tennessee/UR06-0080/2007(H1N1)	M	K	V	K	L	L	V	L	L	C	T	F	T	A	T	Y	A	D	T	I	C	I	G	Y	H	A	N	N	S	T	D	T	V	D	T	V	L	E	K	N	V	T	V	T	H	S	V	N
ABW23340	A/South Dakota/03/2007(H1N1)	M	K	V	K	L	L	V	L	L	C	T	F	T	A	T	Y	A	D	T	I	C	I	G	Y	H	A	N	N	S	T	D	T	V	D	T	V	L	E	K	N	V	T	V	T	H	S	V	N
ABV30613	A/Ohio/UR06-0100/2007(H1N1)	M	K	V	K	L	L	I	L	L	C	T	F	T	A	T	Y	A	D	T	I	C	I	G	Y	H	A	N	N	S	T	D	T	V	D	T	V	L	E	K	N	V	T	V	T	H	S	V	N
ABW40290	A/North Carolina/UR06-0099/2007(H1N1)	M	K	V	K	L	L	V	L	L	C	T	F	T	A	T	Y	A	D	T	I	C	I	G	Y	H	A	N	N	S	T	D	T	V	D	T	V	L	E	K	N	V	T	V	T	H	S	V	N
ABW86398	A/Tennessee/UR06-0119/2007(H1N1)	M	K	V	K	L	L	V	L	L	C	T	F	T	A	T	Y	A	D	T	I	C	I	G	Y	H	A	N	N	S	T	D	T	V	D	T	V	L	E	K	N	V	T	V	T	H	S	V	N
ABW23341	A/California/05/2007(H1N1)	M	K	V	K	L	L	V	L	L	C	T	F	T	A	T	Y	A	D	T	I	C	I	G	Y	H	A	N	N	S	T	D	T	V	D	T	V	L	E	K	N	V	T	V	T	H	S	V	N
ABW86541	A/Illinois/UR06-0115/2007(H1N1)	M	K	V	K	L	L	V	L	L	C	T	F	T	A	T	Y	A	D	T	I	C	I	G	Y	H	A	N	N	S	T	D	T	V	D	T	V	L	E	K	N	V	T	V	T	H	S	V	N
ABW23312	A/Maryland/01/2007(H1N1)	M	K	V	K	L	L	V	L	L	C	T	F	T	A	T	Y	A	D	T	I	C	I	G	Y	H	A	N	N	S	T	D	T	V	D	T	V	L	E	K	N	V	T	V	T	H	S	V	N
ACA33747	A/Georgia/03/2007(H1N1)	M	K	V	K	L	L	V	L	L	C	T	F	T	A	T	Y	A	D	T	I	C	I	G	Y	H	A	N	N	S	T	D	T	V	D	T	V	L	E	K	N	V	T	V	T	H	S	V	N
ABW91614	A/California/UR06-0125/2007(H1N1)	M	K	V	K	L	L	V	L	L	C	T	F	T	A	T	Y	A	D	T	I	C	I	G	Y	H	A	N	N	S	T	D	T	V	D	T	V	L	E	K	N	V	T	V	T	H	S	V	N
ABW91361	A/Texas/UR06-0133/2007(H1N1)	M	K	V	K	L	L	V	L	L	C	T	F	T	A	T	Y	A	D	T	I	C	I	G	Y	H	A	N	N	S	T	D	T	V	D	T	V	L	E	K	N	V	T	V	T	H	S	V	N
ABW40114	A/New York/UR06-0134/2007(H1N1)	M	K	V	K	L	L	I	L	L	C	T	F	T	A	T	Y	A	D	T	I	C	I	G	Y	H	A	N	N	S	T	D	T	V	D	T	V	L	E	K	N	V	T	V	T	H	S	V	N
ABW40301	A/Kentucky/UR06-0127/2007(H1N1)	M	K	V	K	L	L	V	L	L	C	T	F	T	A	T	Y	A	D	T	I	C	I	G	Y	H	A	N	N	S	T	D	T	V	D	T	V	L	E	K	N	V	T	V	T	H	S	V	N
ABW91416	A/Illinois/UR06-0131/2007(H1N1)	M	K	V	K	L	L	V	L	L	C	T	F	T	A	T	Y	A	D	T	I	C	I	G	Y	H	A	N	N	S	T	D	T	V	D	T	V	L	E	K	N	V	T	V	T	H	S	V	N
ABW23315	A/Texas/05/2007(H1N1)	M	K	V	K	L	L	V	L	L	C	T	F	T	A	T	Y	A	D	T	I	C	I	G	Y	H	A	N	N	S	T	D	T	V	D	T	V	L	E	K	N	V	T	V	T	H	S	V	N
ACA33752	A/Minnesota/23/2007(H1N1)	M	K	V	K	L	L	V	L	L	C	T	F	T	A	T	Y	A	D	T	I	C	I	G	Y	H	A	N	N	S	T	D	T	V	D	T	V	L	E	K	N	V	T	V	T	H	S	V	N
ABW40543	A/Illinois/UR06-0146/2007(H1N1)	M	K	V	K	L	L	V	L	L	C	T	F	T	A	T	Y	A	D	T	I	C	I	G	Y	H	A	N	N	S	T	D	T	V	D	T	V	L	E	K	N	V	T	V	T	H	S	V	N
ABX58305	A/Oregon/UR06-0186/2007(H1N1)	-	-	V	K	L	L	V	L	L	C	T	F	T	A	T	Y	A	D	T	I	C	I	G	Y	H	A	N	N	S	T	D	T	V	D	T	V	L	E	K	N	V	T	V	T	H	S	V	N
ABX58602	A/Kansas/UR06-0191/2007(H1N1)	M	K	V	K	L	L	V	L	L	C	T	F	T	A	T	Y	A	D	T	I	C	I	G	Y	H	A	N	N	S	T	D	T	V	D	T	V	L	E	K	N	V	T	V	T	H	S	V	N
ABV45915	A/Kentucky/UR06-0187/2007(H1N1)	-	K	V	K	L	L	I	L	L	C	T	F	T	A	T	Y	A	D	T	I	C	I	G	Y	H	A	N	N	S	T	D	T	V	D	T	V	L	E	K	N	V	T	V	T	H	S	V	N
ABW23337	A/Nebraska/02/2007(H1N1)	M	K	V	K	L	L	V	L	L	C	T	F	T	A	T	Y	A	D	T	I	C	I	G	Y	H	A	N	N	S	T	D	T	V	D	T	V	L	E	K	N	V	T	V	T	H	S	V	N
ABW23325	A/Texas/06/2007(H1N1)	M	K	V	K	L	L	V	L	L	C	T	F	T	A	T	Y	A	D	T	I	C	I	G	Y	H	A	N	N	S	T	D	T	V	D	T	V	L	E	K	N	V	T	V	T	H	S	V	N
ABW39971	A/New York/UR06-0199/2007(H1N1)	M	K	V	K	L	L	V	L	L	C	T	F	T	A	T	Y	A	D	T	I	C	I	G	Y	H	A	N	N	S	T	D	T	V	D	T	V	L	E	K	N	V	T	V	T	H	S	V	N
ABY51050	A/Texas/UR06-0217/2007(H1N1)	M	K	V	K	L	L	V	L	L	C	T	F	T	A	T	Y	A	D	T	I	C	I	G	Y	H	A	N	N	S	T	D	T	V	D	T	V	L	E	K	N	V	T	V	T	H	S	V	N
ABW36234	A/California/UR06-0232/2007(H1N1)	M	K	V	K	L	L	V	L	L	C	T	F	T	A	T	Y	A	D	T	I	C	I	G	Y	H	A	N	N	S	T	D	T	V	D	T	V	L	E	K	N	V	T	V	T	H	S	V	N
ABW71448	A/Tennessee/UR06-0239/2007(H1N1)	M	K	V	K	L	L	V	L	L	C	T	F	T	A	T	Y	A	D	T	I	C	I	G	Y	H	A	N	N	S	T	D	T	V	D	T	V	L	E	K	N	V	T	V	T	H	S	V	N
ABY51072	A/Texas/UR06-0250/2007(H1N1)	M	K	V	K	L	L	I	L	L	C	T	F	T	A	T	Y	A	D	T	I	C	I	G	Y	H	A	N	N	S	T	D	T	V	D	T	V	L	E	K	N	V	T	V	T	H	S	V	N
ABV29678	A/Mississippi/UR06-0242/2007(H1N1)	M	K	V	K	L	L	I	L	L	C	T	F	T	A	T	Y	A	D	T	I	C	I	G	Y	H	A	N	N	S	T	D	T	V	D	T	V	L	E	K	N	V	T	V	T	H	S	V	N
ABX58360	A/Oklahoma/UR06-0241/2007(H1N1)	M	K	V	K	L	L	V	L	L	C	T	F	T	A	T	Y	A	D	T	I	C	I	G	Y	H	A	N	N	S	T	D	T	V	D	T	V	L	E	K	N	V	T	V	T	H	S	V	N
ACA24513	A/Ohio/UR06-0296/2007(H1N1)	M	K	V	K	L	L	I	L	L	C	T	F	T	A	T	Y	A	D	T	I	C	I	G	Y	H	A	N	N	S	T	D	T	V	D	T	V	L	E	K	N	V	T	V	T	H	S	V	N
ACC61975	A/Tennessee/UR06-0236/2007(H1N1)	M	K	V	K	L	L	V	L	L	C	T	F	T	A	S	Y	A	D	T	I	C	I	G	Y	H	A	N	N	S	T	D	T	V	D	T	V	L	E	K	N	V	T	V	T	H	S	V	N
ABX58635	A/Kentucky/UR06-0258/2007(H1N1)	M	K	V	K	L	L	V	L	L	C	T	F	T	A	T	Y	A	D	T	I	C	I	G	Y	H	A	N	N	S	T	D	T	V	D	T	V	L	E	K	N	V	T	V	T	H	S	V	N
ABY81404	A/Kansas/UR06-0299/2007(H1N1)	-	-	-	K	L	L	I	L	L	C	T	F	T	A	T	Y	A	D	T	I	C	I	G	Y	H	A	N	N	S	T	D	T	V	D	T	V	L	E	K	N	V	T	V	T	H	S	V	N
ABW39839	A/California/UR06-0302/2007(H1N1)	M	K	V	K	L	L	V	L	L	C	T	F	T	A	T	Y	A	D	T	I	C	I	G	Y	H	A	N	N	S	T	D	T	V	D	T	V	L	E	K	N	V	T	V	T	H	S	V	N
ABV30140	A/Vermont/UR06-0301/2007(H1N1)	M	K	V	K	L	L	V	L	L	C	T	F	T	A	T	Y	A	D	T	I	C	I	G	Y	H	A	N	N	S	T	D	T	V	D	T	V	L	E	K	N	V	T	V	T	H	S	V	N
ABV82551	A/Texas/UR06-0306/2007(H1N1)	M	K	V	K	L	L	V	L	L	C	T	F	T	A	T	Y	A	D	T	I	C	I	G	Y	H	A	N	N	S	T	D	T	V	D	T	V	L	E	K	N	V	T	V	T	H	S	V	N
ABX58415	A/Tennessee/UR06-0312/2007(H1N1)	M	K	V	K	L	L	V	L	L	C	T	F	T	A	T	Y	A	D	T	I	C	I	G	Y	H	A	N	N	S	T	D	T	V	D	T	V	L	E	K	N	V	T	V	T	H	S	V	N
ABV30569	A/Ohio/UR06-0325/2007(H1N1)	M	K	V	K	L	L	I	L	L	C	T	F	T	A	T	Y	A	D	T	I	C	I	G	Y	H	A	N	N	S	T	D	T	V	D	T	V	L	E	K	N	V	T	V	T	H	S	V	N
ABW91526	A/Kentucky/UR06-0339/2007(H1N1)	M	K	V	K	L	L	V	L	L	C	T	F	T	A	T	Y	A	D	T	I	C	I	G	Y	H	A	N	N	S	T	D	T	V	D	T	V	L	E	K	N	V	T	V	T	H	S	V	N
ABV29843	A/Illinois/UR06-0333/2007(H1N1)	M	K	V	K	L	L	V	L	L	C	T	F	T	A	T	Y	A	D	T	I	C	I	G	Y	H	A	N	N	S	T	D	T	V	D	T	V	L	E	K	N	V	T	V	T	H	S	V	N
ABW40279	A/Ohio/UR06-0341/2007(H1N1)	M	K	V	K	L	L	I	L	L	C	T	F	T	A	T	Y	A	D	T	I	C	I	G	Y	H	A	N	N	S	T	D	T	V	D	T	V	L	E	K	N	V	T	V	T	H	S	V	N
ABY51138	A/Virginia/UR06-0332/2007(H1N1)	M	K	V	K	L	L	V	L	L	C	T	F	T	A	T	Y	A	D	T	I	C	I	G	Y	H	A	N	N	S	T	D	T	V	D	T	V	L	E	K	N	V	T	V	T	H	S	V	N
ABW36256	A/Mississippi/UR06-0378/2007(H1N1)	M	K	V	K	L	L	V	L	L	C	T	F	T	A	T	Y	A	D	T	I	C	I	G	Y	H	A	N	N	S	T	D	T	V	D	T	V	L	E	K	N	V	T	V	T	H	S	V	N
ABV29975	A/Florida/UR06-0355/2007(H1N1)	M	K	V	K	L	L	V	L	L	C	T	F	T	A	T	Y	A	D	T	I	C	I	G	Y	H	A	N	N	S	T	D	T	V	D	T	V	L	E	K	N	V	T	V	T	H	S	V	N
ABV29733	A/Kentucky/UR06-0363/2007(H1N1)	M	K	V	K	L	L	V	L	L	C	T	F	T	A	T	Y	A	D	T	I	C	I	G	Y	H	A	N	N	S	T	D	T	V	D	T	V	L	E	K	N	V	T	V	T	H	S	V	N
ABV29689	A/Illinois/UR06-0377/2007(H1N1)	M	K	V	K	L	L	V	L	L	C	T	F	T	A	T	Y	A	D	T	I	C	I	G	Y	H	A	N	N	S	T	D	T	V	D	T	V	L	E	K	N	V	T	V	T	H	S	V	N
ABW39850	A/California/UR06-0393/2007(H1N1)	M	K	V	K	L	L	V	L	L	C	T	F	T	A	T	N	A	D	T	I	C	I	G	Y	H	A	N	N	S	T	D	T	V	D	T	V	L	E	K	N	V	T	V	T	H	S	V	N
ABW91328	A/Tennessee/UR06-0388/2007(H1N1)	M	K	V	K	L	L	I	L	L	C	T	F	T	A	T	Y	A	D	T	I	C	I	G	Y	H	A	N	N	S	T	D	T	V	D	T	V	L	E	K	N	V	T	V	T	H	S	V	N
ABX58547	A/Virginia/UR06-0387/2007(H1N1)	M	K	V	K	L	L	I	L	L	C	T	F	T	A	T	Y	A	D	T	I	C	I	G	Y	H	A	N	N	S	T	D	T	V	D	T	V	L	E	K	N	V	T	V	T	H	S	V	N
ABV29634	A/New York/UR06-0386/2007(H1N1)	M	K	V	K	L	L	V	L	L	C	T	F	T	A	T	Y	A	D	T	I	C	I	G	Y	H	A	N	N	S	T	D	T	V	D	T	V	L	E	K	N	V	T	V	T	H	S	V	N
ABY51171	A/Ohio/UR06-0429/2007(H1N1)	M	K	V	K	L	L	V	L	L	C	T	F	T	A	T	Y	A	D	T	I	C	I	G	Y	H	A	N	N	S	T	D	T	V	D	T	V	L	E	K	N	V	T	V	T	H	S	V	N
ABW86519	A/Ohio/UR06-0394/2007(H1N1)	M	K	V	K	L	L	V	L	L	C	T	F	T	A	T	Y	A	D	T	I	C	I	G	Y	H	A	N	N	S	T	D	T	V	D	T	V	L	E	K	N	V	T	V	T	H	S	V	N
ABW39883	A/Texas/UR06-0397/2007(H1N1)	M	K	V	K	L	L	V	L	L	C	T	F	T	A	T	Y	A	D	T	I	C	I	G	Y	H	A	N	N	S	T	D	T	V	D	T	V	L	E	K	N	V	T	V	T	H	S	V	N
ABW40576	A/Ohio/UR06-0443/2007(H1N1)	M	K	V	K	L	L	I	L	L	C	T	F	T	A	T	Y	A	D	T	I	C	I	G	Y	H	A	N	N	S	T	D	T	V	D	T	V	L	E	K	N	V	T	V	T	H	S	V	N
ABV30052	A/Illinois/UR06-0415/2007(H1N1)	M	K	V	K	L	L	V	L	L	C	T	F	T	A	T	Y	A	D	T	I	C	I	G	Y	H	A	N	N	S	T	D	T	V	D	T	V	L	E	K	N	V	T	V	T	H	S	V	N
ABV29755	A/California/UR06-0435/2007(H1N1)	M	K	V	K	L	L	V	L	L	C	T	F	T	A	T	Y	A	D	T	I	C	I	G	Y	H	A	N	N	S	T	D	T	V	D	T	V	L	E	K	N	V	T	V	T	H	S	V	N
ABX58261	A/California/UR06-0440/2007(H1N1)	M	K	V	K	L	L	I	L	L	C	T	F	T	A	T	Y	A	D	T	I	C	I	G	Y	H	A	N	N	S	T	D	T	V	D	T	V	L	E	K	N	V	T	V	T	H	S	V	N
ABY81360	A/California/UR06-0462/2007(H1N1)	-	K	V	K	L	L	V	L	L	C	T	F	T	A	T	Y	A	D	T	I	C	I	G	Y	H	A	N	N	S	T	D	T	V	D	T	V	L	E	K	N	V	T	V	T	H	S	V	N
ABW39916	A/Kentucky/UR06-0476/2007(H1N1)	M	K	V	K	L	L	V	L	L	C	T	F	T	A	T	Y	A	D	T	I	C	I	G	Y	H	A	N	N	S	T	D	T	V	D	T	V	L	E	K	N	V	T	V	T	H	S	V	N
ABY51039	A/California/UR06-0479/2007(H1N1)	M	K	V	K	L	L	V	L	L	C	T	F	T	A	T	N	A	D	T	I	C	I	G	Y	H	A	N	N	S	T	D	T	V	D	T	V	L	E	K	N	V	T	V	T	H	S	V	N
ABV29854	A/Texas/UR06-0467/2007(H1N1)	M	K	V	K	L	L	V	L	L	C	T	F	T	A	T	Y	A	D	T	I	C	I	G	Y	H	A	N	N	S	T	D	T	V	D	T	V	L	E	K	N	V	T	V	T	H	S	V	N
ABX58536	A/Tennessee/UR06-0523/2007(H1N1)	M	K	V	K	L	L	V	L	L	C	T	F	T	A	T	Y	A	D	T	I	C	I	G	Y	H	A	N	N	S	T	D	T	V	D	T	V	L	E	K	N	V	T	V	T	H	S	V	N
ABX58569	A/Tennessee/UR06-0509/2007(H1N1)	M	K	V	K	L	L	I	L	L	C	T	F	T	A	T	Y	A	D	T	I	C	I	G	Y	H	A	N	N	S	T	D	T	V	D	T	V	L	E	K	N	V	T	V	T	H	S	V	N
ABW71393	A/Colorado/UR06-0499/2007(H1N1)	M	K	V	K	L	L	V	L	L	C	T	F	T	A	T	Y	A	D	T	I	C	I	G	Y	H	A	N	N	S	T	D	T	V	D	T	V	L	E	K	N	V	T	V	T	H	S	V	N
ABV29612	A/Texas/UR06-0502/2007(H1N1)	M	K	V	K	L	L	I	L	L	C	T	F	T	A	T	Y	A	D	T	I	C	I	G	Y	H	A	N	N	S	T	D	T	V	D	T	V	L	E	K	N	V	T	V	T	H	S	V	N
ABV30041	A/Texas/UR06-0526/2007(H1N1)	M	K	V	K	L	L	V	L	L	C	T	F	T	A	T	Y	A	D	T	I	C	I	G	Y	H	A	N	N	S	T	D	T	V	D	T	V	L	E	K	N	V	T	V	T	H	S	V	N
ABW36212	A/Texas/UR06-0542/2007(H1N1)	M	K	V	K	L	L	V	L	L	C	T	F	T	A	T	Y	A	D	T	I	C	I	G	Y	H	A	N	N	S	T	D	T	V	D	T	V	L	E	K	N	V	T	V	T	H	S	V	N
ABV30525	A/Kentucky/UR06-0539/2007(H1N1)	M	K	V	K	L	L	V	L	L	C	T	F	T	A	T	Y	A	D	T	I	C	I	G	Y	H	A	N	N	S	T	D	T	V	D	T	V	L	E	K	N	V	T	V	T	H	S	V	N
ABV30459	A/Mississippi/UR06-0537/2007(H1N1)	M	K	V	K	L	L	I	L	L	C	T	F	T	A	T	Y	A	D	T	I	C	I	G	Y	H	A	N	N	S	T	D	T	V	D	T	V	L	E	K	N	V	T	V	T	H	S	V	N
ABV30360	A/Vermont/UR06-0574/2007(H1N1)	M	K	V	K	L	L	V	L	L	C	T	F	T	A	T	Y	A	D	T	I	C	I	G	Y	H	A	N	N	S	T	D	T	V	D	T	V	L	E	K	N	V	T	V	T	H	S	V	N
ABW40092	A/Texas/UR06-0582/2007(H1N1)	M	K	V	K	L	L	I	L	L	C	T	F	T	A	T	Y	A	D	T	I	C	I	G	Y	H	A	N	N	S	T	D	T	V	D	T	V	L	E	K	N	V	T	V	T	H	S	V	N
ACD56280	A/Ohio/UR06-0591/2007(H1N1)	M	K	V	K	L	L	I	L	L	C	T	F	T	A	T	Y	A	D	T	I	C	I	G	Y	H	A	N	N	S	T	D	T	V	D	T	V	L	E	K	N	V	T	V	T	H	S	V	N
ABV29887	A/Vermont/UR06-0576/2007(H1N1)	M	K	V	K	L	L	V	L	L	C	T	F	T	A	T	Y	A	D	T	I	C	I	G	Y	H	A	N	N	S	T	D	T	V	D	T	V	L	E	K	N	V	T	V	T	H	S	V	N
ABW36289	A/Mississippi/UR06-0595/2007(H1N1)	M	K	L	K	L	L	V	L	L	C	T	F	T	A	T	Y	A	D	T	I	C	I	G	Y	H	A	N	N	S	T	D	T	V	D	T	V	L	E	K	N	V	T	V	T	H	S	V	N
ABW23342	A/New York/08/2007(H1N1)	M	K	V	K	L	L	V	L	L	C	T	F	T	A	T	Y	A	D	T	I	C	I	G	Y	H	A	N	N	S	T	D	T	V	D	T	V	L	E	K	N	V	T	V	T	H	S	V	N
ACA28844	A/Brisbane/59/2007(H1N1)	M	K	V	K	L	L	V	L	L	C	T	F	T	A	T	Y	A	D	T	I	C	I	G	Y	H	A	N	N	S	T	D	T	V	D	T	V	L	E	K	N	V	T	V	T	H	S	V	N
ACA28846	A/Brisbane/59/2007(H1N1)	M	K	V	K	L	L	V	L	L	C	T	F	T	A	T	Y	A	D	T	I	C	I	G	Y	H	A	N	N	S	T	D	T	V	D	T	V	L	E	K	N	V	T	V	T	H	S	V	N
ACA33734	A/South Dakota/06/2007(H1N1)	M	K	V	K	L	L	V	L	L	C	T	F	T	A	T	Y	A	D	T	I	C	I	G	Y	H	A	N	N	S	T	D	T	V	D	T	V	L	E	K	N	V	T	V	T	H	S	V	N
ACD47250	A/South Dakota/06/2007(H1N1)	M	K	V	K	L	L	V	L	L	C	T	F	T	A	T	Y	A	D	T	I	C	I	G	Y	H	A	N	N	S	T	D	T	V	D	T	V	L	E	K	N	V	T	V	T	H	S	V	N
ABW23343	A/Arkansas/01/2007(H1N1)	M	K	V	K	L	L	V	L	L	C	T	F	T	A	T	Y	A	D	T	I	C	I	G	Y	H	A	N	N	S	T	D	T	V	D	T	V	L	E	K	N	V	T	V	T	H	S	V	N
ABW23338	A/Arkansas/01/2007(H1N1)	M	K	V	K	L	L	V	L	L	C	T	F	T	A	T	Y	A	D	T	I	C	I	G	Y	H	A	N	N	S	T	D	T	V	D	T	V	L	E	K	N	V	T	V	T	H	S	V	N
ACI45444	A/Cambodia/0371/2007(H1N1)	M	K	V	K	L	L	V	L	L	C	T	F	A	A	T	Y	A	D	T	I	C	I	G	Y	H	A	N	N	S	T	D	T	V	D	T	V	L	E	K	N	V	T	V	T	H	S	V	N
ACI45445	A/Cambodia/0374/2007(H1N1)	M	K	V	K	L	L	V	L	L	C	T	F	T	A	T	Y	A	D	T	I	C	I	G	Y	H	A	N	N	S	T	D	T	V	D	T	V	L	E	K	N	V	T	V	T	H	S	V	N
ACA33701	A/Hawaii/15/2007(H1N1)	M	K	V	K	L	L	V	L	L	C	T	F	T	A	T	Y	A	D	T	I	C	I	G	Y	H	A	N	N	S	T	D	T	V	D	T	V	L	E	K	N	V	T	V	T	H	S	V	N
ACI45446	A/Cambodia/365/2007(H1N1)	M	K	V	K	L	L	V	L	L	C	T	F	T	A	T	Y	A	D	T	I	C	I	G	Y	H	A	N	N	S	T	D	T	V	D	T	V	L	E	K	N	V	T	V	T	H	S	V	N
ACA33703	A/Hawaii/16/2007(H1N1)	M	K	V	K	L	L	V	L	L	C	T	F	T	A	T	Y	A	D	T	I	C	I	G	Y	H	A	N	N	S	T	D	T	V	D	T	V	L	E	K	N	V	T	V	T	H	S	V	N
ACA33704	A/Hawaii/17/2007(H1N1)	M	K	V	K	L	L	V	L	L	C	T	F	T	A	T	Y	A	D	T	I	C	I	G	Y	H	A	N	N	S	T	D	T	V	D	T	V	L	E	K	N	V	T	V	T	H	S	V	N
ACI45447	A/Cambodia/502/2007(H1N1)	M	K	V	K	L	L	V	L	L	C	T	F	T	A	T	Y	A	D	T	I	C	I	G	Y	H	A	N	N	S	T	D	T	V	D	T	V	L	E	K	N	V	T	V	T	H	S	V	N
ACA33677	A/Texas/32/2007(H1N1)	M	K	V	K	L	L	V	L	L	C	T	F	T	A	T	Y	A	D	T	I	C	I	G	Y	H	A	N	N	S	T	D	T	V	D	T	V	L	E	K	N	V	T	V	T	H	S	V	N
ACA33702	A/Idaho/11/2007(H1N1)	M	K	V	K	L	L	V	L	L	C	T	F	T	A	T	Y	A	D	T	I	C	I	G	Y	H	A	N	N	S	T	D	T	V	D	T	V	L	E	K	N	V	T	V	T	H	S	V	N
ACA33722	A/Hawaii/31/2007(H1N1)	M	K	V	K	L	L	V	L	L	C	T	F	T	A	T	Y	A	D	T	I	C	I	G	Y	H	A	N	N	S	T	D	T	V	D	T	V	L	E	K	N	V	T	V	T	H	S	V	N
ACA33672	A/Hawaii/31/2007(H1N1)	M	K	V	K	L	L	V	L	L	C	T	F	T	A	T	Y	A	D	T	I	C	I	G	Y	H	A	N	N	S	T	D	T	V	D	T	V	L	E	K	N	V	T	V	T	H	S	V	N
ACA33740	A/California/28/2007(H1N1)	M	K	V	K	L	L	V	L	L	C	T	F	T	A	T	Y	A	D	T	I	C	I	G	Y	H	A	N	N	S	T	D	T	V	D	T	V	L	E	K	N	V	T	V	T	H	S	V	N
ACD37507	A/Victoria/07159220/2007(H1N1)	M	K	A	K	L	L	V	L	L	C	T	F	A	A	T	Y	A	D	T	I	C	I	G	Y	H	A	N	N	S	T	D	T	V	D	T	V	L	E	K	N	V	T	V	T	H	S	V	N
ACA33723	A/Hawaii/19/2007(H1N1)	M	K	V	K	L	L	V	L	L	C	T	F	T	A	T	Y	A	D	T	I	C	I	G	Y	H	A	N	N	S	T	D	T	V	D	T	V	L	E	K	N	V	T	V	T	H	S	V	N
ACA33736	A/Georgia/08/2007(H1N1)	M	K	V	K	L	L	V	L	L	C	T	F	T	A	T	Y	A	D	T	I	C	I	G	Y	H	A	N	N	S	T	D	T	V	D	T	V	L	E	K	N	V	T	V	T	H	S	V	N
ACA33726	A/Hawaii/35/2007(H1N1)	M	K	V	K	L	L	V	L	L	C	T	F	T	A	T	Y	A	D	T	I	C	I	G	Y	H	A	N	N	S	T	D	T	V	D	T	V	L	E	K	N	V	T	V	T	H	S	V	N
ACA33730	A/Texas/41/2007(H1N1)	M	K	V	K	L	L	V	L	L	C	T	F	T	A	T	Y	A	D	T	I	C	I	G	Y	H	A	N	N	S	T	D	T	V	D	T	V	L	E	K	N	V	T	V	T	H	S	V	N
ACA33778	A/Colorado/25/2007(H1N1)	M	K	V	K	L	L	V	L	L	C	T	F	A	A	T	Y	A	D	T	I	C	I	G	Y	H	A	N	N	S	T	D	T	V	D	T	V	L	E	K	N	V	T	V	T	H	S	V	N
ACA33728	A/Hawaii/18/2007(H1N1)	M	K	V	K	L	L	V	L	L	C	T	F	T	A	T	Y	A	D	T	I	C	I	G	Y	H	A	N	N	S	T	D	T	V	D	T	V	L	E	K	N	V	T	V	T	H	S	V	N
ACA33724	A/Hawaii/21/2007(H1N1)	M	K	V	K	L	L	V	L	L	C	T	F	T	A	T	Y	A	D	T	I	C	I	G	Y	H	A	N	N	S	T	D	T	V	D	T	V	L	E	K	N	V	T	V	T	H	S	V	N
ACA33737	A/Hawaii/28/2007(H1N1)	M	K	V	K	L	L	V	L	L	C	T	F	T	A	T	Y	A	D	T	I	C	I	G	Y	H	A	N	N	S	T	D	T	V	D	T	V	L	E	K	N	V	T	V	T	H	S	V	N
ACA33803	A/California/27/2007(H1N1)	M	K	V	K	L	L	V	L	L	C	T	F	T	A	T	Y	A	D	T	I	C	I	G	Y	H	A	N	N	S	T	D	T	V	D	T	V	L	E	K	N	V	T	V	T	H	S	V	N
ACA33729	A/Hawaii/20/2007(H1N1)	M	K	V	K	L	L	V	L	L	C	T	F	T	A	T	Y	A	D	T	I	C	I	G	Y	H	A	N	N	S	T	D	T	V	D	T	V	L	E	K	N	V	T	V	T	H	S	V	N
ACA33738	A/Minnesota/25/2007(H1N1)	M	K	V	K	L	L	V	L	L	Y	T	F	T	A	T	Y	A	D	T	I	C	I	G	Y	H	A	N	N	S	T	D	T	V	D	T	V	L	E	K	N	V	T	V	T	H	S	V	N
ACA33741	A/Florida/05/2007(H1N1)	M	K	V	K	L	L	V	L	L	C	T	F	A	A	T	Y	A	D	T	I	C	I	G	Y	H	A	N	N	S	T	D	T	V	D	T	V	L	E	K	N	V	T	V	T	H	S	V	N
ACA33725	A/Washington/28/2007(H1N1)	M	K	V	K	L	L	V	L	L	C	T	F	T	A	T	Y	A	D	T	I	C	I	G	Y	H	A	N	N	S	T	D	T	V	D	T	V	L	E	K	N	V	T	V	T	H	S	V	N
ACA33807	A/Washington/28/2007(H1N1)	M	K	V	K	L	L	V	L	L	C	T	F	T	A	T	Y	A	D	T	I	C	I	G	Y	H	A	N	N	S	T	D	T	V	D	T	V	L	E	K	N	V	T	V	T	H	S	V	N
ACA33776	A/Hawaii/39/2007(H1N1)	M	K	V	K	L	L	V	L	L	C	T	F	T	A	T	Y	A	D	T	I	C	I	G	Y	H	A	N	N	S	T	D	T	V	D	T	V	L	E	K	N	V	T	V	T	H	S	V	N
ACF40114	A/Hawaii/39/2007(H1N1)	M	K	V	K	L	L	V	L	L	C	T	F	T	A	T	Y	A	D	T	I	C	I	G	Y	H	A	N	N	S	T	D	T	V	D	T	V	L	E	K	N	V	T	V	T	H	S	V	N
ACA33673	A/Colorado/21/2007(H1N1)	M	K	V	K	L	L	V	L	L	C	T	F	A	A	T	Y	A	D	T	I	C	I	G	Y	H	A	N	N	S	T	D	T	V	D	T	V	L	E	K	N	V	T	V	T	H	S	V	N
ACD47254	A/Hawaii/43/2007(H1N1)	M	K	V	K	L	L	V	L	L	C	T	F	T	A	T	Y	A	D	T	I	C	I	G	Y	H	A	N	N	S	T	D	T	V	D	T	V	L	E	K	N	V	T	V	T	H	S	V	N
ACB11812	A/Hawaii/38/2007(H1N1)	M	K	V	K	L	L	V	L	L	C	T	F	T	A	T	Y	A	D	T	I	C	I	G	Y	H	A	N	N	S	T	D	T	V	D	T	V	L	E	K	N	V	T	V	T	H	S	V	N
ACA33783	A/Hawaii/38/2007(H1N1)	M	K	V	K	L	L	V	L	L	C	T	F	T	A	T	Y	A	D	T	I	C	I	G	Y	H	A	N	N	S	T	D	T	V	D	T	V	L	E	K	N	V	T	V	T	H	S	V	N
ACA33727	A/New Jersey/15/2007(H1N1)	M	K	V	K	L	L	V	L	L	C	T	F	T	A	T	Y	A	D	T	I	C	I	G	Y	H	A	N	N	S	T	D	T	V	D	T	V	L	E	K	N	V	T	V	T	H	S	V	N
ACA33789	A/Texas/74/2007(H1N1)	M	K	V	K	L	L	V	L	L	C	T	F	T	A	T	Y	A	D	T	I	C	I	G	Y	H	A	N	N	S	T	D	T	V	D	T	V	L	E	K	N	V	T	V	T	H	S	V	N
ACA33775	A/Iowa/04/2007(H1N1)	M	K	V	K	L	L	V	L	L	C	T	F	T	A	T	Y	A	D	T	I	C	I	G	Y	H	A	N	N	S	T	D	T	V	D	T	V	L	E	K	N	V	T	V	T	H	S	V	N
ACA33781	A/Massachusetts/14/2007(H1N1)	M	K	V	K	L	L	V	L	L	C	T	F	T	A	T	Y	A	D	T	I	C	I	G	Y	H	A	N	N	S	T	D	T	V	D	T	V	L	E	K	N	V	T	V	T	H	S	V	N
ACA33780	A/Arizona/07/2007(H1N1)	M	K	V	K	L	L	V	L	L	C	T	F	T	A	T	Y	A	D	T	I	C	I	G	Y	H	A	N	N	S	T	D	T	V	D	T	V	L	E	K	N	V	T	V	T	H	S	V	N
ACA33799	A/Oregon/07/2007(H1N1)	M	K	V	K	L	L	V	L	L	C	T	F	T	A	T	Y	A	D	T	I	C	I	G	Y	H	A	N	N	S	T	D	T	V	D	T	V	L	E	K	N	V	T	V	T	H	S	V	N
ACA33788	A/Alaska/11/2007(H1N1)	M	K	V	K	L	L	V	L	L	C	T	F	T	A	T	Y	A	D	T	I	C	I	G	Y	H	A	N	N	S	T	D	T	V	D	T	V	L	E	K	N	V	T	V	T	H	S	V	N
ACA33798	A/California/40/2007(H1N1)	M	K	V	K	L	L	V	L	L	C	T	F	A	A	T	Y	A	D	T	I	C	I	G	Y	H	A	N	N	S	T	D	T	V	D	T	V	L	E	K	N	V	T	V	T	H	S	V	N
ACA33790	A/Alaska/13/2007(H1N1)	M	K	V	K	L	L	V	L	L	C	T	F	T	A	T	Y	A	D	T	I	C	I	G	Y	H	A	N	N	S	T	D	T	V	D	T	V	L	E	K	N	V	T	V	T	H	S	V	N
ACA33797	A/Florida/12/2007(H1N1)	M	K	V	K	L	L	V	L	L	C	T	F	T	A	T	Y	A	D	T	I	C	I	G	Y	H	A	N	N	S	T	D	T	V	D	T	V	L	E	K	N	V	T	V	T	H	S	V	N
ACD85753	A/Hawaii/46/2007(H1N1)	M	K	V	K	L	L	V	L	L	C	T	F	T	A	T	Y	A	D	T	I	C	I	G	Y	H	A	N	N	S	T	D	T	V	D	T	V	L	E	K	N	V	T	V	T	H	S	V	N
ACA33732	A/Texas/70/2007(H1N1)	M	K	V	K	L	L	V	L	L	C	T	F	T	A	T	Y	A	D	T	I	C	I	G	Y	H	A	N	N	S	T	D	T	V	D	T	V	L	E	K	N	V	T	V	T	H	S	V	N
ACB11783	A/Wisconsin/35/2007(H1N1)	M	K	V	K	L	L	V	L	L	C	T	F	T	A	T	Y	A	D	T	I	C	I	G	Y	H	A	N	N	S	T	D	T	V	D	T	V	L	E	K	N	V	T	V	T	H	S	V	N
ACA33795	A/California/39/2007(H1N1)	M	K	V	K	L	L	V	L	L	C	T	F	A	A	T	Y	A	D	T	I	C	I	G	Y	H	A	N	N	S	T	D	T	V	D	T	V	L	E	K	N	V	T	V	T	H	S	V	N
ACA33785	A/New York/16/2007(H1N1)	M	K	V	K	L	L	V	L	L	C	T	F	T	A	T	Y	A	D	T	I	C	I	G	Y	H	A	N	N	S	T	D	T	V	D	T	V	L	E	K	N	V	T	V	T	H	S	V	N
ACA33777	A/Arizona/03/2007(H1N1)	M	K	V	K	L	L	V	L	L	C	T	F	T	A	T	Y	A	D	T	I	C	I	G	Y	H	A	N	N	S	T	D	T	V	D	T	V	L	E	K	N	V	T	V	T	H	S	V	N
ACA33796	A/Oregon/06/2007(H1N1)	M	K	V	K	L	L	V	L	L	C	T	F	T	A	T	Y	A	D	T	I	C	I	G	Y	H	A	N	N	S	T	D	T	V	D	T	V	L	E	K	N	V	T	V	T	H	S	V	N
ACD47237	A/Colorado/39/2007(H1N1)	M	K	V	K	L	L	V	L	L	C	T	F	A	A	T	Y	A	D	T	I	C	I	G	Y	H	A	N	N	S	T	D	T	V	D	T	V	L	E	K	N	V	T	V	T	H	S	V	N
ACA33784	A/Florida/10/2007(H1N1)	M	K	V	K	L	L	V	L	L	C	T	F	T	A	T	Y	A	D	T	I	C	I	G	Y	H	A	N	N	S	T	D	T	V	D	T	V	L	E	K	N	V	T	V	T	H	S	V	N
ACA33774	A/Pennsylvania/11/2007(H1N1)	M	K	V	K	L	L	V	L	L	C	T	F	A	A	T	Y	A	D	T	I	C	I	G	Y	H	A	N	N	S	T	D	T	V	D	T	V	L	E	K	N	V	T	V	T	H	S	V	N
ACA33779	A/Texas/78/2007(H1N1)	M	K	V	K	L	L	V	L	L	C	T	F	T	A	T	Y	A	D	T	I	C	I	G	Y	H	A	N	N	S	T	D	T	V	D	T	V	L	E	K	N	V	T	V	T	H	S	V	N
ACD47246	A/Hawaii/44/2007(H1N1)	M	K	V	K	L	L	V	L	L	C	T	F	T	A	T	Y	A	D	T	I	C	I	G	Y	H	A	N	N	S	T	D	T	V	D	T	V	L	E	K	N	V	T	V	T	H	S	V	N
ACH82079	A/Arizona/13/2007(H1N1)	M	K	V	K	L	L	V	L	L	C	T	F	T	A	T	Y	A	D	T	I	C	I	G	Y	H	A	N	N	S	T	D	T	V	D	T	V	L	E	K	N	V	T	V	T	H	S	V	N
ACB11774	A/Illinois/17/2007(H1N1)	M	K	V	K	L	L	V	L	L	C	T	F	T	A	T	Y	A	D	T	I	C	I	G	Y	H	A	N	N	S	T	D	T	V	D	T	V	L	E	K	N	V	T	V	T	H	S	V	N
ACF40119	A/Pennsylvania/14/2007(H1N1)	M	K	V	K	L	L	V	L	L	C	T	F	A	A	T	Y	A	D	T	I	C	I	G	Y	H	A	N	N	S	T	D	T	V	D	T	V	L	E	K	N	V	T	V	T	H	S	V	N
ACF40120	A/Pennsylvania/14/2007(H1N1)	M	K	V	K	L	L	V	L	L	C	T	F	A	A	T	Y	A	D	T	I	C	I	G	Y	H	A	N	N	S	T	D	T	V	D	T	V	L	E	K	N	V	T	V	T	H	S	V	N
ACA33791	A/Illinois/10/2007(H1N1)	M	K	V	K	L	L	V	L	L	C	T	F	T	A	T	Y	A	D	T	I	C	I	G	Y	H	A	N	N	S	T	D	T	V	D	T	V	L	E	K	N	V	T	V	T	H	S	V	N
ACA33771	A/Illinois/11/2007(H1N1)	M	K	V	K	L	L	V	L	L	C	T	F	T	A	T	Y	A	D	T	I	C	I	G	Y	H	A	N	N	S	T	D	T	V	D	T	V	L	E	K	N	V	T	V	T	H	S	V	N
ACA33787	A/Washington/33/2007(H1N1)	M	K	V	K	L	L	V	L	L	C	T	F	T	A	T	Y	A	D	T	I	C	I	G	Y	H	A	N	N	S	T	D	T	V	D	T	V	L	E	K	N	V	T	V	T	H	S	V	N
ACD47236	A/Hawaii/45/2007(H1N1)	M	K	V	K	L	L	V	L	L	C	T	F	T	A	T	Y	A	D	T	I	C	I	G	Y	H	A	N	N	S	T	D	T	V	B	T	V	L	E	K	N	V	T	V	T	H	S	V	N
ACA33802	A/Florida/15/2007(H1N1)	M	K	V	K	L	L	V	L	L	C	T	F	T	A	T	Y	A	D	T	I	C	I	G	Y	H	A	N	N	S	T	D	T	V	D	T	V	L	E	K	N	V	T	V	T	H	S	V	N
ACA33792	A/New Jersey/16/2007(H1N1)	M	K	V	K	L	L	V	L	L	C	T	F	T	A	T	Y	A	D	T	I	C	I	G	Y	H	A	N	N	S	T	D	T	V	D	T	V	L	E	K	N	V	T	V	T	H	S	V	N
ACA33773	A/Illinois/13/2007(H1N1)	M	K	V	K	L	L	V	L	L	C	T	F	A	A	T	Y	A	D	T	I	C	I	G	Y	H	A	N	N	S	T	D	T	V	D	T	V	L	E	K	N	V	T	V	T	H	S	V	N
ACF40117	A/Florida/13/2007(H1N1)	M	K	V	K	L	L	V	L	L	C	T	F	T	A	T	Y	A	D	T	I	C	I	G	Y	H	A	N	N	S	T	D	T	V	D	T	V	L	E	K	N	V	T	V	T	H	S	V	N
ACB11808	A/New Mexico/07/2007(H1N1)	M	K	V	K	L	L	V	L	L	C	T	F	T	A	T	Y	A	D	T	I	C	I	G	Y	H	A	N	N	S	T	D	T	V	D	T	V	L	E	K	N	V	T	V	T	H	S	V	N
ACA33772	A/Washington/34/2007(H1N1)	M	K	V	K	L	L	V	L	L	C	T	F	T	A	T	Y	A	D	T	I	C	I	G	Y	H	A	N	N	S	T	D	T	V	D	T	V	L	E	K	N	V	T	V	T	H	S	V	N
ACD47241	A/Pennsylvania/16/2007(H1N1)	M	K	V	K	L	L	V	L	L	C	T	F	A	A	T	Y	A	D	T	I	C	I	G	Y	H	A	N	N	S	T	D	T	V	D	T	V	L	E	K	N	V	T	V	T	H	S	V	N
ACD47243	A/Pennsylvania/16/2007(H1N1)	M	K	V	K	L	L	V	L	L	C	T	F	A	A	T	Y	A	D	T	I	C	I	G	Y	H	A	N	N	S	T	D	T	V	D	T	V	L	E	K	N	V	T	V	T	H	S	V	N
ACF40121	A/Pennsylvania/15/2007(H1N1)	M	K	V	K	L	L	V	L	L	C	T	F	A	A	T	Y	A	D	T	I	C	I	G	Y	H	A	N	N	S	T	D	T	V	D	T	V	L	E	K	N	V	T	V	T	H	S	V	N
ACB11763	A/Maryland/04/2007(H1N1)	M	K	V	K	L	L	V	L	L	C	T	F	T	A	T	Y	A	D	T	I	C	I	G	Y	H	A	N	N	S	T	D	T	V	D	T	V	L	E	K	N	V	T	V	T	H	S	V	N
ACA33805	A/Washington/40/2007(H1N1)	M	K	V	K	L	L	V	L	L	C	T	F	T	A	T	Y	A	D	T	I	C	I	G	Y	H	A	N	N	S	T	D	T	V	D	T	V	L	E	K	N	V	T	V	T	H	S	V	N
ACD47251	A/Florida/19/2007(H1N1)	M	K	V	K	L	L	V	L	L	C	T	F	T	A	T	Y	A	D	T	I	C	I	G	Y	H	A	N	N	S	T	D	T	V	D	T	V	L	E	K	N	V	T	V	T	H	S	V	N
ACF40124	A/North Dakota/05/2007(H1N1)	M	K	V	K	L	L	V	L	L	C	T	F	A	A	T	Y	A	D	T	I	C	I	G	Y	H	A	N	N	S	T	D	T	V	D	T	V	L	E	K	N	V	T	V	T	H	S	V	N
ACB11775	A/New Jersey/20/2007(H1N1)	M	K	V	K	L	L	V	L	L	C	T	F	T	A	T	Y	A	D	T	I	C	I	G	Y	H	A	N	N	S	T	D	T	V	D	T	V	L	E	K	N	V	T	V	T	H	S	V	N
ACJ25168	A/England/654/2007(H1N1)	M	K	V	K	L	L	V	L	L	C	T	F	T	A	T	Y	A	D	T	I	C	I	G	Y	H	A	N	N	S	T	D	T	V	D	T	V	L	E	K	N	V	T	V	T	H	S	V	N
ACA33804	A/Pennsylvania/01/2008(H1N1)	M	K	V	K	L	L	V	L	L	C	T	F	T	A	T	Y	A	D	T	I	C	I	G	Y	H	A	N	N	S	T	D	T	V	D	T	V	L	E	K	N	V	T	V	T	H	S	V	N
ACB11782	A/New Mexico/01/2008(H1N1)	M	K	V	K	L	L	V	L	L	C	T	F	T	A	T	Y	A	D	T	I	C	I	G	Y	H	A	N	N	S	T	D	T	V	D	T	V	L	E	K	N	V	T	V	T	H	S	V	N
ACD47252	A/Maryland/01/2008(H1N1)	M	K	V	K	L	L	V	L	L	C	T	F	T	A	T	Y	A	D	T	I	C	I	G	Y	H	A	N	N	S	T	D	T	V	D	T	V	L	E	K	N	V	T	V	T	H	S	V	N
ACB11786	A/New Jersey/03/2008(H1N1)	M	K	V	K	L	L	V	L	L	C	T	F	T	A	T	Y	A	D	T	I	C	I	G	Y	H	A	N	N	S	T	D	T	V	D	T	V	L	E	K	N	V	T	V	T	H	S	V	N
ACB11793	A/Massachusetts/01/2008(H1N1)	M	K	V	K	L	L	V	L	L	C	T	F	T	A	T	Y	A	D	T	I	C	I	G	Y	H	A	N	N	S	T	D	T	V	D	T	V	L	E	K	N	V	T	V	T	H	S	V	N
ACB11777	A/Pennsylvania/05/2008(H1N1)	M	K	V	K	L	L	V	L	L	C	T	F	T	A	T	Y	A	D	T	I	C	I	G	Y	H	A	N	N	S	T	D	T	V	D	T	V	L	E	K	N	V	T	V	T	H	S	V	N
ACD85751	A/Florida/08/2008(H1N1)	M	K	V	K	L	L	V	L	L	C	T	F	A	A	T	Y	A	D	T	I	C	I	G	Y	H	A	N	N	S	T	D	T	V	D	T	V	L	E	K	N	V	T	V	T	H	S	V	N
ACD47235	A/Colorado/01/2008(H1N1)	M	K	V	K	L	L	V	L	L	C	T	F	T	A	T	Y	A	D	T	I	C	I	G	Y	H	A	N	N	S	T	D	T	V	D	T	V	L	E	K	N	V	T	V	T	H	S	V	N
ACJ25125	A/England/26/2008(H1N1)	M	K	V	K	L	L	V	L	L	C	T	F	T	A	T	Y	A	D	T	I	C	I	G	Y	H	A	N	N	S	T	D	T	V	D	T	V	L	E	K	N	V	T	V	T	H	S	V	N
ACD47253	A/Washington/01/2008(H1N1)	M	K	V	K	L	L	V	L	L	C	T	F	T	A	T	Y	A	D	T	I	C	I	G	Y	H	A	N	N	S	T	D	T	V	D	T	V	L	E	K	N	V	T	V	T	H	S	V	N
ACB11779	A/New Jersey/02/2008(H1N1)	M	K	V	K	L	L	V	L	L	C	T	F	T	A	T	Y	A	D	T	I	C	I	G	Y	H	A	N	N	S	T	D	T	V	D	T	V	L	E	K	N	V	T	V	T	H	S	V	N
ACF40122	A/Florida/06/2008(H1N1)	M	K	V	K	L	L	V	L	L	C	T	F	T	A	T	Y	A	D	T	I	C	I	G	Y	H	A	N	N	S	T	D	T	V	D	T	V	L	E	K	N	V	T	V	T	H	S	V	N
ACB11769	A/Pennsylvania/02/2008(H1N1)	M	K	V	K	L	L	V	L	L	C	T	F	T	A	T	Y	A	D	T	I	C	I	G	Y	H	A	N	N	S	T	D	T	V	D	T	V	L	E	K	N	V	T	V	T	H	S	V	N
ACD85757	A/Memphis/03/2008(H1N1)	M	K	V	K	L	L	V	L	L	C	T	F	T	A	T	Y	A	D	T	I	C	I	G	Y	H	A	N	N	S	T	D	T	V	D	T	V	L	E	K	N	V	T	V	T	H	S	V	N
ACF10340	A/Minnesota/01/2008(H1N1)	M	K	V	K	L	L	V	L	L	C	T	F	T	A	T	H	A	D	T	I	C	I	G	Y	H	A	N	N	S	T	D	T	V	D	T	V	L	E	K	N	V	T	V	T	H	S	V	N
ACD47238	A/Alaska/02/2008(H1N1)	M	K	V	K	L	L	V	L	L	C	T	F	T	A	T	Y	A	D	T	I	C	I	G	Y	H	A	N	N	S	T	D	T	V	D	T	V	L	E	K	N	V	T	V	T	H	S	V	N
ACB11800	A/New Jersey/04/2008(H1N1)	M	K	V	K	L	L	V	L	L	C	T	F	T	A	T	Y	A	D	T	I	C	I	G	Y	H	A	N	N	S	T	D	T	V	D	T	V	L	E	K	N	V	T	V	T	H	S	V	N
ACD85758	A/Memphis/07/2008(H1N1)	M	K	V	K	L	L	V	L	L	C	T	F	A	A	T	Y	A	D	T	I	C	I	G	Y	H	A	N	N	S	T	D	T	V	D	T	V	L	E	K	N	V	T	V	T	H	S	V	N
ACF10336	A/Hawaii/02/2008(H1N1)	M	K	V	K	L	L	V	L	L	C	T	F	T	A	T	Y	A	D	T	I	C	I	G	Y	H	A	N	N	S	T	D	T	V	D	T	V	L	E	K	N	V	T	V	T	H	S	V	N
ACD47240	A/Alaska/03/2008(H1N1)	M	K	V	K	L	L	V	L	L	C	T	F	T	A	T	Y	A	D	T	I	C	I	G	Y	H	A	N	N	S	T	D	T	V	D	T	V	L	E	K	N	V	T	V	T	H	S	V	N
ACD85774	A/Nebraska/01/2008(H1N1)	M	K	V	K	L	L	V	L	L	C	T	F	A	A	T	Y	A	D	T	I	C	I	G	Y	H	A	N	N	S	T	D	T	V	D	T	V	L	E	K	N	V	T	V	T	H	S	V	N
ACD47239	A/New Jersey/08/2008(H1N1)	M	K	V	K	L	L	V	L	L	C	T	F	T	A	T	Y	A	D	T	I	C	I	G	Y	H	A	N	N	S	T	D	T	V	D	T	V	L	E	K	N	V	T	V	T	H	S	V	N
ACF40126	A/Idaho/01/2008(H1N1)	M	K	V	K	L	L	V	L	L	C	T	F	T	A	T	Y	A	D	T	I	C	I	G	Y	H	A	N	N	S	T	D	T	V	D	T	V	L	E	K	N	V	T	V	T	H	S	V	N
ACB11806	A/New Jersey/05/2008(H1N1)	M	K	V	K	L	L	V	L	L	C	T	F	T	A	T	Y	A	D	T	I	C	I	G	Y	H	A	N	N	S	T	D	T	V	D	T	V	L	E	K	N	V	T	V	T	H	S	V	N
ACD47247	A/Idaho/02/2008(H1N1)	M	K	V	K	L	L	V	L	L	C	T	F	T	A	T	Y	A	D	T	I	C	I	G	Y	H	A	N	N	S	T	D	T	V	D	T	V	L	E	K	N	V	T	V	T	H	S	V	N
ACF10338	A/Mississippi/06/2008(H1N1)	M	K	V	K	L	L	V	L	L	C	T	F	A	A	T	Y	A	D	T	I	C	I	G	Y	H	A	N	N	S	T	D	T	V	D	T	V	L	E	K	N	V	T	V	T	H	S	V	N
ACD85762	A/Mississippi/06/2008(H1N1)	M	K	V	K	L	L	V	L	L	C	T	F	A	A	T	Y	A	D	T	I	C	I	G	Y	H	A	N	N	S	T	D	T	V	D	T	V	L	E	K	N	V	T	V	T	H	S	V	N
ACD47256	A/New Jersey/09/2008(H1N1)	M	K	V	K	L	L	V	L	L	C	T	F	A	A	T	Y	A	D	T	I	C	I	G	Y	H	A	N	N	S	T	D	T	V	D	T	V	L	E	K	N	V	T	V	T	H	S	V	N
ACF40125	A/Wisconsin/01/2008(H1N1)	M	K	V	K	L	L	V	L	L	C	T	F	T	A	T	Y	A	D	T	I	C	I	G	Y	H	A	N	N	S	T	D	T	V	D	T	V	L	E	K	N	V	T	V	T	H	S	V	N
ACD47244	A/New York/01/2008(H1N1)	M	K	V	K	L	L	V	L	L	C	T	F	A	A	T	Y	A	D	T	I	C	I	G	Y	H	A	N	N	S	T	D	T	V	D	T	V	X	E	K	N	V	T	V	T	H	S	V	N
ACB11768	A/Indiana/01/2008(H1N1)	M	K	V	K	L	L	V	L	L	C	T	F	T	A	T	Y	A	D	T	I	C	I	G	Y	H	A	N	N	S	T	D	T	V	D	T	V	L	E	K	N	V	T	V	T	H	S	V	N
ACD85755	A/New York/03/2008(H1N1)	M	K	V	K	L	L	V	L	L	C	T	F	T	A	T	Y	A	D	T	I	C	I	G	Y	H	A	N	N	S	T	D	T	V	D	T	V	L	E	K	N	V	T	V	T	H	S	V	N
ACB11772	A/New Jersey/06/2008(H1N1)	M	K	V	K	L	L	V	L	L	C	T	F	T	A	T	Y	A	D	T	I	C	I	G	Y	H	A	N	N	S	T	D	T	V	D	T	V	L	E	K	N	V	T	V	T	H	S	V	N
ACF10342	A/New York/05/2008(H1N1)	M	K	V	K	L	L	V	L	L	C	T	F	T	A	T	Y	A	D	T	I	C	I	G	Y	H	A	N	N	S	T	D	T	V	D	T	V	L	E	K	N	V	T	V	T	H	S	V	N
ACD85767	A/North Carolina/02/2008(H1N1)	M	K	V	K	L	L	V	L	L	C	T	F	T	A	T	Y	A	D	T	I	C	I	G	Y	H	A	N	N	S	T	D	T	V	D	T	V	L	E	K	N	V	T	V	T	H	S	V	N
ACD85759	A/New Jersey/10/2008(H1N1)	M	K	V	K	L	L	V	L	L	C	T	F	T	A	T	Y	A	D	T	I	C	I	G	Y	H	A	N	N	S	T	D	T	V	D	T	V	L	E	K	N	V	T	V	T	H	S	V	N
ACD85768	A/North Carolina/04/2008(H1N1)	M	K	V	K	L	L	V	L	L	C	T	F	T	A	T	Y	A	D	T	I	C	I	G	Y	H	A	N	N	S	T	D	T	V	D	T	V	L	E	K	N	V	T	V	T	H	S	V	N
ACD85771	A/Georgia/06/2008(H1N1)	M	K	V	K	L	L	V	L	L	C	T	F	T	A	T	Y	A	D	T	I	C	I	G	Y	H	A	N	N	S	T	D	T	V	D	T	V	L	E	K	N	V	T	V	T	H	S	V	N
ACD85773	A/California/06/2008(H1N1)	M	K	V	K	L	L	V	L	L	C	T	F	T	A	T	Y	A	D	T	I	C	I	G	Y	H	A	N	N	S	T	D	T	V	D	T	V	L	E	K	N	V	T	V	T	H	S	V	N
ACD85770	A/Georgia/05/2008(H1N1)	M	K	V	K	L	L	V	L	L	C	T	F	T	A	T	Y	A	D	T	I	C	I	G	Y	H	A	N	N	S	T	D	T	V	D	T	V	L	E	K	N	V	T	V	T	H	S	V	N
ACD85769	A/North Carolina/05/2008(H1N1)	M	K	V	K	L	L	V	L	L	C	T	F	T	A	T	Y	A	D	T	I	C	I	G	Y	H	A	N	N	S	T	D	T	V	D	T	V	L	E	K	N	V	T	V	T	H	S	V	N
ACF40127	A/New Jersey/13/2008(H1N1)	M	K	V	K	L	L	V	L	L	C	T	F	T	A	T	Y	A	D	T	I	C	I	G	Y	H	A	N	N	S	T	D	T	V	D	T	V	L	E	K	N	V	T	V	T	H	S	V	N
ACD85766	A/Indiana/04/2008(H1N1)	M	K	V	K	L	L	V	L	L	C	T	F	T	A	T	Y	A	D	T	I	C	I	G	Y	H	A	N	N	S	T	D	T	V	D	T	V	L	E	K	N	V	T	V	T	H	S	V	N
ACF10345	A/Vermont/01/2008(H1N1)	M	K	V	K	L	L	V	L	L	C	T	F	T	A	T	Y	A	D	T	I	C	I	G	Y	H	A	N	N	S	T	D	T	V	D	T	V	L	E	K	N	V	T	V	T	H	S	V	N
ACD85765	A/Oklahoma/03/2008(H1N1)	M	K	V	K	L	L	V	L	L	C	T	F	T	A	T	Y	A	D	T	I	C	I	G	Y	H	A	N	N	S	T	D	T	V	D	T	V	L	E	K	N	V	T	V	T	H	S	V	N
ACD85775	A/Illinois/06/2008(H1N1)	M	K	V	K	L	L	V	L	L	C	T	F	A	A	T	Y	A	D	T	I	C	I	G	Y	H	A	N	N	S	T	D	T	V	D	T	V	L	E	K	N	V	T	V	T	H	S	V	N
ACF40129	A/South Carolina/01/2008(H1N1)	M	K	V	K	L	L	V	L	L	C	T	F	T	A	T	Y	A	D	T	I	C	I	G	Y	H	A	N	N	S	T	D	T	V	D	T	V	L	X	K	N	V	T	V	T	H	S	V	N
		151	152	153	154	155	156	157	158	159	160	161	162	163	164	165	166	167	168	169	170	171	172	173	174	175	176	177	178	179	180	181	182	183	184	185	186	187	188	189	190	191	192	193	194	195	196	197	198
		135	136	137	138	139	140	141	142	143	144	145	146	147	148	149	150	151	152	153	154	155	156	157	158	159	160	161	162	163	164	165	166	167	168	169	170	171	172	173	174	175	176	177	178	179	180	181	182
AAD17229	A/South Carolina/1/18 (H1N1)	V	T	A	A	C	S	Y	A	G	A	S	S	F	Y	R	N	L	L	W	L	T	K	K	G	S	S	Y	P	K	L	S	K	S	Y	V	N	N	K	G	K	E	V	L	V	L	W	G	V
ACF54598	A/WSN/1933(H1N1)	V	T	A	S	C	S	H	R	G	K	S	S	F	Y	R	N	L	L	W	L	T	K	K	G	D	S	Y	P	K	L	T	N	S	Y	V	N	N	K	G	K	E	V	L	V	L	W	G	V
ABD77796	A/Wilson-Smith/33(H1N1)	V	T	A	S	C	S	H	G	G	K	S	S	F	Y	R	N	L	L	W	L	T	K	X	G	D	S	Y	P	K	L	N	N	S	Y	V	N	N	K	G	K	E	V	L	V	L	W	G	V
ABF47955	A/WSN/1933 TS61(H1N1)	V	T	V	S	C	S	H	R	G	K	S	S	F	Y	R	N	L	L	W	L	T	K	K	G	D	S	Y	P	K	L	T	N	S	Y	V	N	N	K	G	K	E	V	L	V	L	W	G	V
AAA43209	A/WSN/33	V	T	V	S	C	S	H	R	G	K	S	S	F	Y	R	N	L	L	W	L	T	K	K	G	D	S	Y	P	K	L	T	N	S	Y	V	N	N	K	G	K	E	V	L	V	L	W	G	V
ABF21278	A/Wilson-Smith/1933(H1N1)	V	T	A	S	C	S	H	R	G	K	S	S	F	Y	R	N	L	I	W	L	T	K	K	G	D	S	Y	P	K	L	T	N	S	Y	V	N	N	K	G	K	E	V	L	V	L	W	G	V
ABD77675	A/Puerto Rico/8/34(H1N1)	V	T	A	A	C	S	H	E	G	K	S	S	F	Y	R	N	L	L	W	L	T	E	K	E	G	S	Y	P	K	L	K	N	S	Y	V	N	K	K	G	K	E	V	L	V	L	W	G	I
CAA24272	A/PR/8/34(H0N1)	V	T	A	A	C	S	H	A	G	K	S	S	F	Y	R	N	L	L	W	L	T	E	K	E	G	S	Y	P	K	L	K	N	S	Y	V	N	K	K	G	K	E	V	L	V	L	W	G	I
ACF41834	A/Puerto Rico/8/34(H1N1)	V	T	A	A	C	S	H	E	G	K	S	S	F	Y	R	N	L	L	W	L	T	E	K	E	G	S	Y	P	N	L	K	N	S	Y	V	N	K	K	G	K	E	V	L	V	L	W	G	I
ABO21709	A/Puerto Rico/8/34(H1N1)	V	T	A	A	C	S	H	E	G	K	S	S	F	Y	R	N	L	L	W	L	T	E	K	E	G	S	Y	P	K	L	K	N	S	Y	V	N	K	K	G	K	E	V	L	V	L	W	G	I
AAM75158	A/Puerto Rico/8/34/Mount Sinai(H1N1)	V	T	A	A	C	S	H	E	G	K	S	S	F	Y	R	N	L	L	W	L	T	E	K	E	G	S	Y	P	K	L	K	N	S	Y	V	N	K	K	G	K	E	V	L	V	L	W	G	I
ABD62781	A/Melbourne/35(H1N1)	V	T	A	A	C	S	H	A	G	K	S	S	F	Y	R	N	L	L	W	L	T	K	K	E	D	S	Y	P	K	L	S	N	S	Y	V	N	K	K	G	K	E	V	L	V	L	W	G	V
ABN59412	A/Alaska/1935(H1N1)	V	T	A	A	C	S	H	E	G	K	S	S	F	Y	R	N	L	L	W	L	T	E	K	E	G	S	Y	P	K	L	K	N	S	Y	V	N	K	K	G	K	E	V	L	V	L	W	G	I
ABO38384	A/Phila/1935(H1N1)	V	T	A	A	C	S	H	A	G	K	S	S	F	Y	R	N	L	L	W	L	T	K	K	E	D	S	Y	P	K	L	K	N	S	Y	V	N	K	K	G	K	E	V	L	V	L	W	G	V
ABO38351	A/Henry/1936(H1N1)	V	T	A	A	C	S	H	A	G	K	S	S	F	Y	R	N	L	L	W	L	T	K	K	G	G	S	Y	P	K	L	K	N	S	Y	V	N	K	K	G	K	E	V	L	V	L	W	G	I
ABI20826	A/Hickox/1940(H1N1)	V	T	A	A	C	S	H	A	G	K	S	S	F	Y	K	N	L	L	W	L	T	E	K	D	G	S	Y	P	N	L	N	K	S	Y	V	N	K	K	E	K	E	V	L	V	L	W	G	V
ABD62843	A/Bel/1942(H1N1)	V	T	A	A	C	S	H	A	G	K	C	S	F	Y	R	N	L	L	W	L	T	E	K	D	G	S	Y	P	N	L	N	N	S	Y	V	N	K	K	G	K	E	V	L	V	L	W	G	V
ABD79101	A/Weiss/43(H1N1)	V	T	A	A	C	S	H	A	G	K	S	S	F	Y	R	N	L	L	W	L	T	E	K	D	G	S	Y	P	N	L	K	N	S	Y	V	N	K	K	G	K	E	V	L	V	L	W	G	V
ABO38054	A/AA/Marton/1943(H1N1)	V	T	A	A	C	S	H	A	G	K	S	S	F	Y	R	N	L	L	W	L	T	E	K	D	G	S	Y	P	N	L	N	N	S	Y	V	N	K	K	G	K	E	V	L	V	L	W	G	V
ABO38373	A/Iowa/1943(H1N1)	V	T	A	A	C	S	H	A	G	K	S	S	F	Y	R	N	L	L	W	L	T	E	K	D	G	S	Y	P	N	L	N	N	S	Y	V	N	K	K	G	K	E	V	L	V	L	W	G	V
ABP49327	A/AA/Huston/1945(H1N1)	V	T	A	A	C	S	H	A	G	K	S	S	F	Y	R	N	L	L	W	L	T	E	K	D	G	S	Y	P	N	L	N	N	S	Y	V	N	K	K	G	K	E	V	L	V	L	W	G	V
ABD79112	A/Cam/46(H1N1)	V	T	A	A	C	S	H	A	G	K	S	S	F	Y	K	N	L	L	W	L	T	E	K	D	G	S	Y	P	N	L	N	K	S	Y	V	N	K	K	E	K	E	V	L	I	L	W	G	V
ABD77807	A/FortMonmouth/1/47(H1N1)	V	T	A	A	C	S	H	A	G	K	S	S	F	Y	K	N	L	L	W	L	T	E	T	N	G	S	Y	P	K	L	S	K	S	Y	V	N	N	K	E	K	E	V	L	V	L	W	G	V
AAA67338	A/Fort Monmouth/1/1947(H1N1)	V	T	A	A	C	S	H	A	G	K	S	S	F	Y	K	N	L	L	W	L	T	E	T	D	G	S	Y	P	K	L	S	K	S	Y	V	N	N	K	E	K	E	V	L	V	L	W	G	V
ABN59401	A/Albany/4835/1948(H1N1)	V	T	A	A	C	S	H	K	G	K	S	S	F	Y	R	N	L	L	W	L	T	E	K	N	G	S	Y	P	N	L	N	K	S	Y	V	N	N	K	E	K	E	V	L	V	L	W	G	V
ABN59434	A/Roma/1949(H1N1)	V	T	A	A	C	S	H	K	G	K	S	S	F	Y	R	N	L	L	W	L	T	E	K	D	G	S	Y	P	N	L	S	K	S	Y	V	N	N	K	E	K	E	V	L	V	L	W	G	V
ABD61735	A/Fort Worth/50(H1N1)	V	T	A	A	C	S	H	A	G	K	S	S	F	Y	K	N	L	V	W	L	T	E	A	N	G	S	Y	P	A	L	S	T	S	Y	V	N	N	Q	E	K	E	V	L	V	L	W	G	V
ABP49316	A/Albany/4836/1950(H1N1)	V	T	A	A	C	S	H	K	G	K	S	S	F	Y	R	N	L	L	W	L	T	E	K	N	G	S	Y	P	N	L	K	K	S	Y	V	N	N	K	E	K	E	V	L	V	L	W	G	V
ABQ01311	A/Albany/1618/1951(H1N1)	V	T	A	A	C	S	H	A	K	K	S	S	F	Y	K	N	L	L	W	L	T	E	A	N	G	S	Y	P	N	L	S	K	S	Y	V	N	N	K	E	K	E	V	L	V	L	W	G	V
ABQ44471	A/Albany/14/1951(H1N1)	V	T	A	A	C	S	H	A	K	K	S	S	F	Y	K	N	L	L	W	L	T	E	A	N	G	S	Y	P	N	L	S	K	S	Y	V	N	N	K	E	K	E	V	L	V	L	W	G	V
ABP49481	A/Albany/12/1951(H1N1)	V	T	A	A	C	S	H	A	K	K	S	S	F	Y	K	N	L	L	W	L	T	E	A	N	G	S	Y	P	N	L	S	K	S	Y	V	N	N	K	E	K	E	V	L	V	L	W	G	V
ABD60966	A/Malaysia/54(H1N1)	V	T	V	A	C	S	H	A	K	K	S	S	F	Y	K	N	L	L	W	L	T	E	A	N	G	L	Y	P	S	L	S	K	S	Y	V	N	D	R	E	K	E	V	L	V	L	W	G	V
AAA43171	A/Leningrad/1954/1(H1N1)	V	T	A	S	C	S	H	K	G	K	S	S	F	Y	R	N	L	L	W	L	T	E	K	N	G	S	Y	P	N	L	S	K	S	Y	V	N	N	K	E	K	E	V	L	V	L	W	G	V
ABD15258	A/Denver/57(H1N1)	V	T	A	A	C	P	H	A	R	K	S	S	F	Y	K	N	L	V	W	L	T	E	A	N	G	S	Y	P	N	L	S	R	S	Y	V	N	N	Q	E	K	E	V	L	V	L	W	G	V
ABQ44394	A/New Jersey/1976(H1N1)	V	T	A	A	C	P	Y	A	G	A	N	S	F	Y	R	N	L	I	W	L	V	K	K	E	N	S	Y	P	K	L	S	K	S	Y	V	N	N	K	G	K	E	V	L	V	L	W	G	I
ABV45838	A/Wisconsin/301/1976(H1N1)	V	T	A	A	C	P	Y	A	G	A	N	S	F	Y	R	N	L	I	W	L	V	K	K	G	N	S	Y	P	K	L	S	K	S	Y	V	N	N	K	G	K	E	V	L	V	L	W	G	I
ABO44134	A/Tientsin/78/1977(H1N1)	V	T	A	S	C	S	H	K	G	K	S	S	F	Y	R	N	L	L	W	L	T	E	K	N	G	S	Y	P	N	L	S	K	S	Y	V	N	N	K	E	K	E	V	L	V	L	W	G	V
ABD60944	A/Hong Kong/117/77(H1N1)	V	T	A	S	C	S	H	K	G	K	S	S	F	Y	R	N	L	L	W	L	T	E	K	N	G	S	Y	P	N	L	S	K	S	Y	V	N	N	K	E	K	E	V	L	V	L	W	G	V
ABD95350	A/USSR/90/77(H1N1)	V	T	A	S	C	S	H	K	G	K	S	S	F	Y	R	N	L	L	W	L	T	E	K	N	G	S	Y	P	N	L	S	K	S	Y	V	N	N	K	E	K	E	V	L	V	L	W	G	V
ABD60933	A/USSR/92/77(H1N1)	V	T	A	S	C	S	H	K	G	K	S	S	F	Y	R	N	L	L	W	L	T	E	K	N	G	S	Y	P	N	L	S	K	S	Y	V	N	N	K	E	K	E	V	L	V	L	W	G	V
AAA43206	A/USSR/90/77(H1N1)	V	T	A	S	C	S	H	K	G	K	S	S	F	Y	R	N	L	L	W	L	T	E	K	N	G	S	Y	P	N	L	S	S	S	Y	V	N	N	K	E	K	E	V	L	V	L	W	G	V
ABO38065	A/Brazil/11/1978(H1N1)	V	T	A	S	C	S	H	K	G	K	S	S	F	Y	R	N	L	L	W	L	T	E	K	N	G	S	Y	P	N	L	S	K	S	Y	V	N	N	K	E	K	E	V	L	V	L	W	G	V
ABO32992	A/Lackland/7/1978(H1N1)	V	T	A	S	C	S	H	K	G	K	S	S	F	Y	R	N	L	L	W	L	T	E	K	N	G	S	Y	P	N	L	S	K	S	Y	V	N	N	K	E	K	E	V	L	V	L	W	G	V
ABP49448	A/Albany/20/1978(H1N1)	V	T	A	S	C	S	H	K	G	K	S	S	F	Y	R	N	L	L	W	L	T	E	K	N	G	S	Y	P	N	L	S	K	S	Y	V	N	N	K	E	K	E	V	L	V	L	W	G	V
ABY81349	A/California/45/1978(H1N1)	V	T	A	A	C	S	H	K	G	K	S	S	F	Y	R	N	L	L	W	L	T	E	K	N	G	S	Y	P	N	L	S	K	S	Y	V	N	N	K	E	K	E	V	L	V	L	W	G	V
ABN59423	A/Arizona/14/1978(H1N1)	V	T	A	S	C	S	H	K	G	K	S	S	F	Y	R	N	L	L	W	L	T	E	K	N	G	S	Y	P	N	L	S	K	S	Y	V	N	N	K	E	K	E	V	L	V	L	W	G	V
ABO32981	A/Lackland/3/1978(H1N1)	V	T	A	S	C	S	H	K	G	K	S	S	F	Y	R	N	L	L	W	L	T	E	K	N	G	S	Y	P	N	L	S	K	S	Y	V	N	N	K	E	K	E	V	L	V	L	W	G	V
ABP49338	A/California/10/1978(H1N1)	V	T	A	S	C	S	H	K	G	K	S	S	F	Y	R	N	L	L	W	L	T	E	K	N	G	S	Y	P	N	L	S	K	S	Y	V	N	N	K	E	K	E	V	L	V	L	W	G	V
ABF47715	A/Memphis/13/1978(H1N1)	V	T	A	S	C	S	H	K	G	K	S	S	F	Y	R	N	L	L	W	L	T	E	K	N	G	S	Y	P	N	L	S	K	S	Y	V	N	N	K	E	K	E	V	L	V	L	W	G	V
ABQ01322	A/USSR/46/1979(H1N1)	V	T	A	A	C	S	H	K	G	K	S	S	F	Y	R	N	L	L	W	L	T	E	K	N	G	S	Y	P	N	L	S	K	S	Y	V	N	N	K	E	K	E	V	L	V	L	W	G	V
ABW36311	A/Albany/8/1979(H1N1)	V	T	A	S	C	S	H	K	G	K	S	S	F	Y	R	N	L	L	W	L	T	E	K	N	G	S	Y	P	N	L	S	K	S	Y	V	N	N	K	E	K	E	V	L	V	L	W	G	V
ABN50756	A/Memphis/1/1979(H1N1)	V	T	A	S	C	S	H	K	G	K	S	S	F	Y	R	N	L	L	W	L	T	E	K	N	G	S	Y	P	N	L	S	K	S	Y	V	N	N	K	E	K	E	V	L	V	L	W	G	V
AAA43172	A/Kiev/59/1979(H1N1)	V	T	A	S	C	S	H	K	G	K	S	S	F	Y	R	N	L	L	W	L	T	E	K	N	G	S	Y	P	N	L	S	K	S	Y	V	N	N	K	E	K	E	V	L	V	L	W	G	V
ABO38362	A/India/6263/1980(H1N1)	V	T	A	S	C	S	H	K	G	K	S	S	F	Y	R	N	L	L	W	L	T	E	K	N	G	S	Y	P	N	L	S	K	S	Y	V	N	N	K	E	K	E	V	L	V	L	W	G	V
ABO33006	A/Maryland/2/1980(H1N1)	V	T	A	S	C	S	H	K	G	K	S	S	F	Y	R	N	L	L	W	L	T	E	K	N	G	S	Y	P	N	L	S	K	S	Y	V	N	N	K	E	K	E	V	L	V	L	W	G	V
ABF47748	A/Memphis/7/1980(H1N1)	V	T	A	S	C	S	H	K	G	K	S	S	F	Y	R	N	L	L	W	L	T	E	K	N	G	S	Y	P	N	L	S	K	S	Y	V	N	N	K	E	K	E	V	L	V	L	W	G	V
ABO52258	A/Baylor/4052/1981(H1N1)	V	T	A	S	C	S	H	K	G	K	C	S	F	Y	R	N	L	L	W	L	T	E	K	N	G	S	Y	P	N	L	S	K	S	Y	V	N	N	K	E	K	E	V	L	V	L	W	G	V
ABD95339	A/Baylor/11515/82(H1N1)	V	T	A	S	C	S	H	K	G	K	S	S	F	Y	R	N	L	L	W	L	T	E	K	N	G	S	Y	P	N	L	S	K	S	Y	V	N	D	K	E	K	E	V	L	V	L	W	G	V
ABD77818	A/Baylor/11735/82(H1N1)	V	T	A	S	C	S	H	K	G	K	S	S	F	Y	R	N	L	L	W	L	T	E	K	N	G	S	Y	P	N	L	S	K	S	Y	V	N	N	K	E	K	E	V	L	V	L	W	G	V
ABO52797	A/Christ's Hospital/157/1982(H1N1)	V	T	A	S	C	S	H	K	G	K	S	S	F	Y	R	N	L	L	W	L	T	E	K	N	G	S	Y	P	S	L	S	K	S	Y	V	N	N	K	E	K	E	V	L	V	L	W	G	V
ABO38340	A/Chile/1/1983(H1N1)	V	T	A	A	C	S	H	K	G	K	S	S	F	Y	R	N	L	L	W	L	T	E	K	N	G	S	Y	P	N	L	S	K	S	Y	V	N	N	K	E	K	E	V	L	V	L	W	G	V
CAC18524	A/Fiji/15899/83	V	T	A	S	C	S	H	K	G	K	S	S	F	Y	R	N	L	L	W	L	T	E	K	N	G	S	Y	P	N	L	S	K	S	Y	V	N	N	K	E	K	E	V	L	V	L	W	G	V
ABO33025	A/New Zealand/7/1983(H1N1)	V	T	A	S	C	S	H	K	G	K	S	S	F	Y	R	N	L	L	W	L	T	E	K	N	G	S	Y	P	N	L	S	K	S	Y	V	N	N	K	E	K	E	V	L	V	L	W	G	V
CAA35094	A/CHR/157/83(H1N1)	V	T	A	S	C	S	H	K	G	K	S	S	F	Y	R	N	L	L	W	L	T	E	K	N	G	S	Y	P	N	L	S	K	S	Y	V	N	N	K	E	K	E	V	L	V	L	W	G	V
ABG88344	A/Memphis/2/1983(H1N1)	V	T	A	S	C	S	H	K	G	K	S	S	F	Y	R	N	L	L	W	L	T	E	K	N	G	S	Y	P	N	L	S	K	S	Y	V	N	N	K	E	K	E	V	L	V	L	W	G	V
ABF47759	A/Memphis/3/1983(H1N1)	V	T	A	S	C	S	H	K	G	K	S	S	F	Y	R	N	L	L	W	L	T	E	K	N	G	S	Y	P	N	L	S	K	S	Y	V	N	N	K	E	K	E	V	L	V	L	W	G	V
ABI92302	A/Memphis/6/1983(H1N1)	V	T	A	S	C	S	H	K	G	K	S	S	F	Y	R	N	L	L	W	L	T	E	K	N	G	S	Y	P	N	L	S	K	S	Y	V	N	N	K	E	K	E	V	L	V	L	W	G	V
ABN50900	A/Memphis/49/1983(H1N1)	V	T	A	S	C	S	H	K	G	K	S	S	F	Y	R	N	L	L	W	L	T	E	K	N	G	S	Y	P	N	L	S	K	S	Y	V	N	N	K	E	K	E	V	L	V	L	W	G	V
ABK40546	A/Memphis/24/1983(H1N1)	V	T	A	S	C	S	H	K	G	K	S	S	F	Y	R	N	L	L	W	L	T	E	K	N	G	S	Y	P	N	L	S	K	S	Y	V	N	N	K	E	K	E	V	L	V	L	W	G	V
ABK40590	A/Memphis/30/1983(H1N1)	V	T	A	S	C	S	H	K	G	K	S	S	F	Y	R	N	L	L	W	L	T	E	K	N	G	S	Y	P	N	L	S	K	S	Y	V	N	N	K	E	K	E	V	L	V	L	W	G	V
ABL67264	A/Memphis/35/1983(H1N1)	V	T	A	S	C	S	H	K	G	K	S	S	F	Y	R	N	L	L	W	L	T	E	K	N	G	S	Y	P	N	L	S	K	S	Y	V	N	N	K	E	K	E	V	L	V	L	W	G	V
ABG26824	A/Memphis/11/1983(H1N1)	V	T	A	S	C	S	H	K	G	K	S	S	F	Y	R	N	L	L	W	L	T	E	K	N	G	S	Y	P	N	L	S	K	S	Y	V	N	N	K	E	K	E	V	L	V	L	W	G	V
ABG88333	A/Memphis/1/1983(H1N1)	V	T	A	S	C	S	H	K	G	K	S	S	F	Y	R	N	L	L	W	L	T	E	K	N	G	S	Y	P	N	L	S	K	S	Y	V	N	N	K	E	K	E	V	L	V	L	W	G	V
AAB27052	A/Alma Ata/1417/84(H1N1)	V	T	A	A	C	P	Y	A	G	A	S	S	F	Y	R	N	L	L	W	L	V	K	K	E	N	S	Y	P	K	L	S	K	S	Y	V	N	N	K	G	K	E	V	L	V	L	W	G	V
ABO38406	A/Tonga/14/1984(H1N1)	V	T	A	S	C	S	H	K	G	K	S	S	F	Y	R	N	L	L	W	L	T	E	K	K	G	S	Y	P	N	L	S	K	S	Y	V	N	N	K	E	K	E	V	L	V	L	W	G	I
ABP49349	A/Memphis/1/1984(H1N1)	V	T	A	S	C	S	H	K	G	K	S	S	F	Y	R	N	L	L	W	L	T	E	K	N	G	S	Y	P	N	L	S	K	S	Y	V	N	N	K	E	K	E	V	L	V	L	W	G	I
CAA91080	A/Mongolia/231/85(H1N1)	V	T	A	S	C	S	H	K	G	K	S	S	F	Y	R	N	L	L	W	L	T	E	K	N	G	S	Y	P	N	L	S	S	S	Y	V	N	N	K	E	K	E	V	L	V	L	W	G	V
ABO38395	A/Singapore/6/1986(H1N1)	V	T	A	S	C	S	H	K	G	R	S	S	F	Y	R	N	L	L	W	L	T	K	K	N	G	S	Y	P	N	L	S	K	S	Y	V	N	N	K	E	K	E	V	L	V	L	W	G	V
ABF21274	A/Taiwan/01/1986(H1N1)	V	T	A	S	C	S	H	K	G	K	S	S	F	Y	R	N	L	L	W	L	T	E	K	N	G	S	Y	P	T	L	S	K	S	Y	V	N	N	K	E	K	E	V	L	V	L	W	G	V
ABM22246	A/Memphis/12/1986(H1N1)	V	T	A	S	C	S	H	K	G	K	S	S	F	Y	R	N	L	L	W	L	T	E	K	N	G	S	Y	P	N	L	S	K	S	Y	V	N	N	K	E	K	E	V	L	V	L	W	G	V
ABP49360	A/New York/2924-1/1986(H1N1)	V	T	A	S	C	S	H	N	G	K	S	S	F	Y	R	N	L	L	W	L	T	K	K	N	G	S	Y	P	N	L	S	K	S	Y	V	N	N	K	E	K	E	V	L	V	L	W	G	V
ABO44123	A/Texas/2922-3/1986(H1N1)	V	T	A	S	C	S	H	K	G	K	S	S	F	Y	R	N	L	L	W	L	T	K	K	N	G	S	Y	P	N	L	S	K	S	Y	V	N	N	K	E	K	E	V	L	V	L	W	G	V
ABQ44416	A/Memphis/1/1987(H1N1)	V	T	A	S	C	S	H	K	G	K	S	S	F	Y	R	N	L	L	W	L	T	E	K	N	G	S	Y	P	N	L	S	K	S	Y	V	N	N	K	E	K	E	V	L	V	L	W	G	V
ABN50940	A/Memphis/4/1987(H1N1)	V	T	A	S	C	S	H	K	G	K	S	S	F	Y	R	N	L	L	W	L	T	E	K	N	G	S	Y	P	N	L	S	K	S	Y	V	N	N	K	E	K	E	V	L	V	L	W	G	V
CAA91081	A/Mongolia/153/88(H1N1)	V	T	A	A	C	S	H	E	G	K	S	S	F	Y	R	N	L	L	W	L	T	E	K	E	G	S	Y	P	K	L	K	N	S	Y	V	N	K	K	G	K	E	V	L	V	L	W	G	I
ABU80400	A/Ohio/3559/1988(H1N1)	V	T	A	A	C	P	Y	A	G	A	N	S	F	Y	R	N	L	I	W	L	V	K	K	G	N	S	Y	P	K	L	S	K	S	Y	V	N	N	K	E	K	E	V	L	V	L	W	G	I
BAA02768	A/Suita/1/89(H1N1)	V	T	A	S	C	S	H	N	G	K	S	S	F	Y	R	N	L	L	W	L	T	G	K	N	G	L	Y	P	N	L	S	K	S	Y	V	N	N	K	E	K	E	V	L	V	L	W	G	V
BAA02769	A/Suita/1/89/(R)(H1N1)	V	T	A	S	C	S	H	N	G	K	S	S	F	Y	R	N	L	L	W	L	T	G	K	N	G	L	Y	P	N	L	S	K	S	Y	V	N	N	K	E	K	E	V	L	V	L	W	G	V
CAA91083	A/Mongolia/162/91(H1N1)	V	T	A	S	C	S	H	K	G	R	S	S	F	Y	R	N	L	L	W	L	T	E	K	N	G	L	Y	P	N	L	S	K	S	Y	V	N	N	K	E	K	E	V	L	I	L	W	G	V
CAA91082	A/Mongolia/111/91 (H1N1)	V	T	A	A	C	S	H	E	G	K	S	S	F	Y	R	N	L	L	W	L	T	E	K	E	G	S	Y	P	K	L	K	N	S	Y	V	N	K	K	G	K	E	V	L	V	L	W	G	I
ACF41933	A/Texas/36/1991(H1N1)	V	T	T	S	C	S	H	N	G	K	S	S	F	Y	R	N	L	L	W	L	T	E	K	N	G	L	Y	P	N	L	S	K	S	Y	V	N	N	K	E	K	E	V	L	V	L	W	G	V
AAA43283	A/MD/12/1991(H1N1)	V	T	A	A	C	P	Y	A	G	A	N	S	F	Y	R	N	L	I	W	L	V	K	K	G	N	S	Y	P	K	L	S	K	S	Y	V	N	N	K	E	K	E	V	L	V	L	W	G	I
ABF21276	A/Texas/36/1991(H1N1)	V	T	T	S	C	S	H	N	G	E	S	S	F	Y	R	N	L	L	W	L	T	K	K	N	G	L	Y	P	N	L	S	K	S	Y	V	N	N	K	E	K	E	V	L	V	L	W	G	V
AAP34322	A/Texas/36/91(H1N1)	V	T	T	S	C	S	H	N	G	K	S	S	F	Y	R	N	L	L	W	L	T	K	K	N	G	L	Y	P	N	V	S	K	S	Y	V	N	N	K	E	K	E	V	L	V	L	W	G	V
ABD60955	A/Texas/36/91(H1N1)	V	T	T	S	C	S	H	N	G	K	S	S	F	Y	R	N	L	L	W	L	T	E	K	N	G	L	Y	P	N	L	S	K	S	Y	V	N	N	K	E	K	E	V	L	V	L	W	G	V
AAB03291	A/WI/4754/1994(H1N1)	V	T	A	A	C	P	Y	A	G	A	N	S	F	Y	R	N	L	I	W	L	V	K	K	G	N	S	Y	P	K	L	S	K	S	Y	V	N	N	K	E	K	E	V	L	V	L	W	G	I
CAC86625	A/Wuhan/371/95(H1N1)	V	T	A	S	C	S	H	N	G	K	S	S	F	Y	R	N	L	L	W	L	T	E	K	N	G	L	Y	P	N	L	S	N	S	Y	V	N	N	K	E	K	E	V	L	V	L	W	G	V
AAP34323	A/Beijing/262/95(H1N1)	V	T	A	S	C	S	H	N	G	K	S	S	F	Y	R	N	L	L	W	L	T	E	K	N	G	L	Y	P	N	L	S	N	S	Y	V	N	N	K	E	K	E	V	L	V	L	W	G	V
AAP34325	A/Shenzhen/227/95(H1N1)	V	T	A	S	C	S	H	N	G	K	S	S	F	Y	K	N	L	L	W	L	T	E	K	N	G	L	Y	P	N	L	S	K	S	Y	V	N	N	K	E	K	E	V	L	V	L	W	G	V
ACF41867	A/Beijing/262/1995(H1N1)	V	T	A	S	C	S	H	N	G	K	S	S	F	Y	R	N	L	L	W	L	T	E	K	N	G	L	Y	P	N	L	S	N	S	Y	V	N	N	K	E	K	E	V	L	V	L	W	G	V
AAK70449	A/Switzerland/5389/95 (H1N1)	V	T	A	S	C	S	H	N	G	K	S	S	F	Y	K	N	L	L	W	L	T	E	K	N	G	L	Y	P	N	L	S	K	S	Y	V	N	N	K	E	K	E	V	L	V	L	W	G	V
AAK70450	A/Switzerland/5389/95 (H1N1)	V	T	A	S	C	S	H	N	G	K	S	S	F	Y	K	N	L	L	W	L	T	E	K	N	G	L	Y	P	N	L	S	K	S	Y	V	N	N	K	E	K	E	V	L	V	L	W	G	V
AAL60443	A/Charlottesville/28/95(H1N1)	V	T	A	S	C	P	H	N	G	K	S	S	F	Y	K	N	L	L	W	L	T	E	K	N	G	L	Y	P	N	L	S	K	S	Y	V	N	N	K	E	K	E	V	L	V	L	W	G	V
AAL60444	A/Charlottesville/28/95(H1N1)	V	T	A	S	C	S	H	N	G	K	S	S	F	Y	K	N	L	L	W	L	T	E	K	N	G	L	Y	P	N	L	S	K	S	Y	V	N	N	K	E	K	E	V	L	V	L	W	G	V
AAL60449	A/Charlottesville/31/95(H1N1)	V	T	A	S	C	S	H	N	G	K	S	S	F	Y	K	N	L	L	W	L	T	E	K	N	G	L	Y	P	N	L	S	K	S	Y	V	N	N	K	E	K	E	V	L	V	L	W	G	V
ABI92313	A/New York/694/1995(H1N1)	V	T	A	S	C	S	H	N	G	K	S	S	F	Y	K	N	L	L	W	L	T	E	K	N	G	L	Y	P	N	L	S	K	S	Y	V	N	N	K	E	K	E	V	L	V	L	W	G	V
ABI20870	A/New York/656/1995(H1N1)	V	T	V	S	C	S	H	N	G	K	S	S	F	Y	R	N	L	L	W	L	T	E	K	N	G	L	Y	P	N	L	S	K	S	Y	V	N	N	K	E	K	E	V	L	V	L	W	G	V
ABE11867	A/New York/604/1995(H1N1)	V	T	A	S	C	S	H	N	G	K	S	S	F	Y	K	N	L	L	W	L	T	E	K	N	G	L	Y	P	N	L	S	K	S	Y	V	N	N	K	E	K	E	V	L	V	L	W	G	V
ABE12032	A/New York/627/1995(H1N1)	V	T	A	S	C	S	H	N	G	K	S	S	F	Y	K	N	L	L	W	L	T	E	K	N	G	L	Y	P	N	L	S	K	S	Y	V	N	N	K	E	K	E	V	L	V	L	W	G	V
ABE26991	A/New York/644/1995(H1N1)	V	T	A	S	C	S	H	N	G	K	S	S	F	Y	K	N	L	L	W	L	T	E	K	N	G	L	Y	P	N	L	S	K	S	Y	V	N	N	K	E	K	E	V	L	V	L	W	G	V
ABE11900	A/New York/615/1995(H1N1)	V	T	A	S	C	S	H	N	G	K	S	S	F	Y	K	N	L	L	W	L	T	E	K	N	G	L	Y	P	N	L	S	K	S	Y	V	N	N	K	E	K	E	V	L	V	L	W	G	V
ABG47840	A/New York/629/1995(H1N1)	V	T	A	S	C	S	H	N	G	K	S	S	F	Y	K	N	L	L	W	L	T	E	K	N	G	L	Y	P	N	L	S	K	S	Y	V	N	N	K	E	K	E	V	L	V	L	W	G	V
ABE11889	A/New York/607/1995(H1N1)	V	T	A	S	C	S	H	N	G	K	S	S	F	Y	K	N	L	L	W	L	T	E	K	N	G	L	Y	P	N	L	S	K	S	Y	V	N	N	K	E	K	E	V	L	V	L	W	G	V
ABG26791	A/New York/649/1995(H1N1)	V	T	A	S	C	S	H	N	G	K	S	S	F	Y	K	N	L	L	W	L	T	E	K	N	G	L	Y	P	N	L	S	K	S	Y	V	N	N	K	E	K	E	V	L	V	L	W	G	V
ABE11878	A/New York/605/1995(H1N1)	V	T	A	S	C	S	H	N	G	K	S	S	F	Y	K	N	L	L	W	L	T	E	K	N	G	L	Y	P	N	L	S	K	S	Y	V	N	N	K	E	K	E	V	L	V	L	W	G	V
ABG88322	A/New York/650/1995(H1N1)	V	T	A	S	C	S	H	N	G	K	S	S	F	Y	K	N	L	L	W	L	T	E	K	N	G	L	Y	P	I	L	S	K	S	Y	V	N	N	K	E	K	E	V	L	V	L	W	G	V
ABE11922	A/New York/620/1995(H1N1)	V	T	A	S	C	S	H	N	G	K	S	S	F	Y	K	N	L	L	W	L	T	E	K	N	G	L	Y	P	N	L	S	K	S	Y	V	N	N	K	E	K	E	V	L	V	L	W	G	V
ABE11942	A/New York/621/1995(H1N1)	V	T	A	S	C	S	H	N	G	K	S	S	F	Y	K	N	L	L	W	L	T	E	K	N	G	L	Y	P	S	L	S	K	S	Y	V	N	N	K	E	K	E	V	L	V	L	W	G	V
ABG88300	A/New York/630/1995(H1N1)	V	T	A	S	C	S	H	N	G	K	S	S	F	Y	K	N	L	L	W	L	T	E	K	N	G	L	Y	P	D	L	S	K	S	Y	V	N	N	K	E	K	E	V	L	V	L	W	G	V
ABI95250	A/Nanchang/8/1996(H1N1)	V	S	A	S	C	S	H	N	G	K	S	S	F	Y	R	N	L	L	W	L	T	E	K	N	G	L	Y	P	N	L	S	K	S	Y	V	N	N	K	E	K	E	V	L	V	L	W	G	V
ABI21530	A/Nanchang/15/1996(H1N1)	V	S	A	S	C	S	H	N	G	K	S	S	F	Y	R	N	L	L	W	L	T	E	K	N	G	L	Y	P	N	L	S	K	S	Y	V	N	N	K	E	K	E	V	L	V	L	W	G	V
ABJ53504	A/Nanchang/14/1996(H1N1)	V	S	A	S	C	S	H	N	G	K	S	S	F	Y	R	N	L	L	W	L	T	E	K	N	G	L	Y	P	N	L	S	K	S	Y	V	N	N	K	E	K	E	V	L	V	L	W	G	V
ABI21519	A/Nanchang/13/1996(H1N1)	V	S	A	S	C	S	H	N	G	K	S	S	F	Y	R	N	L	L	W	L	T	E	K	N	G	L	Y	P	N	L	S	K	S	Y	V	N	N	K	E	K	E	V	L	V	L	W	G	V
ABI21541	A/Nanchang/16/1996(H1N1)	V	S	A	S	C	S	H	N	G	K	S	S	F	Y	R	N	L	L	W	L	T	E	K	N	G	L	Y	P	N	L	S	K	S	Y	V	N	N	K	E	K	E	V	L	V	L	W	G	V
ABI21552	A/Nanchang/17/1996(H1N1)	V	S	A	S	C	S	H	N	G	K	S	S	F	Y	R	N	L	L	W	L	T	E	K	N	G	L	Y	P	N	L	S	K	S	Y	V	N	N	K	E	K	E	V	L	V	L	W	G	V
ABD59847	A/TW/130/96(H1N1)	V	T	A	S	C	S	H	N	G	K	S	S	F	Y	K	N	L	L	W	L	T	E	K	N	G	L	Y	P	N	L	S	K	S	Y	V	T	N	K	E	K	E	V	L	V	L	W	G	V
AAP60036	A/Memphis/14/96-M(H1N1)	V	T	A	S	C	S	H	N	G	K	S	S	F	Y	K	N	L	L	W	L	T	E	K	N	G	L	Y	P	N	L	S	K	S	Y	V	N	N	K	E	K	E	V	L	V	L	W	G	V
ABN51066	A/Memphis/13/1996(H1N1)	V	T	A	S	C	S	H	N	G	K	S	S	F	Y	K	N	L	L	W	L	T	E	K	N	G	L	Y	P	N	L	S	K	S	Y	V	N	N	K	E	K	E	V	L	V	L	W	G	V
ABN50962	A/Memphis/10/1996(H1N1)	V	T	A	S	C	S	H	N	G	K	S	S	F	Y	K	N	L	L	W	L	T	E	K	N	G	L	Y	P	N	L	S	K	S	Y	V	N	N	K	E	K	E	V	L	V	L	W	G	V
ABO52225	A/Memphis/15/1996(H1N1)	V	T	A	S	C	S	H	N	G	K	S	S	F	Y	K	N	L	L	W	L	T	E	K	N	G	L	Y	P	N	L	S	K	S	Y	V	N	N	K	E	K	E	V	L	V	L	W	G	V
AAP60037	A/Memphis/14/96-M1(H1N1)	V	T	A	S	C	S	H	N	G	K	S	S	F	Y	K	N	L	L	W	L	T	K	K	N	G	L	Y	P	N	L	S	K	S	Y	V	N	N	K	E	K	E	V	L	V	L	W	G	V
ABM22257	A/Memphis/2/1996(H1N1)	V	T	A	S	C	S	H	N	G	K	S	S	F	Y	K	N	L	L	W	L	T	E	K	N	G	L	Y	P	N	L	S	K	S	Y	V	N	N	K	E	K	E	V	L	V	L	W	G	V
ABM22279	A/Memphis/5/1996(H1N1)	V	T	A	S	C	S	H	N	G	K	S	S	F	Y	K	N	L	L	W	L	T	E	K	N	G	L	Y	P	N	L	S	K	S	Y	V	N	N	K	E	K	E	V	L	V	L	W	G	V
ABO38010	A/Memphis/14/1996(H1N1)	V	T	A	S	C	S	H	N	G	K	S	S	F	Y	K	N	L	L	W	L	T	E	K	N	G	L	Y	P	N	L	S	K	S	Y	V	N	N	K	E	K	E	V	L	V	L	W	G	V
ABF47660	A/New York/640/1996(H1N1)	V	T	A	S	C	S	H	N	G	K	S	S	F	Y	K	N	L	L	W	L	T	E	K	N	G	L	Y	P	N	L	S	K	S	Y	V	N	N	K	E	K	E	V	L	V	L	W	G	I
ABI20848	A/New York/646/1996(H1N1)	V	T	A	S	C	S	H	N	G	K	S	S	F	Y	K	N	L	L	W	L	T	E	K	N	G	L	Y	P	N	L	S	K	S	Y	V	N	N	K	E	K	E	V	L	V	L	W	G	V
ABG47829	A/New York/626/1996(H1N1)	V	T	A	S	C	S	H	N	G	K	S	S	F	Y	K	N	L	L	W	L	T	E	K	N	G	L	Y	P	N	L	S	K	S	Y	V	N	N	K	E	K	E	V	L	V	L	W	G	V
ABD59848	A/TW/3355/97(H1N1)	V	S	A	S	C	S	H	N	G	K	S	S	F	Y	R	N	L	L	W	L	T	K	K	N	G	L	Y	P	N	L	S	K	S	Y	V	N	N	K	E	K	E	V	L	V	L	W	G	V
AAK70452	A/Hong Kong/1035/98 (H1N1)	V	S	A	S	C	S	H	N	G	K	S	S	F	Y	R	N	L	L	W	L	T	E	K	N	G	L	Y	P	N	L	S	K	S	Y	V	N	N	K	E	K	E	V	L	V	L	W	G	V
AAK70453	A/Hong Kong/1035/98 (H1N1)	V	S	A	S	C	S	H	N	G	K	S	S	F	Y	R	N	L	L	W	L	T	E	K	N	G	L	Y	P	N	L	S	K	S	Y	V	N	N	K	E	K	E	V	L	V	L	W	G	V
AAK70456	A/Hong Kong/1134/98 (H1N1)	V	S	A	S	C	S	H	N	G	K	S	S	F	Y	R	N	L	L	W	L	T	G	K	N	G	L	Y	P	N	L	S	K	S	Y	V	N	N	K	E	K	E	V	L	V	L	W	G	V
AAK70451	A/Hong Kong/1131/98 (H1N1)	V	S	A	S	C	S	H	N	G	K	S	S	F	Y	R	N	L	L	W	L	T	E	K	N	G	L	Y	P	N	L	S	K	S	Y	V	N	N	K	E	K	E	V	L	V	I	W	G	V
AAK70454	A/Hong Kong/1035/98 (H1N1)	V	S	A	S	C	S	H	N	G	K	S	S	F	Y	R	N	L	L	W	L	T	E	K	N	G	L	Y	P	N	L	S	K	S	Y	V	N	N	K	E	K	E	V	L	V	L	W	G	V
ABK40006	A/New South Wales/24/1999(H1N1)	V	S	A	S	C	S	H	N	G	K	S	S	F	Y	R	N	L	L	W	L	T	G	K	N	G	L	Y	P	N	L	S	K	S	Y	V	N	N	K	E	K	E	V	L	V	L	W	G	V
CAC86622	A/New Caledonia/20/1999(H1N1)	V	S	A	S	C	S	H	N	G	K	S	S	F	Y	R	N	L	L	W	L	T	G	K	N	G	L	Y	P	N	L	S	K	S	Y	V	N	N	K	E	K	E	V	L	V	L	W	G	V
AAP34324	A/New Caledonia/20/99(H1N1)	V	S	A	S	C	S	H	N	G	K	S	S	F	Y	R	N	L	L	W	L	T	G	K	N	G	L	Y	P	N	L	S	K	S	Y	V	N	N	K	E	K	E	V	L	V	L	W	G	V
ABD59849	A/TW/4845/99(H1N1)	V	S	A	S	C	S	H	N	G	K	S	S	F	Y	R	N	L	L	W	L	T	G	K	N	G	L	Y	P	N	L	S	K	S	Y	A	N	N	K	E	K	E	V	L	V	L	W	G	V
ACD37430	A/New Caledonia/20/1999(H1N1)	V	S	A	S	C	S	H	N	G	K	S	S	F	Y	R	N	L	L	W	L	T	G	K	N	G	L	Y	P	N	L	S	K	S	Y	V	N	N	K	E	K	E	V	L	V	L	W	G	V
ABJ16719	A/South Australia/63/2000(H1N1)	V	T	A	S	C	S	H	N	G	K	S	S	F	Y	K	N	L	L	W	L	T	E	K	N	G	L	Y	P	N	L	S	K	S	Y	V	N	K	K	G	K	E	V	L	V	L	W	G	V
ABK40028	A/South Australia/25/2000(H1N1)	V	T	A	S	C	S	H	N	G	K	S	S	F	Y	K	N	L	L	W	L	T	E	K	N	G	L	Y	P	N	L	S	K	S	Y	V	N	K	K	G	K	E	V	L	V	L	W	G	V
ABM22026	A/South Australia/40/2000(H1N1)	V	T	A	S	C	S	H	N	G	K	S	S	F	Y	K	N	L	L	W	L	T	E	K	N	G	L	Y	P	N	L	S	K	S	Y	V	N	K	K	G	K	E	V	L	V	L	W	G	V
ABJ09327	A/New South Wales/30/2000(H1N1)	V	S	A	S	C	S	H	N	G	K	S	S	F	Y	R	N	L	L	W	L	T	G	K	N	G	L	Y	P	N	L	S	M	S	Y	V	N	N	K	E	K	E	V	L	V	L	W	G	V
ABJ16642	A/South Australia/45/2000(H1N1)	V	T	A	S	C	S	H	N	G	K	S	S	F	Y	K	N	L	L	W	L	T	E	K	N	G	L	Y	P	N	L	S	K	S	Y	V	N	K	K	G	K	E	V	L	V	L	W	G	V
ABS76427	A/Thailand/Siriraj-07/2000(H1N1)	V	S	A	S	C	S	H	N	G	K	S	S	F	Y	R	N	L	L	W	L	T	G	K	N	G	L	Y	P	N	L	R	M	S	Y	V	N	N	K	E	K	E	V	L	V	L	W	G	V
ABP49305	A/Memphis/15/2000(H1N1)	V	S	A	S	C	S	H	N	G	K	S	S	F	Y	R	N	L	L	W	L	T	G	K	N	G	L	Y	P	N	L	S	K	S	Y	A	N	N	K	E	K	E	V	L	V	L	W	G	V
ABG37362	A/Dunedin/2/2000(H1N1)	V	S	A	S	C	S	H	N	G	K	S	S	F	Y	R	N	L	L	W	L	T	G	K	N	G	L	Y	P	N	L	S	K	S	Y	A	N	N	K	E	K	E	V	L	V	L	W	G	V
AAX56530	A/New York/146/2000(H1N1)	V	T	A	S	C	S	H	N	G	K	S	S	F	Y	K	N	L	L	W	L	T	E	K	N	G	L	Y	P	N	L	S	K	S	Y	V	N	K	K	G	K	E	V	L	V	L	W	G	V
ABD94756	A/Canterbury/9/2000(H1N1)	V	S	A	S	C	S	H	N	G	K	S	S	F	Y	R	N	L	L	W	L	T	G	K	N	G	L	Y	P	N	L	S	K	S	Y	A	N	X	K	E	K	E	V	L	V	L	W	G	V
ABD77928	A/Canterbury/7/2000(H1N1)	V	S	A	S	C	S	H	N	G	K	S	S	F	Y	R	N	L	L	W	L	T	G	K	N	G	L	Y	P	N	L	S	K	S	Y	A	N	N	K	E	K	K	V	L	V	L	W	G	V
ABF47891	A/Wellington/5/2000(H1N1)	V	S	A	S	C	S	H	N	G	K	S	S	F	Y	R	N	L	L	W	L	T	R	K	N	G	L	Y	P	N	L	S	K	S	Y	A	N	N	K	E	K	E	V	L	V	L	W	G	V
ABO44046	A/Wellington/6/2000(H1N1)	V	S	A	S	C	S	H	N	G	K	S	S	F	Y	R	N	L	L	W	L	T	G	K	N	G	L	Y	P	N	L	S	K	S	Y	A	N	N	K	E	K	E	V	L	V	L	W	G	V
ABD77917	A/Canterbury/23/2000(H1N1)	V	S	A	S	C	S	H	N	G	K	S	S	F	Y	R	N	L	L	W	L	T	G	K	N	G	L	Y	P	N	L	S	K	S	Y	A	N	N	K	E	K	E	V	L	V	L	W	G	V
ABD94976	A/Canterbury/27/2000(H1N1)	V	S	A	S	C	S	H	N	G	K	S	S	F	Y	R	N	L	L	W	L	T	G	K	N	G	L	Y	P	N	L	S	M	S	Y	V	N	N	K	E	K	E	V	L	V	L	W	G	V
ABD60867	A/Canterbury/30/2000(H1N1)	V	S	A	S	C	S	H	N	G	K	S	S	F	Y	R	N	L	L	W	L	T	G	K	N	G	L	Y	P	N	L	S	K	S	Y	A	N	N	K	E	K	E	V	L	V	L	W	G	V
ABD63063	A/Canterbury/33/2000(H1N1)	V	S	A	S	C	S	H	N	G	K	S	S	F	Y	R	N	L	L	W	L	T	G	K	N	G	L	Y	P	N	L	S	K	S	Y	A	N	N	K	E	K	E	V	L	V	L	W	G	V
ABD60900	A/Canterbury/34/2000(H1N1)	V	S	A	S	C	S	H	N	G	K	S	S	F	Y	R	N	L	L	W	L	T	G	K	N	G	L	Y	P	N	L	S	K	S	Y	A	N	N	K	E	K	E	V	L	V	L	W	G	V
ABG80172	A/Wellington/11/2000(H1N1)	V	S	A	S	C	S	H	N	G	K	S	S	F	Y	R	N	L	L	W	L	T	G	K	N	G	L	Y	P	N	L	S	K	S	Y	A	N	N	K	E	K	E	V	L	V	L	W	G	V
ABD61518	A/South Canterbury/35/2000(H1N1)	V	S	A	S	C	S	H	N	G	K	S	S	F	Y	R	N	L	L	W	L	T	G	K	N	G	L	Y	P	N	L	S	K	S	Y	A	N	N	K	E	K	E	V	L	V	L	W	G	V
ABD60856	A/South Canterbury/50/2000(H1N1)	V	S	A	S	C	S	H	N	G	K	S	S	F	Y	R	N	L	L	W	L	T	G	K	N	G	L	Y	P	N	L	S	K	S	Y	A	N	N	K	E	K	E	V	L	V	L	W	G	V
ABG80183	A/Wellington/16/2000(H1N1)	V	S	A	S	C	S	H	N	G	K	S	S	F	Y	R	N	L	L	W	L	T	G	K	N	G	L	Y	P	N	L	S	K	S	Y	A	N	N	K	E	K	E	V	L	V	L	W	G	V
ABI95217	A/Wellington/14/2000(H1N1)	V	S	A	S	C	S	H	N	G	K	S	S	F	Y	R	N	L	L	W	L	T	G	K	N	G	L	Y	P	N	L	S	K	S	Y	A	N	N	K	E	K	E	V	L	V	L	W	G	V
ABR15896	A/Auckland/580/2000(H1N1)	V	S	A	S	C	S	H	N	G	K	S	S	F	Y	R	N	L	L	W	L	T	G	K	N	G	L	Y	P	N	L	S	M	S	Y	V	N	N	K	E	K	E	V	L	V	L	W	G	V
ABG88542	A/Wellington/18/2000(H1N1)	V	S	A	S	C	S	H	N	G	K	S	S	F	Y	R	N	L	L	W	L	T	G	K	N	G	L	Y	P	N	L	S	K	S	Y	A	N	N	K	E	K	E	V	L	V	L	W	G	V
ABU80298	A/Auckland/584/2000(H1N1)	V	S	A	S	C	S	H	N	G	K	S	S	F	Y	R	N	L	L	W	L	T	G	K	N	G	L	Y	P	N	L	S	K	S	Y	A	N	N	K	E	K	E	V	L	V	L	W	G	V
ABV45849	A/Auckland/585/2000(H1N1)	V	S	A	S	C	S	H	N	G	K	S	S	F	Y	R	N	L	L	W	L	T	X	K	N	G	L	Y	P	N	L	S	K	S	Y	A	N	N	K	E	K	E	V	L	V	L	W	G	V
ABD77972	A/Canterbury/79/2000(H1N1)	V	S	A	S	C	S	H	N	G	K	S	S	F	Y	R	N	L	L	W	L	T	G	K	N	G	L	Y	P	N	L	S	K	S	Y	A	N	N	K	E	K	E	V	L	V	L	W	G	V
ABS49976	A/Auckland/591/2000(H1N1)	V	S	A	S	C	S	H	N	G	K	S	S	F	Y	R	N	L	L	W	L	T	G	K	N	G	L	Y	P	N	L	S	K	S	Y	A	N	N	K	E	K	E	V	L	V	L	W	G	V
ABD95031	A/Canterbury/95/2000(H1N1)	V	S	A	S	C	S	H	N	G	K	S	S	F	Y	R	N	L	L	W	L	T	G	K	N	G	L	Y	P	N	L	R	R	S	Y	A	N	N	K	E	K	E	V	L	V	L	W	G	V
ABU80309	A/Auckland/597/2000(H1N1)	V	S	A	S	C	S	H	N	G	K	S	S	F	Y	R	N	L	L	W	L	T	G	K	N	G	L	Y	P	N	L	S	K	S	Y	A	N	N	K	E	K	E	V	L	V	L	W	G	V
ABS49987	A/Auckland/595/2000(H1N1)	V	S	A	S	C	S	H	N	G	K	S	S	F	Y	R	N	L	L	W	L	T	G	K	N	G	L	Y	P	N	L	S	K	S	Y	A	N	N	K	E	K	E	V	L	V	L	W	G	V
ABA08497	A/New York/234/2000(H1N1)	V	S	A	S	C	S	H	N	G	E	S	S	F	Y	R	N	L	L	W	L	T	G	K	N	G	L	Y	P	N	L	S	M	S	Y	V	N	N	K	E	K	E	V	L	V	L	W	G	V
ABW81508	A/Denmark/16/2001(H1N1)	V	S	A	S	C	S	H	N	G	K	S	S	F	Y	R	N	L	L	W	L	T	R	K	N	G	L	Y	P	N	L	S	K	S	Y	A	N	N	K	E	K	E	V	L	V	L	W	G	V
ABW81504	A/Denmark/3/2001(H1N1)	V	S	A	S	C	S	H	N	G	K	S	S	F	Y	R	N	L	L	W	L	T	G	K	N	G	L	Y	P	N	L	S	K	S	Y	A	N	N	K	E	K	E	V	L	V	L	W	G	V
ABW81507	A/Denmark/14/2001(H1N1)	V	T	A	S	C	S	H	N	G	K	S	S	F	Y	K	N	L	L	W	L	T	E	K	N	G	L	Y	P	N	L	S	K	S	Y	V	N	K	K	G	K	E	V	L	V	L	W	G	V
ABW81510	A/Denmark/20/2001(H1N1)	V	S	A	S	C	S	H	N	G	K	S	S	F	Y	R	N	L	L	W	L	T	G	K	N	G	L	Y	P	N	L	S	M	S	Y	V	N	N	K	E	K	E	V	L	V	L	W	G	V
ABW81503	A/Denmark/40/2001(H1N1)	V	T	A	S	C	S	H	N	G	K	S	S	F	Y	K	N	L	L	W	L	T	E	K	N	G	L	Y	P	N	L	S	K	S	Y	V	N	K	K	G	K	E	V	L	V	L	W	G	V
ABD62061	A/Hiroshima/37/2001(H1N1)	V	S	A	S	C	S	H	N	G	K	S	S	F	Y	R	N	L	L	W	L	T	G	K	N	G	L	Y	P	N	L	S	K	S	Y	A	N	N	K	E	K	E	V	L	V	L	W	G	V
ABO32959	A/Memphis/7/2001(H1N1)	V	S	A	S	C	S	H	N	G	K	S	S	F	Y	R	N	L	L	W	L	T	G	K	N	G	L	Y	P	N	L	S	R	S	Y	V	N	N	K	E	K	E	V	L	V	L	W	G	V
ABO38021	A/Memphis/1/2001(H1N1)	V	S	A	S	C	S	H	N	G	K	S	S	F	Y	R	N	L	L	W	L	T	G	K	N	G	L	Y	P	N	L	S	K	S	Y	A	N	N	K	E	K	E	V	L	V	L	W	G	V
AAT85679	A/Charlottesville/6/2001(H1N1)	V	S	A	S	C	S	H	N	G	K	S	S	F	Y	R	N	L	L	W	L	T	G	K	N	G	L	Y	P	N	L	S	M	S	Y	V	N	N	K	E	K	E	V	L	V	L	W	G	V
ABO32948	A/Memphis/6/2001(H1N1)	V	S	A	S	C	S	H	N	G	K	S	S	F	Y	R	N	L	L	W	L	T	G	K	N	G	L	Y	P	N	L	S	M	S	Y	V	N	N	K	E	K	E	V	L	V	L	W	G	V
AAZ38627	A/New York/205/2001(H1N1)	V	S	A	S	C	S	H	N	G	K	S	S	F	Y	R	N	L	L	W	L	T	G	K	N	G	L	Y	P	N	L	S	M	S	Y	V	N	N	K	E	K	E	V	L	V	L	W	G	V
ABA08519	A/New York/310/2001(H1N1)	V	S	A	S	C	S	H	N	G	K	S	S	F	Y	R	N	L	L	W	L	T	G	K	N	G	L	Y	P	N	L	S	K	S	Y	A	N	N	K	E	K	E	V	L	V	L	W	G	V
ABA42324	A/New York/239/2001(H1N1)	V	S	A	S	C	S	H	N	G	K	S	S	F	Y	R	N	L	L	W	L	T	G	K	N	G	L	Y	P	N	L	S	K	S	Y	A	N	N	K	E	K	E	V	L	V	L	W	G	V
ABC86237	A/New York/307/2001(H1N1)	V	T	A	S	C	S	H	N	G	K	S	S	F	Y	K	N	L	L	W	L	T	E	K	N	G	L	Y	P	N	L	S	K	S	Y	V	N	K	K	G	K	E	V	L	V	L	W	G	V
ABB02913	A/New York/442/2001(H1N1)	V	S	A	S	C	S	H	N	G	K	S	S	F	Y	R	N	L	L	W	L	T	G	K	N	G	L	Y	P	N	L	S	M	S	Y	V	N	N	K	E	K	E	V	L	V	L	W	G	V
AAZ79604	A/New York/343/2001(H1N1)	V	S	A	S	C	S	H	N	G	K	S	S	F	Y	R	N	L	L	W	L	T	G	K	N	G	L	Y	P	N	L	S	M	S	Y	V	N	N	K	E	K	E	V	L	V	L	W	G	V
ABA12715	A/New York/312/2001(H1N1)	V	S	A	S	C	S	H	N	G	K	S	S	F	Y	R	N	L	L	W	L	T	G	K	N	G	L	Y	P	N	L	S	M	S	Y	V	N	N	K	E	K	E	V	L	V	L	W	G	V
ABB79990	A/New York/303/2001(H1N1)	V	S	A	S	C	S	H	N	G	K	S	S	F	Y	R	N	L	L	W	L	T	G	K	N	G	L	Y	P	N	L	S	M	S	Y	V	N	N	K	E	K	E	V	L	V	L	W	G	V
ABA43189	A/New York/246/2001(H1N1)	V	S	A	S	C	S	H	N	G	K	S	S	F	Y	R	N	L	L	W	L	T	G	K	N	G	L	Y	P	N	L	S	M	S	Y	V	N	N	K	E	K	E	V	L	V	L	W	G	V
ABB02924	A/New York/443/2001(H1N1)	V	S	A	S	C	S	H	N	G	K	S	S	F	Y	R	N	L	L	W	L	T	G	K	N	G	L	Y	P	N	L	S	K	S	Y	A	N	N	K	E	K	E	V	L	V	L	W	G	V
ABA42236	A/New York/241/2001(H1N1)	V	S	A	S	C	S	H	N	G	K	S	S	F	Y	R	N	L	L	W	L	T	G	K	N	G	L	Y	P	N	L	S	M	S	Y	V	N	N	K	E	K	E	V	L	V	L	W	G	V
ABA42575	A/New York/444/2001(H1N1)	V	S	A	S	C	S	H	N	G	K	S	S	F	Y	R	N	L	L	W	L	T	G	K	N	G	L	Y	P	N	L	S	M	S	Y	V	N	N	K	E	K	E	V	L	V	L	W	G	V
ABB79979	A/New York/242/2001(H1N1)	V	S	A	S	C	S	H	N	G	K	S	S	F	Y	R	N	L	L	W	L	T	G	K	N	G	L	Y	P	N	L	S	M	S	Y	V	N	N	K	E	K	E	V	L	V	L	W	G	V
ABC02277	A/New York/344/2001(H1N1)	V	S	A	S	C	S	H	N	G	K	S	S	F	Y	R	N	L	L	W	L	T	G	K	N	G	L	Y	P	N	L	S	M	S	Y	V	N	N	K	E	K	E	V	L	V	L	W	G	V
ABA87045	A/New York/302/2001(H1N1)	V	S	A	S	C	S	H	N	G	K	S	S	F	Y	R	N	L	L	W	L	T	G	K	N	G	L	Y	P	N	L	S	M	S	Y	V	N	N	K	E	K	E	V	L	V	L	W	G	V
AAZ85126	A/New York/345/2001(H1N1)	V	S	A	S	C	S	H	N	G	K	S	S	F	Y	R	N	L	L	W	L	T	G	K	N	G	L	Y	P	N	L	S	M	S	Y	V	N	N	K	E	K	E	V	L	V	L	W	G	V
ABA18037	A/New York/308/2001(H1N1)	V	S	A	S	C	S	H	N	G	K	S	S	F	Y	R	N	L	L	W	L	T	G	K	N	G	L	Y	P	N	L	S	M	S	Y	V	N	N	K	E	K	E	V	L	V	L	W	G	V
ABB02936	A/New York/446/2001(H1N1)	V	S	A	S	C	S	H	N	G	K	S	S	F	Y	R	N	L	L	W	L	T	G	K	N	G	L	Y	P	N	L	S	M	S	Y	V	N	N	K	E	K	E	V	L	V	L	W	G	V
AAZ83299	A/New York/281/2001(H1N1)	V	S	A	S	C	S	H	N	G	K	S	S	F	Y	R	N	L	L	W	L	T	G	K	N	G	L	Y	P	N	L	S	M	S	Y	V	N	N	K	E	K	E	V	L	V	L	W	G	V
ABF82863	A/Waikato/10/2001(H1N1)	V	S	A	S	C	S	H	N	G	K	S	S	F	Y	R	N	L	L	W	L	T	G	K	N	G	L	Y	P	N	L	S	M	F	Y	V	N	N	K	E	K	E	V	L	V	L	W	G	V
ABF82874	A/Waikato/16/2001(H1N1)	V	S	A	S	C	S	H	N	G	K	S	S	F	Y	R	N	L	L	W	L	T	G	K	N	G	L	Y	P	N	L	S	M	S	Y	V	N	N	K	E	K	E	V	L	V	L	W	G	V
ABJ09151	A/Waikato/92/2001(H1N1)	V	S	A	S	C	S	H	N	G	K	S	S	F	Y	R	N	L	L	W	L	T	G	K	N	G	L	Y	P	N	L	S	M	S	Y	V	N	N	K	G	K	E	V	L	V	L	W	G	V
ABF82918	A/Waikato/51/2001(H1N1)	V	S	A	S	C	S	H	N	G	K	S	S	F	Y	R	N	L	L	W	L	T	G	K	N	G	L	Y	P	N	L	S	M	S	Y	V	N	N	K	E	K	E	V	L	V	L	W	G	V
ABO38032	A/Western Australia/18/2001(H1N1)	V	S	A	S	C	S	H	N	G	K	S	S	F	Y	R	N	L	L	W	L	T	G	K	N	G	L	Y	P	N	L	S	K	S	Y	A	N	N	K	E	K	E	V	L	V	L	W	G	V
ABF47561	A/Canterbury/20/2001(H1N1)	V	S	A	S	C	S	H	N	G	K	S	S	F	Y	R	N	L	L	W	L	T	G	K	N	G	L	Y	P	K	L	S	M	S	Y	V	N	N	K	E	K	E	V	L	V	L	W	G	V
ABG26945	A/Waikato/80/2001(H1N1)	V	S	A	S	C	S	H	N	G	K	S	S	F	Y	R	N	L	L	W	L	T	G	K	N	G	L	Y	P	N	L	S	M	S	Y	V	N	N	K	E	K	E	V	L	V	L	W	G	V
ABD78071	A/South Canterbury/15/2001(H1N1)	V	S	A	S	C	S	H	N	G	K	S	S	F	Y	R	N	L	L	W	L	T	G	K	N	G	L	Y	P	N	L	S	M	S	Y	V	N	N	K	E	K	E	V	L	V	L	W	G	V
ABD78082	A/Canterbury/16/2001(H1N1)	V	S	A	S	C	S	H	N	G	K	S	S	F	Y	R	N	L	L	W	L	T	G	K	N	G	L	Y	P	N	L	S	M	S	Y	V	N	N	K	E	K	E	V	L	V	L	W	G	V
ABF47572	A/Canterbury/22/2001(H1N1)	V	S	A	S	C	S	H	N	G	K	S	S	F	Y	R	N	L	L	W	L	T	G	K	N	G	L	Y	P	N	L	S	M	S	Y	V	N	N	K	D	K	E	V	L	V	L	W	G	V
ABG37120	A/Canterbury/26/2001(H1N1)	V	S	A	S	C	S	H	N	G	E	S	S	F	Y	R	N	L	L	W	L	T	G	K	N	G	L	Y	P	N	L	S	M	S	Y	V	N	N	K	E	K	E	V	L	V	L	W	G	V
ABD95130	A/Canterbury/30/2001(H1N1)	V	S	A	S	C	S	H	N	G	K	S	S	F	Y	R	N	L	L	W	L	T	G	K	N	G	S	Y	P	N	L	S	M	S	Y	V	N	N	K	E	K	E	V	L	V	L	W	G	V
ABE11701	A/Canterbury/51/2001(H1N1)	V	S	A	S	C	S	H	N	G	K	S	S	F	Y	R	N	L	L	W	L	T	G	K	N	G	L	Y	P	N	L	S	M	S	Y	V	N	N	K	E	K	E	V	L	V	L	W	G	V
ABD95108	A/Canterbury/27/2001(H1N1)	V	S	A	S	C	S	H	N	G	K	S	S	F	Y	R	N	L	L	W	L	T	G	K	N	G	L	Y	P	N	L	S	M	S	Y	V	N	N	K	E	K	E	V	L	V	L	W	G	V
ABD95185	A/Canterbury/47/2001(H1N1)	V	S	A	S	C	S	H	N	G	E	S	S	F	Y	R	N	L	L	W	L	T	G	K	N	G	L	Y	P	N	L	S	M	S	Y	V	N	N	K	E	K	E	V	L	V	L	W	G	V
ABD94800	A/Canterbury/76/2001(H1N1)	V	S	A	S	C	S	H	N	G	K	S	S	F	Y	R	N	L	L	W	L	T	G	K	N	G	L	Y	P	N	L	S	M	S	Y	V	N	N	K	G	K	E	V	L	V	L	W	G	V
ABF82673	A/Canterbury/60/2001(H1N1)	V	S	A	S	C	S	H	N	G	K	S	S	F	Y	R	N	L	L	W	L	T	G	K	N	G	L	Y	P	N	L	S	M	S	Y	V	N	N	K	E	K	E	V	L	V	L	W	G	V
ABD95317	A/Canterbury/155/2001(H1N1)	V	S	A	S	C	S	H	N	G	K	S	S	F	Y	R	N	L	L	W	L	T	G	K	N	G	L	Y	P	N	L	S	M	S	Y	V	N	N	K	E	K	E	V	L	V	L	W	G	V
ABD94811	A/Canterbury/153/2001(H1N1)	V	S	A	S	C	S	H	N	G	K	S	S	F	Y	R	N	L	L	W	L	T	G	K	N	G	L	Y	P	N	L	S	M	S	Y	V	N	N	K	E	K	E	V	L	V	L	W	G	V
ABB51962	A/Taiwan/2985/2002(H1N1)	V	S	A	S	C	S	H	N	G	K	S	S	F	Y	R	N	L	L	W	L	T	G	K	N	G	L	Y	P	N	L	S	M	S	Y	V	N	N	K	E	K	E	V	L	V	L	W	G	V
ABB82216	A/New York/494/2002(H1N1)	V	S	S	S	C	S	H	N	G	K	S	S	F	Y	R	N	L	L	W	L	T	G	K	N	G	L	Y	P	N	L	S	K	S	Y	V	N	N	K	E	K	E	V	L	V	L	W	G	V
ABA87080	A/New York/291/2002(H1N1)	V	S	A	S	C	S	H	N	G	K	S	S	F	Y	R	N	L	L	W	L	T	G	K	N	G	L	Y	P	N	L	S	K	S	Y	A	N	N	K	E	K	E	V	L	V	L	W	G	V
AAZ83253	A/New York/220/2002(H1N1)	V	S	A	S	C	S	H	N	G	K	S	S	F	Y	R	N	L	L	W	L	T	G	K	N	G	L	Y	P	N	L	S	K	S	Y	A	N	N	K	E	K	E	V	L	V	L	W	G	V
ABA12696	A/New York/222/2003(H1N1)	V	S	A	S	C	S	H	N	G	K	S	S	F	Y	R	N	L	L	W	L	T	G	K	N	G	L	Y	P	N	L	S	K	S	Y	A	N	N	K	E	K	E	V	L	V	L	W	G	V
ABD15515	A/New York/483/2003(H1N1)	V	S	A	S	C	S	H	N	G	K	S	S	F	Y	R	N	L	L	W	L	T	G	K	N	G	L	Y	P	N	L	S	K	S	Y	A	N	N	K	E	K	E	V	L	V	L	W	G	V
ABB03123	A/New York/486/2003(H1N1)	V	S	A	S	C	S	H	N	G	K	S	S	F	Y	R	N	L	L	W	L	T	G	K	N	G	L	Y	P	N	L	S	K	S	Y	A	N	N	K	E	K	E	V	L	V	L	W	G	V
ABI96103	A/Michigan/1/2003(H1N1)	V	S	A	S	C	S	H	N	G	K	S	S	F	Y	R	N	L	L	W	L	T	G	K	N	G	L	Y	P	N	L	S	K	S	Y	A	N	N	K	E	K	E	V	L	V	L	W	G	V
ABA08475	A/New York/230/2003(H1N1)	V	S	A	S	C	S	H	N	G	K	S	S	F	Y	K	N	L	L	W	L	T	G	K	N	G	L	Y	P	N	L	S	K	S	Y	A	N	N	K	E	K	E	V	L	V	L	W	G	V
ABI96108	A/Michigan/5/2003(H1N1)	V	S	A	S	C	S	H	N	G	E	S	S	F	Y	R	N	L	L	W	L	T	G	K	N	G	L	Y	P	N	L	S	K	S	Y	A	N	N	K	E	K	E	V	L	V	L	W	G	V
ABI96107	A/Michigan/4/2003(H1N1)	V	S	A	S	C	S	H	N	G	K	S	S	F	Y	R	N	L	L	W	L	T	G	K	N	G	L	Y	P	N	L	I	K	S	Y	A	N	N	K	E	K	E	V	L	V	L	W	G	V
ABI96109	A/Michigan/6/2003(H1N1)	V	S	A	S	C	S	H	N	G	K	S	S	F	Y	R	N	L	L	W	L	T	G	K	N	G	L	Y	P	N	L	S	K	S	Y	A	N	N	K	E	K	E	V	L	V	L	W	G	V
ABB82205	A/New York/493/2003(H1N1)	V	S	A	S	C	S	H	N	G	K	S	S	F	Y	K	N	L	L	W	L	T	G	K	N	G	L	Y	P	N	L	S	K	S	Y	A	N	S	K	E	K	E	V	L	V	L	W	G	V
ABB53740	A/New York/497/2003(H1N1)	V	S	A	S	C	S	H	N	G	K	S	S	F	Y	R	N	L	L	W	L	T	G	K	N	G	L	Y	P	N	L	S	K	S	Y	A	N	N	K	E	K	E	V	L	V	L	W	G	V
AAZ83977	A/New York/227/2003(H1N1)	V	S	A	S	C	S	H	N	G	K	S	S	F	Y	R	N	L	L	W	L	T	G	K	N	G	L	Y	P	N	L	S	K	S	Y	A	N	N	K	E	K	E	V	L	V	L	W	G	V
ABW81518	A/Denmark/16/2004(H1N1)	V	S	A	S	C	S	H	N	G	K	S	S	F	Y	R	N	L	L	W	L	T	G	K	N	G	L	Y	P	N	L	S	K	S	Y	A	N	N	K	E	K	E	V	L	V	L	W	G	V
ABC42750	A/Canterbury/106/2004(H1N1)	V	S	A	S	C	S	H	N	G	K	S	S	F	Y	K	N	L	L	W	L	T	G	K	N	G	L	Y	P	N	L	S	K	S	Y	A	N	N	K	E	K	E	V	L	V	L	W	G	V
ABJ16653	A/South Australia/55/2005(H1N1)	V	S	A	S	C	S	H	N	G	K	S	S	F	Y	R	N	L	L	W	L	T	G	K	N	G	L	Y	P	N	L	S	K	S	Y	A	N	N	K	E	K	E	V	L	V	L	W	G	V
ABP49393	A/South Australia/51/2005(H1N1)	V	S	A	S	C	S	H	N	G	K	S	S	F	Y	R	N	L	L	W	L	T	G	K	N	G	L	Y	P	N	L	S	K	S	Y	A	N	N	K	E	K	E	V	L	V	L	W	G	I
ABJ16664	A/South Australia/56/2005(H1N1)	V	S	A	S	C	S	H	N	G	K	S	S	F	Y	R	N	L	L	W	L	T	G	K	N	G	L	Y	P	N	L	S	K	S	Y	A	N	N	K	E	K	E	V	L	V	L	W	G	V
ABW81517	A/Denmark/226/2005(H1N1)	V	S	A	S	C	S	H	N	G	K	S	S	F	Y	R	N	L	L	W	L	T	G	K	N	G	L	Y	P	N	L	S	K	S	Y	A	N	N	K	E	K	E	V	L	V	L	W	G	V
ABW81520	A/Denmark/3/2005(H1N1)	V	S	A	S	C	S	H	N	G	K	S	S	F	Y	R	N	L	L	W	L	T	G	K	N	G	L	Y	P	N	L	S	K	S	Y	A	N	N	K	E	K	E	V	L	V	L	W	G	V
ABW81521	A/Denmark/22/2005(H1N1)	V	S	A	S	C	S	H	N	G	K	S	S	F	Y	R	N	L	L	W	L	T	G	K	N	G	L	Y	P	N	L	S	K	S	Y	A	N	N	K	E	K	E	V	L	V	L	W	G	V
ABW81524	A/Denmark/110/2005(H1N1)	V	S	A	S	C	S	H	N	G	K	S	S	F	Y	R	N	L	L	W	L	T	G	K	N	G	L	Y	P	N	L	S	K	S	Y	A	N	N	K	E	K	E	V	L	V	L	W	G	V
ABW81514	A/Denmark/116/2005(H1N1)	V	S	A	S	C	S	H	N	G	K	S	S	F	Y	R	N	L	L	W	L	T	G	K	N	G	L	Y	P	N	L	S	K	S	Y	A	N	N	K	E	K	E	V	L	V	L	W	G	V
ABW81519	A/Denmark/33/2005(H1N1)	V	S	A	S	C	S	H	N	G	K	S	S	F	Y	R	N	L	L	W	L	T	G	K	N	G	L	Y	P	N	L	S	K	S	Y	A	N	N	K	E	K	E	V	L	V	L	W	G	V
ABI19015	A/Iowa/CEID23/2005(H1N1)	V	T	A	A	C	P	Y	A	G	A	N	S	F	Y	R	N	L	I	W	L	V	K	K	G	N	S	Y	P	K	L	S	K	S	Y	I	N	N	K	K	K	E	V	L	V	I	W	G	I
BAG28223	A/Morioka/7/2005(H1N1)	V	S	A	S	C	S	H	N	G	K	S	S	F	Y	R	N	L	L	W	L	T	G	K	N	G	L	Y	P	N	L	S	K	S	Y	A	N	N	K	E	K	E	V	L	V	L	W	G	V
BAG28220	A/Morioka/21/2005(H1N1)	V	S	A	S	C	S	H	N	G	K	S	S	F	Y	R	N	L	L	W	L	T	G	K	N	G	L	Y	P	N	L	S	K	S	Y	A	N	N	K	E	K	E	V	L	V	L	W	G	V
ABK57093	A/Thailand/271/2005(H1N1)	V	T	A	A	C	P	Y	A	G	T	N	S	F	Y	R	N	L	I	W	L	V	K	K	G	N	S	Y	P	K	L	S	K	S	Y	V	N	N	K	K	K	E	V	L	V	L	W	G	I
ABK40689	A/Waikato/4/2005(H1N1)	V	S	A	S	C	S	H	N	G	K	S	S	F	Y	R	N	L	L	W	L	T	G	K	N	G	L	Y	P	N	L	S	K	S	Y	A	N	N	K	E	K	E	V	L	V	L	W	G	V
ABO32678	A/Waikato/17/2005(H1N1)	V	S	A	S	C	S	H	N	G	K	S	S	F	Y	R	N	L	L	W	L	T	G	K	N	G	L	Y	P	N	L	S	K	S	Y	A	N	N	K	E	K	E	V	L	V	L	W	G	V
ABJ09184	A/Waikato/11/2005(H1N1)	V	S	A	S	C	S	H	N	G	K	S	S	F	Y	R	N	L	L	W	L	T	G	K	N	G	L	Y	P	N	L	S	K	S	Y	A	N	N	K	E	K	E	V	L	V	L	W	G	V
ABI21189	A/Wellington/10/2005(H1N1)	V	S	A	S	C	S	H	N	G	K	S	S	F	Y	R	N	L	L	W	L	T	G	K	N	G	L	Y	P	N	L	S	K	S	Y	A	N	N	K	E	K	E	V	L	V	L	W	G	V
ABI21222	A/Waikato/13/2005(H1N1)	V	S	A	S	C	S	H	N	G	K	S	S	F	Y	R	N	L	L	W	L	T	G	K	N	G	L	Y	P	N	L	S	K	S	Y	A	N	N	K	E	K	E	V	L	V	L	W	G	V
ABI22109	A/Waikato/14/2005(H1N1)	V	S	A	S	C	S	H	N	G	K	S	S	F	Y	R	N	L	L	W	L	T	G	K	N	G	L	Y	P	N	L	S	K	S	Y	A	N	N	K	E	K	E	V	L	V	L	W	G	V
ABI21233	A/Wellington/13/2005(H1N1)	V	S	A	S	C	S	H	N	G	K	S	S	F	Y	R	N	L	L	W	L	T	G	K	N	G	L	Y	P	N	L	S	K	S	Y	A	N	N	K	E	K	E	V	L	V	L	W	G	V
ABW81526	A/Denmark/47/2006(H1N1)	V	S	A	S	C	S	H	N	G	K	S	S	F	Y	K	N	L	L	W	L	T	G	K	N	G	L	Y	P	N	L	S	K	S	Y	A	N	N	K	E	K	E	V	L	V	L	W	G	V
ABW81527	A/Denmark/48/2006(H1N1)	V	S	A	S	C	S	H	N	G	K	S	S	F	Y	R	N	L	L	W	L	T	G	K	N	G	L	Y	P	N	L	S	K	S	Y	A	N	N	K	E	K	E	V	L	V	L	W	G	V
ABW81525	A/Denmark/50/2006(H1N1)	V	S	A	S	C	S	H	N	G	K	S	S	F	Y	R	N	L	L	W	L	T	G	K	N	G	L	Y	P	N	L	S	K	S	Y	A	N	N	K	E	K	E	V	L	V	L	W	G	I
ABV45654	A/Hong Kong/948/2006(H1N1)	V	S	A	S	C	S	H	N	G	K	S	S	F	Y	R	N	L	I	W	L	T	G	K	N	G	L	Y	P	N	L	S	K	S	Y	A	N	N	K	E	K	E	V	L	V	L	W	G	V
ABU50587	A/St. Petersburg/08/2006 X-163(H1N1)	V	S	A	S	C	S	H	N	G	K	S	S	F	Y	K	N	L	L	W	L	T	G	K	N	G	L	Y	P	N	L	S	K	S	Y	A	N	N	K	E	K	E	V	L	V	L	W	G	V
ABS71668	A/Thailand/CU51/2006(H1N1)	V	S	A	S	C	S	H	N	G	K	S	S	F	Y	K	N	L	L	W	L	T	G	K	N	G	L	Y	P	N	L	S	K	S	Y	A	N	N	K	E	K	E	V	L	V	L	W	G	V
ABS71669	A/Thailand/CU57/2006(H1N1)	V	S	A	S	C	S	H	N	G	E	S	S	F	Y	K	N	L	L	W	L	T	G	K	N	G	L	Y	P	N	L	S	K	S	Y	A	N	N	K	E	K	E	V	L	V	L	W	G	V
ABS71667	A/Thailand/CU88/2006(H1N1)	V	S	A	S	C	S	H	N	G	K	S	S	F	Y	K	N	L	L	W	L	T	G	K	N	G	L	Y	P	N	L	S	K	S	Y	A	N	N	K	E	K	E	V	L	V	L	W	G	V
ABS71664	A/Thailand/CU41/2006(H1N1)	V	S	A	S	C	S	H	N	G	E	S	S	F	Y	K	N	L	L	W	L	T	G	K	N	G	L	Y	P	N	L	S	K	S	Y	A	N	N	K	E	K	E	V	L	V	L	W	G	V
ABS71672	A/Thailand/CU75/2006(H1N1)	V	S	A	S	C	S	H	N	G	K	S	S	F	Y	K	N	L	L	W	L	T	G	K	N	G	L	Y	P	N	L	S	K	S	Y	A	N	N	K	E	K	E	V	L	V	L	W	G	V
ABS71666	A/Thailand/CU67/2006(H1N1)	V	S	A	S	C	S	H	N	G	K	S	S	F	Y	K	N	L	L	W	L	T	G	K	N	G	L	Y	P	N	L	S	K	S	Y	A	N	N	K	E	K	E	V	L	V	L	W	G	V
ABS71670	A/Thailand/CU44/2006(H1N1)	V	S	A	S	C	S	H	N	G	K	S	S	F	Y	K	N	L	L	W	L	T	G	K	N	G	L	Y	P	N	L	S	K	S	Y	A	N	N	K	E	K	E	V	L	V	L	W	G	V
ABS71673	A/Thailand/CU32/2006(H1N1)	V	S	A	S	C	S	H	N	G	R	S	S	F	Y	R	N	L	L	W	L	T	G	K	N	G	L	Y	P	N	L	S	K	S	Y	A	N	N	K	E	K	E	V	L	V	L	W	G	V
ACA33678	A/Ohio/04/2006(H1N1)	V	S	A	S	C	S	H	N	G	K	S	S	F	Y	R	N	L	L	W	L	T	G	K	N	G	L	Y	P	N	L	S	K	S	Y	A	N	N	K	E	K	E	V	L	V	L	W	G	V
ACJ25088	A/England/594/2006(H1N1)	V	S	A	S	C	S	H	N	G	K	S	S	F	Y	K	N	L	L	W	L	T	G	K	N	G	L	Y	P	N	L	S	K	S	Y	A	N	N	K	E	K	E	V	L	V	L	W	G	V
ACJ25085	A/England/494/2006(H1N1)	V	S	A	S	C	S	H	N	G	K	S	S	F	Y	R	N	L	L	W	L	T	G	K	N	G	L	Y	P	N	L	S	K	S	Y	A	N	N	K	E	K	E	V	L	V	L	W	G	V
ABU50586	A/Solomon Islands/03/2006(H1N1)	V	S	A	S	C	S	H	N	G	E	S	S	F	Y	K	N	L	L	W	L	T	G	K	N	G	L	Y	P	N	L	S	K	S	Y	A	N	N	K	E	K	E	V	L	V	L	W	G	V
ABU99109	A/Solomon Islands/3/2006(H1N1)	V	S	A	S	C	S	H	N	G	E	S	S	F	Y	K	N	L	L	W	L	T	G	K	N	G	L	Y	P	N	L	S	K	S	Y	A	N	N	K	E	K	E	V	L	V	L	W	G	V
ACA33801	A/Florida/3/2006(H1N1)	V	S	A	S	C	S	H	N	G	K	S	S	F	Y	R	N	L	L	W	L	T	G	K	N	G	L	Y	P	N	L	S	K	S	Y	A	N	N	K	E	K	E	V	L	V	L	W	G	V
ABW23290	A/Pennsylvania/08/2006(H1N1)	V	S	A	S	C	S	H	N	G	K	S	S	F	Y	R	N	L	L	W	L	T	G	K	N	G	L	Y	P	N	L	S	K	S	Y	A	N	N	K	E	K	E	V	L	V	L	W	G	V
ABW23295	A/Illinois/01/2006(H1N1)	V	S	A	S	C	S	H	N	G	K	S	S	F	Y	R	N	L	L	W	L	T	G	K	N	G	L	Y	P	N	L	S	K	S	Y	A	N	N	K	E	K	E	V	L	V	L	W	G	V
ABW23320	A/New York/26/2006(H1N1)	V	S	A	S	C	S	H	N	G	K	S	S	F	Y	R	N	L	L	W	L	T	G	K	N	G	L	Y	P	N	L	S	K	S	Y	A	N	N	K	E	K	E	V	L	V	L	W	G	V
ABU50566	A/Florida/09/2006(H1N1)	V	S	A	S	C	S	H	N	G	K	S	S	F	Y	R	N	L	L	W	L	T	G	K	N	G	L	Y	P	N	L	S	R	S	Y	A	N	N	K	E	K	E	V	L	V	L	W	G	V
ABW23335	A/California/09/2006(H1N1)	V	S	A	S	C	S	H	N	G	E	S	S	F	Y	R	N	L	L	W	L	T	G	K	N	G	L	Y	P	N	L	X	K	S	Y	A	N	N	K	E	K	E	V	L	V	L	W	G	V
ABW23328	A/Mississippi/02/2006(H1N1)	V	S	A	S	C	S	H	N	G	K	S	S	F	Y	R	N	L	L	W	L	T	G	K	N	G	L	Y	P	N	L	S	K	S	Y	A	N	N	K	E	K	E	V	L	V	L	W	G	V
ABV29557	A/Kentucky/UR06-0010/2006(H1N1)	V	S	A	S	C	S	H	N	G	K	S	S	F	Y	R	N	L	L	W	L	T	G	K	N	G	L	Y	P	N	L	S	K	S	Y	A	N	N	K	E	K	E	V	L	V	L	W	G	V
ABU50574	A/Wisconsin/37/2006(H1N1)	V	S	A	S	C	S	H	N	G	K	S	S	F	Y	R	N	L	L	W	L	T	G	K	N	G	L	Y	P	N	L	S	R	S	Y	A	N	N	K	E	K	E	V	L	V	L	W	G	V
ABU50565	A/Florida/08/2006(H1N1)	V	S	A	S	C	S	H	N	G	K	S	S	F	Y	R	N	L	L	W	L	T	G	K	N	G	L	Y	P	N	L	X	K	S	Y	A	N	N	K	E	K	E	V	L	V	L	W	G	V
ABV29535	A/Texas/UR06-0012/2006(H1N1)	V	S	A	S	C	S	H	N	G	K	S	S	F	Y	R	N	L	L	W	L	T	G	K	N	G	L	Y	P	N	L	S	R	S	Y	A	N	N	K	E	K	E	V	L	V	L	W	G	V
ABU50567	A/Indiana/08/2006(H1N1)	V	S	A	S	C	S	H	N	G	K	S	S	F	Y	R	N	L	L	W	L	T	G	K	N	G	L	Y	P	N	L	S	K	S	Y	A	N	N	K	E	K	E	V	L	V	L	W	G	V
ABV29546	A/Michigan/UR06-0015/2006(H1N1)	V	S	A	S	C	S	H	S	G	K	S	S	F	Y	R	N	L	L	W	L	T	G	K	N	G	L	Y	P	N	L	S	K	S	Y	A	N	N	K	E	K	E	V	L	V	L	W	G	V
ABU50571	A/North Carolina/10/2006(H1N1)	V	S	A	S	C	S	H	N	G	K	S	S	F	Y	R	N	L	L	W	L	T	G	K	N	G	L	Y	P	N	L	S	K	S	Y	A	N	N	K	E	K	E	V	L	V	L	W	G	V
ABU50569	A/Minnesota/17/2006(H1N1)	V	S	A	S	C	S	H	N	G	K	S	S	F	Y	R	N	L	L	W	L	T	G	K	N	G	L	Y	P	N	L	S	K	S	Y	A	N	N	K	E	K	E	V	L	V	L	W	G	V
ABU50568	A/Iowa/02/2006(H1N1)	V	S	A	S	C	S	H	N	G	K	S	S	F	Y	R	N	L	L	W	L	T	X	K	N	G	L	Y	P	N	L	S	K	S	Y	A	N	N	K	E	K	E	V	L	V	L	W	G	V
ABU50570	A/New Mexico/02/2006(H1N1)	V	S	A	S	C	S	H	N	G	K	S	S	F	Y	R	N	L	L	W	L	T	G	K	N	G	L	Y	P	N	L	S	K	S	Y	A	N	N	K	E	K	E	V	L	V	L	W	G	V
ABW23286	A/New Mexico/02/2006(H1N1)	V	S	A	S	C	S	H	N	G	K	S	S	F	Y	R	N	L	L	W	L	T	G	K	N	G	L	Y	P	N	L	S	K	S	Y	A	N	N	K	E	K	E	V	L	V	L	W	G	V
ACH86201	A/Vienna/414/2007(H1N1)	V	S	A	S	C	S	H	N	G	E	S	S	F	Y	R	N	L	L	W	L	T	G	K	N	G	L	Y	P	N	L	S	K	S	Y	A	N	N	K	E	K	E	V	L	V	L	W	G	V
ACD47257	A/Florida/19/2007(H1N1)	V	S	A	S	C	S	H	N	G	E	S	S	F	Y	R	N	L	L	W	L	T	G	K	N	G	L	Y	P	N	L	S	K	S	Y	A	N	N	K	E	K	E	V	L	V	L	W	G	V
ACA33750	A/Idaho/06/2007(H1N1)	V	S	A	S	C	S	H	N	G	K	S	S	F	Y	R	N	L	L	W	L	T	G	K	N	G	L	Y	P	N	L	S	K	S	Y	A	N	N	K	E	K	E	V	L	V	L	W	G	V
ABW23305	A/Massachusetts/01/2007(H1N1)	V	S	A	S	C	S	H	N	G	K	S	S	F	Y	R	N	L	L	W	L	T	G	K	N	G	L	Y	P	N	L	S	K	S	Y	A	N	N	K	E	K	E	V	L	V	L	W	G	V
ABV29579	A/Illinois/UR006-018/2007(H1N1)	V	S	A	S	C	S	H	N	G	K	S	S	F	Y	R	N	L	L	W	L	T	G	K	N	G	L	Y	P	N	L	S	K	S	Y	A	N	N	K	E	K	E	V	L	V	L	W	G	V
ABW23292	A/Tennessee/02/2007(H1N1)	V	S	A	S	C	S	H	N	G	K	S	S	F	Y	R	N	L	L	W	L	T	G	K	N	G	L	Y	P	N	L	S	R	S	Y	A	N	N	K	E	K	E	V	L	V	L	W	G	V
ABW23302	A/Florida/03/2007(H1N1)	V	S	A	S	C	S	H	N	G	K	S	S	F	Y	R	N	L	L	W	L	T	G	K	N	G	L	Y	P	N	L	S	K	S	Y	A	N	N	K	E	K	E	V	L	V	L	W	G	V
ABW23288	A/Massachusetts/02/2007(H1N1)	V	S	A	S	C	S	H	N	G	K	S	S	F	Y	R	N	L	L	W	L	T	G	K	N	G	L	Y	P	N	L	S	K	S	Y	A	N	N	K	E	K	E	V	L	V	L	W	G	V
ABW71382	A/Kentucky/UR06-0029/2007(H1N1)	V	S	A	S	C	S	H	N	G	K	S	S	F	Y	R	N	L	L	W	L	T	G	K	N	G	L	Y	P	N	L	S	K	S	Y	A	N	N	K	E	K	E	V	L	V	L	W	G	V
ABV45937	A/Kentucky/UR06-0028/2007(H1N1)	V	S	A	S	C	S	H	N	G	K	S	S	F	Y	R	N	L	L	W	L	T	G	K	N	G	L	Y	P	N	L	S	K	S	Y	A	N	N	K	E	K	E	V	L	V	L	W	G	V
ACD47248	A/California/26/2007(H1N1)	V	S	A	S	C	S	H	N	G	E	S	S	F	Y	R	N	L	L	W	L	T	G	K	N	G	L	Y	P	N	L	S	K	S	Y	A	N	N	K	E	K	E	V	L	V	L	W	G	V
ABW91559	A/Illinois/UR06-0032/2007(H1N1)	V	S	A	S	C	S	H	N	G	K	S	S	F	Y	R	N	L	L	W	L	T	G	K	N	G	L	Y	P	N	L	S	K	S	Y	A	N	N	K	E	K	E	V	L	V	L	W	G	V
ABW40048	A/Vermont/UR06-0035/2007(H1N1)	V	S	A	S	C	S	H	N	G	K	S	S	F	Y	R	N	L	L	W	L	T	G	K	N	G	L	Y	P	N	L	S	K	S	Y	A	N	N	K	E	K	E	V	L	V	L	W	G	V
ABV30195	A/Kentucky/UR06-0043/2007(H1N1)	V	S	A	S	C	S	H	N	G	K	S	S	F	Y	R	N	L	L	W	L	T	G	K	N	G	L	Y	P	N	L	S	K	S	Y	A	N	N	K	E	K	E	V	L	V	L	W	G	V
ABW71360	A/Mississippi/UR06-0047/2007(H1N1)	V	S	A	S	C	S	H	N	G	K	S	S	F	Y	R	N	L	L	W	L	T	G	K	N	G	L	Y	P	N	L	S	R	S	Y	A	N	N	K	E	K	E	V	L	V	L	W	G	V
ABW39828	A/Colorado/UR06-0053/2007(H1N1)	V	S	A	S	C	S	H	N	G	E	S	S	F	Y	K	N	L	L	W	L	T	G	K	N	G	L	Y	P	N	L	S	K	S	Y	A	N	N	K	E	K	E	V	L	V	L	W	G	V
ABW91515	A/Oklahoma/UR06-0063/2007(H1N1)	V	S	A	S	C	S	H	N	G	K	S	S	F	Y	R	N	L	L	W	L	T	G	K	N	G	L	Y	P	N	L	S	K	S	Y	A	N	N	K	E	K	E	V	L	V	L	W	G	V
ABV29656	A/Vermont/UR06-0050/2007(H1N1)	V	S	A	S	C	S	H	N	G	K	S	S	F	Y	R	N	L	L	W	L	T	G	K	N	G	L	Y	P	N	L	S	K	S	Y	A	N	N	K	E	K	E	V	L	V	L	W	G	V
ABV29601	A/Kentucky/UR06-0059/2007(H1N1)	V	S	A	S	C	S	H	N	G	E	S	S	F	Y	R	N	L	L	W	L	T	G	K	N	G	L	Y	P	N	L	S	K	S	Y	A	N	N	K	E	K	E	V	L	V	L	W	G	V
ACA33751	A/New Jersey/09/2007(H1N1)	V	S	A	S	C	S	H	N	G	E	S	S	F	Y	K	N	L	L	W	L	T	G	K	N	G	L	Y	P	N	L	S	K	S	Y	A	N	N	K	E	K	E	V	L	V	L	W	G	V
ABW23336	A/California/03/2007(H1N1)	V	S	A	S	C	S	H	N	G	E	S	S	F	Y	R	N	L	L	W	L	T	G	K	N	G	L	Y	P	K	L	S	K	S	Y	A	N	N	K	E	K	E	V	L	V	L	W	G	V
ABX58558	A/Tennessee/UR06-0076/2007(H1N1)	V	S	A	S	C	S	H	N	G	R	S	S	F	Y	R	N	L	L	W	L	T	G	K	N	G	L	Y	P	N	L	S	K	S	Y	A	N	N	K	E	K	E	V	L	V	L	W	G	V
ABW23339	A/California/04/2007(H1N1)	V	S	A	S	C	S	H	N	G	E	S	S	F	Y	R	N	L	L	W	L	T	G	K	N	G	L	Y	P	N	L	S	K	S	Y	A	N	N	K	E	K	E	V	L	V	L	W	G	V
ABX58514	A/Tennessee/UR06-0080/2007(H1N1)	V	S	A	S	C	S	H	N	G	K	S	S	F	Y	R	N	L	L	W	L	T	G	K	N	G	L	Y	P	N	L	S	K	S	Y	A	N	N	K	E	K	E	V	L	V	L	W	G	V
ABW23340	A/South Dakota/03/2007(H1N1)	V	S	A	S	C	S	H	N	G	K	S	S	F	Y	R	N	L	L	W	L	T	G	K	N	G	L	Y	P	X	L	S	K	S	Y	A	N	N	K	E	K	E	V	L	V	L	W	G	V
ABV30613	A/Ohio/UR06-0100/2007(H1N1)	V	S	A	S	C	S	H	N	G	K	S	S	F	Y	R	N	L	L	W	L	T	G	K	N	G	L	Y	P	N	L	S	K	S	Y	A	N	N	K	E	K	E	V	L	V	L	W	G	V
ABW40290	A/North Carolina/UR06-0099/2007(H1N1)	V	S	A	S	C	S	H	N	G	K	S	S	F	Y	R	N	L	L	W	L	T	G	K	N	G	L	Y	P	N	L	S	K	S	Y	A	N	N	K	E	K	E	V	L	V	M	W	G	V
ABW86398	A/Tennessee/UR06-0119/2007(H1N1)	V	S	A	S	C	S	H	N	G	R	S	S	F	Y	R	N	L	L	W	L	T	G	K	N	G	L	Y	P	N	L	S	R	S	Y	A	N	N	K	E	K	E	V	L	V	L	W	G	V
ABW23341	A/California/05/2007(H1N1)	V	S	A	S	C	S	H	N	G	E	S	S	F	Y	R	N	L	L	W	L	T	X	K	N	G	L	Y	P	N	L	S	K	S	Y	A	N	N	K	E	K	E	V	L	V	L	W	G	V
ABW86541	A/Illinois/UR06-0115/2007(H1N1)	V	S	A	S	C	S	H	N	G	K	S	S	F	Y	R	N	L	L	W	L	T	G	K	N	G	L	Y	P	N	L	S	K	S	Y	A	N	N	K	E	K	E	V	L	V	L	W	G	V
ABW23312	A/Maryland/01/2007(H1N1)	V	S	A	S	C	S	H	N	G	K	S	S	F	Y	K	N	L	L	W	L	T	G	K	N	G	L	Y	P	N	L	S	K	S	Y	E	N	N	K	K	K	E	V	L	V	L	W	G	V
ACA33747	A/Georgia/03/2007(H1N1)	V	S	A	S	C	S	H	K	G	R	S	S	F	Y	R	N	L	L	W	L	T	X	K	N	G	L	Y	P	N	L	S	K	S	Y	A	N	N	K	E	K	E	V	L	V	L	W	G	V
ABW91614	A/California/UR06-0125/2007(H1N1)	V	S	A	S	C	S	H	N	G	K	S	S	F	Y	R	N	L	L	W	L	T	G	K	N	G	L	Y	P	N	L	S	K	S	Y	A	N	N	K	E	K	E	V	L	V	L	W	G	V
ABW91361	A/Texas/UR06-0133/2007(H1N1)	V	S	A	S	C	S	H	N	G	E	S	S	F	Y	R	N	L	L	W	L	T	G	K	N	G	L	Y	P	N	L	S	K	S	Y	A	N	N	K	E	K	E	V	L	V	L	W	G	V
ABW40114	A/New York/UR06-0134/2007(H1N1)	V	S	T	S	C	S	H	N	G	K	S	S	F	Y	R	N	L	L	W	L	T	G	K	N	G	L	Y	P	N	L	S	K	S	Y	A	N	N	K	E	K	E	V	L	V	L	W	G	V
ABW40301	A/Kentucky/UR06-0127/2007(H1N1)	V	S	A	S	C	S	H	N	G	R	S	S	F	Y	R	N	L	L	W	L	T	G	K	N	G	L	Y	P	N	L	S	K	S	Y	A	N	N	K	E	K	E	V	L	V	L	W	G	V
ABW91416	A/Illinois/UR06-0131/2007(H1N1)	V	S	A	S	C	S	H	N	G	K	S	S	F	Y	R	N	L	L	W	L	T	G	K	N	G	L	Y	P	N	L	S	K	S	Y	A	N	N	K	E	K	E	V	L	V	L	W	G	V
ABW23315	A/Texas/05/2007(H1N1)	V	S	A	S	C	S	H	N	G	E	S	S	F	Y	R	N	L	L	W	L	T	G	K	N	G	L	Y	P	N	L	S	K	S	Y	A	N	N	K	E	K	E	V	L	V	L	W	G	V
ACA33752	A/Minnesota/23/2007(H1N1)	V	T	A	S	C	S	H	N	G	R	S	S	F	Y	R	N	L	L	W	L	T	G	K	N	G	L	Y	P	N	L	S	K	S	Y	A	N	N	K	E	K	E	V	L	V	L	W	G	V
ABW40543	A/Illinois/UR06-0146/2007(H1N1)	V	S	A	S	C	S	H	N	G	K	S	S	F	Y	R	N	L	L	W	L	T	G	K	N	G	L	Y	P	N	L	S	K	S	Y	A	N	N	K	E	K	E	V	L	V	L	W	G	V
ABX58305	A/Oregon/UR06-0186/2007(H1N1)	V	S	A	S	C	S	H	N	G	K	S	S	F	Y	R	N	L	L	W	L	T	G	K	N	G	L	Y	P	N	L	S	R	S	Y	A	N	N	K	E	K	E	V	L	V	L	W	G	V
ABX58602	A/Kansas/UR06-0191/2007(H1N1)	V	S	A	S	C	S	H	N	G	K	S	S	F	Y	R	N	L	L	W	L	T	G	K	N	G	L	Y	P	N	L	S	K	S	Y	A	N	N	K	E	K	E	V	L	V	L	W	G	V
ABV45915	A/Kentucky/UR06-0187/2007(H1N1)	V	S	A	S	C	S	H	N	G	K	S	S	F	Y	R	N	L	L	W	L	T	G	K	N	G	L	Y	P	N	L	S	K	S	Y	A	N	N	K	E	K	E	V	L	V	L	W	G	V
ABW23337	A/Nebraska/02/2007(H1N1)	V	S	A	S	C	S	H	N	G	K	N	S	F	Y	R	N	L	L	W	L	T	X	K	N	G	L	Y	P	N	L	S	K	S	Y	A	N	N	K	E	K	E	V	L	V	L	W	G	V
ABW23325	A/Texas/06/2007(H1N1)	V	S	A	S	C	S	H	N	G	K	S	S	F	Y	R	N	L	L	W	L	T	G	K	N	G	L	Y	P	N	L	S	K	S	Y	A	N	N	K	E	K	E	V	L	V	L	W	G	V
ABW39971	A/New York/UR06-0199/2007(H1N1)	V	S	A	S	C	S	H	N	G	E	S	S	F	Y	K	N	L	L	W	L	T	G	K	N	G	L	Y	P	N	L	S	K	S	Y	A	N	N	K	E	K	E	V	L	V	L	W	G	V
ABY51050	A/Texas/UR06-0217/2007(H1N1)	V	S	A	S	C	S	H	N	G	E	S	S	F	Y	R	N	L	L	W	L	T	G	K	N	G	L	Y	P	N	L	S	K	S	Y	A	N	N	K	E	K	E	V	L	V	L	W	G	V
ABW36234	A/California/UR06-0232/2007(H1N1)	V	S	A	S	C	S	H	N	G	K	S	S	F	Y	R	N	L	L	W	L	T	G	K	N	G	L	Y	P	N	L	S	K	S	Y	A	N	N	K	E	K	E	V	L	V	L	W	G	V
ABW71448	A/Tennessee/UR06-0239/2007(H1N1)	V	S	A	S	C	S	H	N	G	K	S	S	F	Y	R	N	L	L	W	L	T	G	K	N	G	L	Y	P	N	L	S	K	S	Y	A	N	N	K	E	K	E	V	L	V	L	W	G	V
ABY51072	A/Texas/UR06-0250/2007(H1N1)	V	S	A	S	C	S	H	N	G	K	S	S	F	Y	R	N	L	L	W	L	T	G	K	N	G	L	Y	P	N	L	S	K	S	Y	A	N	N	K	E	K	E	V	L	V	L	W	G	V
ABV29678	A/Mississippi/UR06-0242/2007(H1N1)	V	S	A	S	C	S	H	N	G	K	S	S	F	Y	R	N	L	L	W	L	T	G	K	N	G	L	Y	P	N	L	S	K	S	Y	A	N	N	K	E	K	E	V	L	V	L	W	G	V
ABX58360	A/Oklahoma/UR06-0241/2007(H1N1)	V	S	A	S	C	S	H	N	G	K	S	S	F	Y	R	N	L	L	W	L	T	G	K	N	G	L	Y	P	N	L	S	K	S	Y	A	N	N	K	E	K	E	V	L	V	L	W	G	V
ACA24513	A/Ohio/UR06-0296/2007(H1N1)	V	S	A	S	C	S	H	N	G	K	S	S	F	Y	R	N	L	L	W	L	T	G	K	N	G	L	Y	P	N	L	S	K	S	Y	A	N	N	K	E	K	E	V	L	V	L	W	G	V
ACC61975	A/Tennessee/UR06-0236/2007(H1N1)	V	S	A	S	C	S	H	N	G	K	S	S	F	Y	R	N	L	L	W	L	T	G	K	N	G	L	Y	P	N	L	S	K	S	Y	A	N	N	K	E	K	E	V	L	V	L	W	G	V
ABX58635	A/Kentucky/UR06-0258/2007(H1N1)	V	S	A	S	C	S	H	N	G	R	S	S	F	Y	R	N	L	L	W	L	T	G	K	N	G	L	Y	P	S	L	S	K	S	Y	A	N	N	K	E	K	E	V	L	V	L	W	G	V
ABY81404	A/Kansas/UR06-0299/2007(H1N1)	V	S	A	S	C	S	H	N	G	K	S	S	F	Y	R	N	L	L	W	L	T	G	K	N	G	L	Y	P	N	L	S	K	S	Y	A	N	N	K	E	K	E	V	L	V	L	W	G	V
ABW39839	A/California/UR06-0302/2007(H1N1)	V	S	A	S	C	S	H	N	G	K	S	S	F	Y	R	N	L	L	W	L	T	G	K	N	G	L	Y	P	N	L	S	K	S	Y	S	N	N	K	E	K	E	V	L	V	L	W	G	V
ABV30140	A/Vermont/UR06-0301/2007(H1N1)	V	S	A	S	C	S	H	N	G	K	S	S	F	Y	R	N	L	L	W	L	T	G	K	N	G	L	Y	P	N	L	S	R	S	Y	A	N	N	K	E	K	E	V	L	V	L	W	G	V
ABV82551	A/Texas/UR06-0306/2007(H1N1)	V	S	A	S	C	S	H	N	G	E	S	S	F	Y	R	N	L	L	W	L	T	E	K	N	G	L	Y	P	N	L	S	K	S	Y	A	N	N	K	E	K	E	V	L	V	L	W	G	V
ABX58415	A/Tennessee/UR06-0312/2007(H1N1)	V	S	A	S	C	S	H	N	G	K	S	S	F	Y	R	N	L	L	W	L	T	G	K	N	G	L	Y	P	N	L	S	R	S	Y	A	N	N	K	E	K	E	V	L	V	L	W	G	V
ABV30569	A/Ohio/UR06-0325/2007(H1N1)	V	S	A	S	C	S	H	N	G	K	S	S	F	Y	R	N	L	L	W	L	T	G	K	N	G	L	Y	P	N	L	S	K	S	Y	A	N	N	K	E	K	E	V	L	V	L	W	G	V
ABW91526	A/Kentucky/UR06-0339/2007(H1N1)	V	S	A	S	C	S	H	N	G	K	S	S	F	Y	R	N	L	L	W	L	T	G	K	N	G	L	Y	P	N	L	S	K	S	Y	A	N	N	K	E	K	E	V	L	V	L	W	G	V
ABV29843	A/Illinois/UR06-0333/2007(H1N1)	V	S	A	S	C	S	H	N	G	K	S	S	F	Y	R	N	L	L	W	L	T	G	K	N	G	L	Y	P	N	L	S	K	S	Y	A	N	N	K	E	K	E	V	L	V	L	W	G	V
ABW40279	A/Ohio/UR06-0341/2007(H1N1)	V	S	A	S	C	S	H	N	G	K	S	S	F	Y	R	N	L	L	W	L	T	G	K	N	G	L	Y	P	N	L	S	K	S	Y	A	N	N	K	E	K	E	V	L	V	L	W	G	V
ABY51138	A/Virginia/UR06-0332/2007(H1N1)	V	S	A	S	C	S	H	N	G	K	S	S	F	Y	R	N	L	L	W	L	T	G	K	N	G	L	Y	P	N	L	S	R	S	Y	A	N	N	K	E	K	E	V	L	V	L	W	G	V
ABW36256	A/Mississippi/UR06-0378/2007(H1N1)	V	S	A	S	C	S	H	N	G	E	S	S	F	Y	R	N	L	L	W	L	T	G	K	N	G	L	Y	P	N	L	S	K	S	Y	A	N	N	K	E	K	E	V	L	V	L	W	G	V
ABV29975	A/Florida/UR06-0355/2007(H1N1)	G	S	A	S	C	S	H	N	G	K	S	S	F	Y	R	N	L	L	W	L	T	G	K	N	G	L	Y	P	N	L	S	K	S	Y	A	N	N	K	E	K	E	V	L	V	L	W	G	V
ABV29733	A/Kentucky/UR06-0363/2007(H1N1)	V	S	A	S	C	S	H	N	G	E	S	S	F	Y	R	N	L	L	W	L	T	G	K	N	G	L	Y	P	N	L	S	K	S	Y	A	N	N	K	E	K	E	V	L	V	L	W	G	V
ABV29689	A/Illinois/UR06-0377/2007(H1N1)	V	S	A	S	C	S	H	N	G	K	S	S	F	Y	R	N	L	L	W	L	T	G	K	N	G	L	Y	P	N	L	S	K	S	Y	A	N	N	K	E	K	E	V	L	V	L	W	G	V
ABW39850	A/California/UR06-0393/2007(H1N1)	V	S	A	S	C	S	H	N	G	E	S	S	F	Y	R	N	L	L	W	L	T	G	K	N	G	L	Y	P	N	L	S	K	S	Y	A	N	N	K	E	K	E	V	L	V	L	W	G	V
ABW91328	A/Tennessee/UR06-0388/2007(H1N1)	V	S	A	S	C	S	H	N	G	K	S	S	F	Y	R	N	L	L	W	L	T	G	K	N	G	L	Y	P	N	L	S	K	S	Y	A	N	N	K	E	K	E	V	L	V	L	W	G	V
ABX58547	A/Virginia/UR06-0387/2007(H1N1)	V	S	A	S	C	S	H	N	G	K	S	S	F	Y	R	N	L	L	W	L	T	G	K	N	G	L	Y	P	N	L	S	K	S	Y	A	N	N	K	E	K	E	V	L	V	L	W	G	V
ABV29634	A/New York/UR06-0386/2007(H1N1)	V	S	A	S	C	S	H	N	G	K	S	S	F	Y	R	N	L	L	W	L	T	G	K	N	G	L	Y	P	N	L	S	K	S	Y	A	N	N	K	E	K	E	V	L	V	L	W	G	V
ABY51171	A/Ohio/UR06-0429/2007(H1N1)	V	S	A	S	C	S	H	N	G	K	S	S	F	Y	R	N	L	L	W	L	T	G	K	N	G	L	Y	P	N	L	S	K	S	Y	A	N	N	K	E	K	E	V	L	V	L	W	G	V
ABW86519	A/Ohio/UR06-0394/2007(H1N1)	V	S	A	S	C	S	H	N	G	K	S	S	F	Y	R	N	L	L	W	L	T	G	K	N	G	L	Y	P	N	L	S	K	S	Y	A	N	N	K	E	K	E	V	L	V	L	W	G	V
ABW39883	A/Texas/UR06-0397/2007(H1N1)	V	S	A	S	C	S	H	N	G	K	S	S	F	Y	R	N	L	L	W	L	T	G	K	N	G	L	Y	P	N	L	S	K	S	Y	A	N	N	K	E	K	E	V	L	V	L	W	G	V
ABW40576	A/Ohio/UR06-0443/2007(H1N1)	V	S	A	S	C	S	H	N	G	K	S	S	F	Y	R	N	L	L	W	L	T	G	K	N	G	L	Y	P	N	L	S	K	S	Y	A	N	N	K	E	K	E	V	L	V	L	W	G	V
ABV30052	A/Illinois/UR06-0415/2007(H1N1)	V	S	A	S	C	S	H	N	G	K	S	S	F	Y	R	N	L	L	W	L	T	G	K	N	G	L	Y	P	N	L	S	K	S	Y	A	N	N	K	E	K	E	V	L	V	L	W	G	V
ABV29755	A/California/UR06-0435/2007(H1N1)	V	S	A	S	C	S	H	N	G	K	S	S	F	Y	R	N	L	L	W	L	T	G	K	N	G	L	Y	P	N	L	S	K	S	Y	A	N	N	K	E	K	E	V	L	V	L	W	G	V
ABX58261	A/California/UR06-0440/2007(H1N1)	V	S	A	S	C	S	H	N	G	K	S	S	F	Y	R	N	L	L	W	L	T	G	K	N	G	L	Y	P	N	L	S	K	S	Y	A	N	N	K	E	K	E	V	L	V	L	W	G	V
ABY81360	A/California/UR06-0462/2007(H1N1)	V	S	A	S	C	S	H	N	G	K	S	S	F	Y	R	N	L	L	W	L	T	G	K	N	G	L	Y	P	N	L	S	K	S	Y	A	N	N	K	E	K	E	V	L	V	L	W	G	V
ABW39916	A/Kentucky/UR06-0476/2007(H1N1)	V	S	A	S	C	S	H	N	G	E	S	S	F	Y	R	N	L	L	W	L	T	G	K	N	G	L	Y	P	N	L	S	K	S	Y	A	N	N	K	E	K	E	V	L	V	L	W	G	V
ABY51039	A/California/UR06-0479/2007(H1N1)	V	S	A	S	C	S	H	N	G	E	S	S	F	Y	R	N	L	L	W	L	T	G	K	N	G	L	Y	P	N	L	S	K	S	Y	A	N	N	K	E	K	E	V	L	V	L	W	G	V
ABV29854	A/Texas/UR06-0467/2007(H1N1)	V	S	A	S	C	S	H	N	G	K	S	S	F	Y	R	N	L	L	W	L	T	G	K	N	G	L	Y	P	N	L	S	K	S	Y	A	N	N	K	E	K	E	V	L	V	L	W	G	V
ABX58536	A/Tennessee/UR06-0523/2007(H1N1)	V	S	A	S	C	S	H	N	G	K	S	S	F	Y	R	N	L	L	W	L	T	G	K	N	G	L	Y	P	N	L	S	R	S	Y	A	N	N	K	E	K	E	V	L	V	L	W	G	V
ABX58569	A/Tennessee/UR06-0509/2007(H1N1)	V	S	A	S	C	S	H	N	G	K	S	S	F	Y	R	N	L	L	W	L	T	G	K	N	G	L	Y	P	N	L	S	K	S	Y	A	N	N	K	E	K	E	V	L	V	L	W	G	V
ABW71393	A/Colorado/UR06-0499/2007(H1N1)	V	S	A	S	C	S	H	N	G	K	S	S	F	Y	R	N	L	L	W	L	T	G	K	N	G	L	Y	P	N	L	S	K	S	Y	A	N	N	K	E	K	E	V	L	V	L	W	G	V
ABV29612	A/Texas/UR06-0502/2007(H1N1)	V	S	A	S	C	S	H	N	G	K	S	S	F	Y	R	N	L	L	W	L	T	G	K	N	G	L	Y	P	N	L	S	K	S	Y	A	N	N	K	E	K	E	V	L	V	L	W	G	V
ABV30041	A/Texas/UR06-0526/2007(H1N1)	V	S	A	S	C	S	H	N	G	K	S	S	F	Y	R	N	L	L	W	L	T	G	K	N	G	L	Y	P	N	L	S	K	S	Y	A	N	N	K	E	K	E	V	L	V	L	W	G	V
ABW36212	A/Texas/UR06-0542/2007(H1N1)	V	S	A	S	C	S	H	N	G	K	S	S	F	Y	R	N	L	L	W	L	T	G	K	N	G	L	Y	P	N	L	S	K	S	Y	A	N	N	K	E	K	E	V	L	V	L	W	G	V
ABV30525	A/Kentucky/UR06-0539/2007(H1N1)	V	S	A	S	C	S	H	S	G	K	S	S	F	Y	R	N	L	L	W	L	T	G	K	N	G	L	Y	P	N	L	S	K	S	Y	A	N	N	K	E	K	E	V	L	V	L	W	G	V
ABV30459	A/Mississippi/UR06-0537/2007(H1N1)	V	S	A	S	C	S	H	N	G	K	S	S	F	Y	R	N	L	L	W	L	T	G	K	N	G	L	Y	P	N	L	S	K	S	Y	A	N	N	K	E	K	E	V	L	V	L	W	G	V
ABV30360	A/Vermont/UR06-0574/2007(H1N1)	V	S	A	S	C	S	H	N	G	K	S	S	F	Y	R	N	L	L	W	L	T	G	K	N	G	L	Y	P	N	L	S	K	S	Y	A	N	N	K	E	K	E	V	L	V	L	W	G	V
ABW40092	A/Texas/UR06-0582/2007(H1N1)	V	S	A	S	C	S	H	N	G	K	S	S	F	Y	R	N	L	L	W	L	T	G	K	N	G	L	Y	P	N	L	S	K	S	Y	A	N	N	K	E	K	E	V	L	V	L	W	G	V
ACD56280	A/Ohio/UR06-0591/2007(H1N1)	V	S	A	S	C	S	H	N	G	K	S	S	F	Y	R	N	L	L	W	L	T	G	K	N	G	L	Y	P	N	L	S	K	S	Y	A	N	N	K	E	K	E	V	L	V	L	W	G	V
ABV29887	A/Vermont/UR06-0576/2007(H1N1)	V	S	A	S	C	S	H	N	G	K	S	S	F	Y	R	N	L	L	W	L	T	G	K	N	G	L	Y	P	N	L	S	K	S	Y	A	N	N	K	E	K	E	V	L	V	L	W	G	V
ABW36289	A/Mississippi/UR06-0595/2007(H1N1)	V	S	A	S	C	S	H	N	G	K	S	S	F	Y	R	N	L	L	W	L	T	G	K	N	G	L	Y	P	N	L	S	K	S	Y	A	N	N	K	E	K	E	V	L	V	L	W	G	V
ABW23342	A/New York/08/2007(H1N1)	V	S	A	S	C	S	H	N	G	E	S	S	F	Y	K	N	L	L	W	L	T	G	K	N	G	L	Y	P	X	L	S	K	S	Y	A	N	N	K	E	K	E	V	L	V	L	W	G	V
ACA28844	A/Brisbane/59/2007(H1N1)	V	S	A	S	C	S	H	N	G	E	S	S	F	Y	R	N	L	L	W	L	T	G	K	N	G	L	Y	P	N	L	S	K	S	Y	A	N	N	K	E	K	E	V	L	V	L	W	G	V
ACA28846	A/Brisbane/59/2007(H1N1)	V	S	A	S	C	S	H	N	G	E	S	S	F	Y	R	N	L	L	W	L	T	G	K	N	G	L	Y	P	N	L	S	K	S	Y	A	N	N	K	E	K	E	V	L	V	L	W	G	V
ACA33734	A/South Dakota/06/2007(H1N1)	V	S	A	S	C	S	H	N	G	E	S	S	F	Y	R	N	L	L	W	L	T	G	K	N	G	L	Y	P	N	L	S	K	S	Y	A	N	N	K	E	K	E	V	L	V	L	W	G	V
ACD47250	A/South Dakota/06/2007(H1N1)	V	S	A	S	C	S	H	N	G	E	S	S	F	Y	R	N	L	L	W	L	T	G	K	N	G	W	Y	P	N	L	S	K	S	Y	A	N	N	K	E	K	E	V	L	V	L	W	G	V
ABW23343	A/Arkansas/01/2007(H1N1)	V	S	A	S	C	S	H	N	G	K	S	S	F	Y	R	N	L	L	W	L	T	G	K	N	G	L	Y	P	N	L	S	K	S	Y	A	N	N	K	E	K	E	V	L	V	L	W	G	V
ABW23338	A/Arkansas/01/2007(H1N1)	V	S	A	S	C	S	H	N	G	K	S	S	F	Y	R	N	L	L	W	L	T	G	K	N	G	L	Y	P	N	L	S	K	S	Y	A	N	N	K	E	K	E	V	L	V	L	W	G	V
ACI45444	A/Cambodia/0371/2007(H1N1)	V	S	A	S	C	S	H	N	G	E	S	S	F	Y	K	N	L	L	W	L	T	G	K	N	G	L	Y	P	N	L	S	K	S	Y	A	N	N	K	E	K	E	V	L	V	L	W	G	V
ACI45445	A/Cambodia/0374/2007(H1N1)	V	S	A	S	C	S	H	N	G	E	S	S	F	Y	K	N	L	L	W	L	T	G	K	N	G	L	Y	P	N	L	S	K	S	Y	A	N	N	K	E	K	E	V	L	V	L	W	G	V
ACA33701	A/Hawaii/15/2007(H1N1)	V	S	A	S	C	S	H	N	G	E	S	S	F	Y	K	N	L	L	W	L	T	G	K	N	G	L	Y	P	N	L	S	K	S	Y	A	N	N	K	E	K	E	V	L	V	L	W	G	V
ACI45446	A/Cambodia/365/2007(H1N1)	V	S	A	S	C	S	H	N	G	E	S	S	F	Y	K	N	L	L	W	L	T	G	K	N	G	L	Y	P	N	L	S	K	S	Y	A	N	N	K	E	K	E	V	L	V	L	W	G	V
ACA33703	A/Hawaii/16/2007(H1N1)	V	S	A	S	C	S	H	N	G	E	S	S	F	Y	K	N	L	L	W	L	T	G	K	N	G	L	Y	P	S	L	S	K	S	Y	A	N	N	K	E	K	E	V	L	V	L	W	G	V
ACA33704	A/Hawaii/17/2007(H1N1)	V	S	A	S	C	S	H	N	G	E	S	S	F	Y	K	N	L	L	W	L	T	G	K	N	G	L	Y	P	N	L	S	K	S	Y	A	N	N	K	E	K	E	V	L	V	L	W	G	V
ACI45447	A/Cambodia/502/2007(H1N1)	V	S	A	S	C	S	H	N	G	E	S	S	F	Y	K	N	L	L	W	L	T	G	K	N	G	L	Y	P	N	L	S	K	S	Y	A	N	N	K	E	K	E	V	L	V	L	W	G	V
ACA33677	A/Texas/32/2007(H1N1)	V	S	A	S	C	S	H	N	G	E	S	S	F	Y	R	N	L	L	W	L	T	G	K	N	G	L	Y	P	N	L	S	K	S	Y	A	N	N	K	E	K	E	V	L	V	L	W	G	V
ACA33702	A/Idaho/11/2007(H1N1)	V	S	A	S	C	S	H	N	G	E	S	S	F	Y	R	N	L	L	W	L	T	G	K	N	G	L	Y	P	N	L	S	K	S	Y	A	N	N	K	E	K	E	V	L	V	L	W	G	V
ACA33722	A/Hawaii/31/2007(H1N1)	V	S	A	S	C	S	H	N	G	E	S	S	F	Y	R	N	L	L	W	L	T	G	K	N	G	L	Y	P	N	L	S	K	S	Y	A	N	N	K	E	K	E	V	L	V	L	W	G	V
ACA33672	A/Hawaii/31/2007(H1N1)	V	S	A	S	C	S	H	N	G	E	S	S	F	Y	R	N	L	L	W	L	T	G	K	N	G	L	Y	P	N	L	S	K	S	Y	A	N	N	K	E	K	E	V	L	V	L	W	G	V
ACA33740	A/California/28/2007(H1N1)	V	S	A	S	C	S	H	N	G	E	S	S	F	Y	R	N	L	L	W	L	T	G	K	N	G	L	Y	P	N	L	S	K	S	Y	A	N	N	K	E	K	E	V	L	V	L	W	G	V
ACD37507	A/Victoria/07159220/2007(H1N1)	V	S	A	S	C	S	H	N	G	E	S	S	F	Y	R	N	L	L	W	L	T	G	K	N	G	L	Y	P	N	L	S	K	S	Y	A	N	N	K	E	K	E	V	L	V	L	W	G	V
ACA33723	A/Hawaii/19/2007(H1N1)	V	S	A	S	C	S	H	N	G	E	S	S	F	Y	K	N	L	L	W	L	T	G	K	N	G	L	Y	P	N	L	S	K	S	Y	A	N	N	K	E	K	E	V	L	V	L	W	G	V
ACA33736	A/Georgia/08/2007(H1N1)	V	S	A	S	C	S	H	N	G	E	S	S	F	Y	R	N	L	L	W	L	T	X	K	N	G	L	Y	P	N	L	S	K	S	Y	A	N	N	K	E	K	E	V	L	V	L	W	G	V
ACA33726	A/Hawaii/35/2007(H1N1)	V	S	A	S	C	S	H	N	G	E	S	S	F	Y	R	N	L	L	W	L	T	G	K	N	G	L	Y	P	N	L	S	K	S	Y	A	N	N	K	E	K	E	V	L	V	L	W	G	V
ACA33730	A/Texas/41/2007(H1N1)	V	S	A	S	C	S	H	N	G	E	S	S	F	Y	R	N	L	L	W	L	T	G	K	N	G	L	Y	P	N	L	S	K	S	Y	A	N	N	K	E	K	E	V	L	V	L	W	G	V
ACA33778	A/Colorado/25/2007(H1N1)	V	S	A	S	C	S	H	N	G	E	S	S	F	Y	R	N	L	L	W	L	T	G	K	N	G	L	Y	P	N	L	S	K	S	Y	A	N	N	K	E	K	E	V	L	V	L	W	G	V
ACA33728	A/Hawaii/18/2007(H1N1)	V	S	A	S	C	S	H	N	G	E	S	S	F	Y	R	N	L	L	W	L	T	G	K	N	G	L	Y	P	N	L	S	K	S	Y	A	N	N	K	E	K	E	V	L	V	L	W	G	V
ACA33724	A/Hawaii/21/2007(H1N1)	V	S	A	S	C	S	H	N	G	E	S	S	F	Y	R	N	L	L	W	L	T	G	K	N	G	L	Y	P	X	L	S	K	S	Y	A	N	N	K	E	K	E	V	L	V	L	W	G	V
ACA33737	A/Hawaii/28/2007(H1N1)	V	S	A	S	C	S	H	N	G	E	S	S	F	Y	R	N	L	L	W	L	T	G	K	N	G	L	Y	P	N	L	S	K	S	Y	A	N	N	K	E	K	E	V	L	V	L	W	G	V
ACA33803	A/California/27/2007(H1N1)	V	S	A	S	C	S	H	N	G	E	S	S	F	Y	S	N	L	L	W	L	T	G	K	N	G	L	Y	P	N	L	S	K	S	Y	A	N	N	K	E	K	E	V	L	V	L	W	G	V
ACA33729	A/Hawaii/20/2007(H1N1)	V	S	A	S	C	S	H	N	G	E	S	S	F	Y	R	N	L	L	W	L	T	G	K	N	G	L	Y	P	N	L	S	K	S	Y	A	N	N	K	E	K	E	V	L	V	L	W	G	V
ACA33738	A/Minnesota/25/2007(H1N1)	V	S	A	S	C	S	H	N	G	E	S	S	F	Y	K	N	L	L	W	L	T	G	K	N	G	L	Y	P	N	L	S	K	S	Y	A	N	N	K	E	K	E	V	L	V	L	W	G	V
ACA33741	A/Florida/05/2007(H1N1)	V	S	A	S	C	S	H	N	G	E	S	S	F	Y	R	N	L	L	W	L	T	G	K	N	G	L	Y	P	T	L	S	K	S	Y	A	N	N	K	E	K	E	V	L	V	L	W	G	V
ACA33725	A/Washington/28/2007(H1N1)	V	S	A	S	C	S	H	N	G	E	S	S	F	Y	R	N	L	L	W	L	T	G	K	N	G	L	Y	P	N	L	S	K	S	Y	A	N	N	K	E	K	E	V	L	V	L	W	G	V
ACA33807	A/Washington/28/2007(H1N1)	V	S	A	S	C	S	H	N	G	E	S	S	F	Y	R	N	L	L	W	L	T	G	K	N	G	L	Y	P	N	L	S	K	S	Y	A	N	N	K	E	K	E	V	L	V	L	W	G	V
ACA33776	A/Hawaii/39/2007(H1N1)	V	S	A	S	C	S	H	N	G	E	S	S	F	Y	R	N	L	L	W	L	T	G	K	N	G	L	Y	P	N	L	S	K	S	Y	A	N	N	K	E	K	E	V	L	V	L	W	G	V
ACF40114	A/Hawaii/39/2007(H1N1)	V	S	A	S	C	S	H	N	G	E	S	S	F	Y	R	N	L	L	W	L	T	G	K	N	G	L	Y	P	N	L	S	K	S	Y	A	N	N	K	E	K	E	V	L	V	L	W	G	V
ACA33673	A/Colorado/21/2007(H1N1)	V	S	A	S	C	S	H	N	G	E	S	S	F	Y	R	N	L	L	W	L	T	G	K	N	G	L	Y	P	N	L	S	K	S	Y	A	N	N	K	E	K	E	V	L	V	L	W	G	V
ACD47254	A/Hawaii/43/2007(H1N1)	V	S	A	S	C	S	H	N	G	E	S	S	F	Y	K	N	L	L	W	L	T	G	K	N	G	L	Y	P	N	L	S	K	S	Y	A	N	N	K	K	K	E	V	L	V	L	W	G	V
ACB11812	A/Hawaii/38/2007(H1N1)	V	S	A	S	C	S	H	N	G	E	S	S	F	Y	K	N	L	L	W	L	T	R	K	N	G	L	Y	P	N	L	S	K	S	Y	A	N	N	K	E	K	E	V	L	V	L	W	G	V
ACA33783	A/Hawaii/38/2007(H1N1)	V	S	A	S	C	S	H	N	G	E	S	S	F	Y	K	N	L	L	W	L	T	G	K	N	G	L	Y	P	N	L	S	K	S	Y	A	N	N	K	E	K	E	V	L	V	L	W	G	V
ACA33727	A/New Jersey/15/2007(H1N1)	V	S	A	S	C	S	H	N	G	E	S	S	F	Y	R	N	L	L	W	L	T	G	K	N	G	L	Y	P	N	L	S	K	S	Y	A	N	N	K	E	K	E	V	L	V	L	W	G	V
ACA33789	A/Texas/74/2007(H1N1)	V	S	A	S	C	S	H	N	G	E	S	S	F	Y	R	N	L	L	W	L	T	G	K	N	G	L	Y	P	N	L	S	K	S	Y	A	N	N	K	E	K	E	V	L	V	L	W	G	V
ACA33775	A/Iowa/04/2007(H1N1)	V	S	A	S	C	S	H	N	G	E	S	S	F	Y	R	N	L	L	W	L	T	X	K	N	G	L	Y	P	N	L	S	K	S	Y	A	N	N	K	E	K	E	V	L	V	L	W	G	V
ACA33781	A/Massachusetts/14/2007(H1N1)	V	S	A	S	C	S	H	N	G	E	S	S	F	Y	R	N	L	L	W	L	T	G	K	N	G	L	Y	P	N	L	S	K	X	Y	A	N	N	K	E	K	E	V	L	V	L	W	G	V
ACA33780	A/Arizona/07/2007(H1N1)	V	S	A	S	C	S	H	N	G	E	S	S	F	Y	R	N	L	L	W	L	T	R	K	N	G	L	Y	P	N	L	S	K	S	Y	A	N	N	K	E	K	E	V	L	V	L	W	G	V
ACA33799	A/Oregon/07/2007(H1N1)	V	S	A	S	C	S	H	N	G	E	S	S	F	Y	K	N	L	L	W	L	T	G	K	N	G	L	Y	P	N	L	S	K	S	Y	A	N	N	K	E	K	E	V	L	V	L	W	G	V
ACA33788	A/Alaska/11/2007(H1N1)	V	S	A	S	C	S	H	N	G	E	S	S	F	Y	R	N	L	L	W	L	T	G	K	N	G	L	Y	P	N	L	S	K	S	Y	A	N	N	K	E	K	E	V	L	V	L	W	G	V
ACA33798	A/California/40/2007(H1N1)	V	S	A	S	C	S	H	N	G	E	S	S	F	Y	R	N	L	L	W	L	T	G	K	N	G	L	Y	P	N	L	S	K	S	Y	A	N	N	K	E	K	E	V	L	V	L	W	G	V
ACA33790	A/Alaska/13/2007(H1N1)	V	S	A	S	C	S	H	N	G	E	S	S	F	Y	R	N	L	L	W	L	T	R	K	N	G	L	Y	P	N	L	S	K	S	Y	A	N	N	K	E	K	E	V	L	V	L	W	G	V
ACA33797	A/Florida/12/2007(H1N1)	V	S	A	S	C	S	H	N	G	E	S	S	F	Y	R	N	L	L	W	L	T	G	K	N	G	L	Y	P	N	L	S	K	S	Y	A	N	N	K	E	K	E	V	L	V	L	W	G	V
ACD85753	A/Hawaii/46/2007(H1N1)	V	S	A	S	C	S	H	N	G	E	N	S	F	Y	K	N	L	L	W	L	T	G	K	N	G	L	Y	P	N	L	S	K	S	Y	A	N	N	K	E	K	E	V	L	V	L	W	G	V
ACA33732	A/Texas/70/2007(H1N1)	V	S	A	S	C	S	R	N	G	E	S	S	F	Y	R	N	L	L	W	L	T	G	K	N	G	L	Y	P	N	L	S	K	S	Y	A	N	N	K	E	K	E	V	L	V	L	W	G	V
ACB11783	A/Wisconsin/35/2007(H1N1)	V	S	A	S	C	S	H	N	G	E	S	S	F	Y	R	N	L	L	W	L	T	G	K	N	G	L	Y	P	N	L	S	K	S	Y	A	N	N	K	E	K	E	V	L	V	L	W	G	V
ACA33795	A/California/39/2007(H1N1)	V	S	A	S	C	S	H	N	G	E	S	S	F	Y	R	N	L	L	W	L	T	G	K	N	G	L	Y	P	N	L	S	K	S	Y	A	N	N	K	E	K	E	V	L	V	L	W	G	V
ACA33785	A/New York/16/2007(H1N1)	V	S	A	S	C	S	H	N	G	E	S	S	F	Y	R	N	L	L	W	L	T	G	K	N	G	L	Y	P	N	L	S	K	S	Y	A	N	N	K	E	K	E	V	L	V	L	W	G	V
ACA33777	A/Arizona/03/2007(H1N1)	V	S	A	S	C	S	H	N	G	E	S	S	F	Y	R	N	L	L	W	L	T	G	K	N	G	L	Y	P	N	L	S	K	S	Y	A	N	N	K	E	K	E	V	L	V	L	W	G	V
ACA33796	A/Oregon/06/2007(H1N1)	V	S	A	S	C	S	H	N	G	E	S	S	F	Y	K	N	L	L	W	L	T	G	K	N	G	L	Y	P	N	L	S	K	S	Y	A	N	N	K	E	K	E	V	L	V	L	W	G	V
ACD47237	A/Colorado/39/2007(H1N1)	V	S	A	S	C	S	H	N	G	E	R	S	F	Y	R	N	L	L	W	L	T	G	K	N	G	L	Y	P	T	L	S	K	S	Y	A	N	N	K	E	K	E	V	L	V	L	W	G	V
ACA33784	A/Florida/10/2007(H1N1)	V	S	A	S	C	S	H	N	G	E	S	S	F	Y	R	N	L	L	W	L	T	G	K	N	G	L	Y	P	N	L	S	K	S	Y	A	N	N	K	E	K	E	V	L	V	L	W	G	V
ACA33774	A/Pennsylvania/11/2007(H1N1)	V	S	A	S	C	S	H	N	G	E	S	S	F	Y	R	N	L	L	W	L	T	G	K	N	G	L	Y	P	N	L	S	K	S	Y	A	N	N	K	E	K	E	V	L	V	L	W	G	V
ACA33779	A/Texas/78/2007(H1N1)	V	S	A	S	C	S	H	N	G	E	S	S	F	Y	R	N	L	L	W	L	T	G	K	N	G	L	Y	P	N	L	S	K	S	Y	A	N	N	K	E	K	E	V	L	V	L	W	G	V
ACD47246	A/Hawaii/44/2007(H1N1)	V	S	A	S	C	S	H	N	G	E	S	S	F	Y	K	N	L	L	W	L	T	G	K	N	G	L	Y	P	N	L	S	K	S	Y	A	N	N	K	K	K	E	V	L	V	L	W	G	V
ACH82079	A/Arizona/13/2007(H1N1)	V	S	A	S	C	S	H	N	G	E	S	S	F	Y	R	N	L	L	W	L	T	G	K	N	G	L	Y	P	N	L	S	K	S	Y	A	N	N	K	E	K	E	V	L	V	L	W	G	V
ACB11774	A/Illinois/17/2007(H1N1)	V	S	A	S	C	S	H	N	G	E	S	S	F	Y	R	N	L	L	W	L	T	G	K	N	G	L	Y	P	N	L	S	K	S	Y	T	N	N	R	E	K	E	V	L	V	L	W	G	V
ACF40119	A/Pennsylvania/14/2007(H1N1)	V	S	A	S	C	S	H	N	G	E	S	S	F	Y	R	N	L	L	W	L	T	G	K	N	G	L	Y	P	N	L	S	K	S	Y	A	N	N	K	E	K	E	V	L	V	L	W	G	V
ACF40120	A/Pennsylvania/14/2007(H1N1)	V	S	A	S	C	S	H	N	G	E	S	S	F	Y	R	N	L	L	W	L	T	R	K	N	G	L	Y	P	N	L	S	K	S	Y	A	N	N	K	E	K	E	V	L	V	L	W	G	V
ACA33791	A/Illinois/10/2007(H1N1)	V	S	A	S	C	S	H	N	G	E	S	S	F	Y	R	N	L	L	W	L	T	G	K	N	G	L	Y	P	N	L	I	K	S	Y	A	N	N	K	E	K	E	V	L	V	L	W	G	V
ACA33771	A/Illinois/11/2007(H1N1)	V	S	A	S	C	S	H	N	G	E	S	S	F	Y	R	N	L	L	W	L	T	X	K	N	G	L	Y	P	T	L	X	K	S	Y	A	N	N	K	E	K	E	V	L	V	L	W	G	V
ACA33787	A/Washington/33/2007(H1N1)	V	S	A	S	C	S	H	N	G	E	S	S	F	Y	R	N	L	L	W	L	T	G	K	N	G	L	Y	P	N	L	S	K	S	Y	A	N	N	K	E	K	E	V	L	V	L	W	G	V
ACD47236	A/Hawaii/45/2007(H1N1)	V	S	A	S	C	S	H	N	G	E	S	S	F	Y	K	N	L	L	W	L	T	G	K	N	G	L	Y	P	N	L	S	K	S	Y	A	N	N	K	K	K	E	V	L	V	L	W	G	V
ACA33802	A/Florida/15/2007(H1N1)	V	S	A	S	C	S	H	N	G	E	S	S	F	Y	R	N	L	L	W	L	T	G	K	N	G	L	Y	P	N	L	S	K	S	Y	A	N	N	K	E	K	E	V	L	V	L	W	G	V
ACA33792	A/New Jersey/16/2007(H1N1)	V	S	A	S	C	S	H	N	G	E	S	S	F	Y	R	N	L	L	W	L	T	G	K	N	G	L	Y	P	N	L	S	K	S	Y	A	N	N	K	E	K	E	V	L	V	L	W	G	V
ACA33773	A/Illinois/13/2007(H1N1)	V	S	A	S	C	S	H	N	G	E	S	S	F	Y	R	N	L	L	W	L	T	G	K	N	G	L	Y	P	N	L	S	K	S	Y	A	N	N	K	E	K	E	V	L	V	L	W	G	V
ACF40117	A/Florida/13/2007(H1N1)	V	S	A	S	C	S	H	N	G	E	S	S	F	Y	R	N	L	L	W	L	T	X	K	N	G	L	Y	P	N	L	S	K	X	Y	A	N	N	K	E	K	E	V	L	V	L	W	G	V
ACB11808	A/New Mexico/07/2007(H1N1)	V	S	A	S	C	S	H	N	G	E	S	S	F	Y	R	N	L	L	W	L	T	G	K	N	G	L	Y	P	N	L	S	K	S	Y	A	N	N	K	E	K	E	V	L	V	L	W	G	V
ACA33772	A/Washington/34/2007(H1N1)	V	S	A	S	C	S	H	N	G	E	S	S	F	Y	R	N	L	L	W	L	T	G	K	N	G	L	Y	P	N	L	S	K	S	Y	A	N	N	K	E	K	E	V	L	V	L	W	G	V
ACD47241	A/Pennsylvania/16/2007(H1N1)	V	S	A	S	C	S	H	N	G	E	S	S	F	Y	R	N	L	L	W	L	T	G	K	N	G	L	Y	P	N	L	S	K	S	Y	A	N	N	K	E	K	E	V	L	V	L	W	G	V
ACD47243	A/Pennsylvania/16/2007(H1N1)	V	S	A	S	C	S	H	N	G	E	S	S	F	Y	R	N	L	L	W	L	T	G	K	N	G	L	Y	P	N	L	S	K	S	Y	A	N	N	K	E	K	E	V	L	V	L	W	G	V
ACF40121	A/Pennsylvania/15/2007(H1N1)	V	S	A	S	C	S	H	N	G	E	S	S	F	Y	R	N	L	L	W	L	T	G	K	N	G	L	Y	P	N	L	S	K	S	Y	A	N	N	K	E	K	E	V	L	V	L	W	G	V
ACB11763	A/Maryland/04/2007(H1N1)	V	S	A	S	C	S	H	N	G	E	S	S	F	Y	R	N	L	L	W	L	T	G	K	N	G	L	Y	P	N	L	S	K	S	Y	A	N	N	K	E	K	E	V	L	V	L	W	G	V
ACA33805	A/Washington/40/2007(H1N1)	V	S	A	S	C	S	H	N	G	E	S	S	F	Y	R	N	L	L	W	L	T	G	K	N	G	L	Y	P	N	L	X	K	S	Y	A	N	N	K	E	K	E	V	L	V	L	W	G	V
ACD47251	A/Florida/19/2007(H1N1)	V	S	A	S	C	S	H	N	G	E	S	S	F	Y	R	N	L	L	W	L	T	G	K	N	G	L	Y	P	N	L	S	K	S	Y	A	N	N	K	E	K	E	V	L	V	L	W	G	V
ACF40124	A/North Dakota/05/2007(H1N1)	V	S	A	S	C	S	H	N	G	E	S	S	F	Y	R	N	L	L	W	L	T	G	K	N	G	L	Y	P	N	L	X	K	S	Y	A	N	N	K	E	K	E	V	L	V	L	W	G	V
ACB11775	A/New Jersey/20/2007(H1N1)	V	S	A	S	C	S	H	N	G	E	S	S	F	Y	R	N	L	L	W	L	T	G	K	N	G	L	Y	P	N	L	S	K	S	Y	A	N	N	K	E	K	E	V	L	V	L	W	G	V
ACJ25168	A/England/654/2007(H1N1)	V	S	A	S	C	S	H	N	G	E	S	S	F	Y	R	N	L	L	W	L	T	G	K	N	G	L	Y	P	N	L	S	K	S	Y	A	N	N	K	E	K	E	V	L	V	L	W	G	V
ACA33804	A/Pennsylvania/01/2008(H1N1)	V	S	A	S	C	S	H	N	G	E	S	S	F	Y	R	N	L	L	W	L	T	G	K	N	G	L	Y	P	N	L	S	K	S	Y	A	N	N	K	E	K	E	V	L	V	L	W	G	V
ACB11782	A/New Mexico/01/2008(H1N1)	V	S	A	S	C	S	H	N	G	E	S	S	F	Y	R	N	L	L	W	L	T	G	K	N	G	L	Y	P	N	L	S	K	S	Y	A	N	N	K	E	K	E	V	L	V	L	W	G	V
ACD47252	A/Maryland/01/2008(H1N1)	V	S	A	S	C	S	H	N	G	E	S	S	F	Y	R	N	L	L	W	L	T	X	K	N	G	L	Y	P	N	L	S	K	S	Y	A	N	N	K	E	K	E	V	L	V	L	W	G	V
ACB11786	A/New Jersey/03/2008(H1N1)	V	S	A	S	C	S	H	N	G	E	S	S	F	Y	R	N	L	L	W	L	T	G	K	N	G	L	Y	P	N	L	S	K	S	Y	A	N	N	K	E	K	E	V	L	V	L	W	G	V
ACB11793	A/Massachusetts/01/2008(H1N1)	V	S	A	S	C	S	H	N	G	E	S	S	F	Y	K	N	L	L	W	L	T	G	K	N	G	L	Y	P	N	L	S	K	S	Y	A	N	N	K	E	K	E	V	L	V	L	W	G	V
ACB11777	A/Pennsylvania/05/2008(H1N1)	V	S	A	S	C	S	H	N	G	E	S	G	F	Y	R	N	L	L	W	L	T	G	K	N	G	L	Y	P	N	L	S	K	S	Y	A	N	N	K	E	K	E	V	L	V	L	W	G	V
ACD85751	A/Florida/08/2008(H1N1)	V	S	A	S	C	S	H	N	G	E	S	S	F	Y	R	N	L	L	W	L	T	G	K	N	G	L	Y	P	N	L	S	K	S	Y	A	N	N	K	E	K	E	V	L	V	L	W	G	V
ACD47235	A/Colorado/01/2008(H1N1)	V	S	A	S	C	S	H	N	G	E	S	S	F	Y	R	N	L	L	W	L	T	G	K	N	G	L	Y	P	N	L	S	K	S	Y	A	N	N	K	E	K	E	V	L	V	L	W	G	V
ACJ25125	A/England/26/2008(H1N1)	V	S	A	S	C	S	H	N	G	E	S	S	F	Y	R	N	L	L	W	L	T	G	K	N	G	L	Y	P	N	L	S	K	S	Y	A	N	N	K	E	K	E	V	L	V	L	W	G	V
ACD47253	A/Washington/01/2008(H1N1)	V	S	A	S	C	S	H	N	G	E	S	S	F	Y	R	N	L	L	W	L	T	G	K	N	G	L	Y	P	N	L	S	K	S	Y	A	N	N	K	E	K	E	V	L	V	L	W	G	V
ACB11779	A/New Jersey/02/2008(H1N1)	V	S	A	S	C	S	H	N	G	E	S	S	F	Y	R	N	L	L	W	L	T	G	K	N	G	L	Y	P	N	L	S	K	S	Y	A	N	N	K	E	K	E	V	L	V	L	W	G	V
ACF40122	A/Florida/06/2008(H1N1)	V	S	A	S	C	S	H	N	G	E	S	S	F	Y	R	N	L	L	W	L	T	G	K	N	G	L	Y	P	N	L	S	K	S	Y	A	N	N	K	E	K	E	V	L	V	L	W	G	V
ACB11769	A/Pennsylvania/02/2008(H1N1)	V	S	A	S	C	S	H	N	G	E	S	S	F	Y	R	N	L	L	W	L	T	G	K	N	G	L	Y	P	N	L	S	K	S	Y	A	N	N	K	E	K	E	V	L	V	L	W	G	V
ACD85757	A/Memphis/03/2008(H1N1)	V	S	A	S	C	S	H	N	G	E	S	S	F	Y	R	N	L	L	W	L	T	G	K	N	G	L	Y	P	N	L	S	K	S	Y	A	N	N	K	E	K	E	V	L	V	L	W	G	V
ACF10340	A/Minnesota/01/2008(H1N1)	V	S	A	S	C	S	H	N	G	E	S	S	F	Y	R	N	L	L	W	L	T	G	K	N	G	L	Y	P	N	L	S	K	S	Y	A	N	N	K	E	K	E	V	L	V	L	W	G	V
ACD47238	A/Alaska/02/2008(H1N1)	V	S	A	S	C	S	H	N	G	E	X	S	F	Y	R	N	L	L	W	L	T	X	K	N	G	L	Y	P	N	L	S	K	S	Y	A	N	N	K	E	K	E	V	L	V	L	W	G	V
ACB11800	A/New Jersey/04/2008(H1N1)	V	S	A	S	C	S	H	N	G	E	S	S	F	Y	R	N	L	L	W	L	T	G	K	N	G	L	Y	P	N	L	S	K	S	Y	A	N	N	K	E	K	E	V	L	V	L	W	G	V
ACD85758	A/Memphis/07/2008(H1N1)	V	S	A	S	C	S	H	N	G	E	S	S	F	Y	R	N	L	L	W	L	T	G	K	N	G	L	Y	P	N	L	S	K	S	Y	A	N	N	K	E	K	E	V	L	V	L	W	G	V
ACF10336	A/Hawaii/02/2008(H1N1)	V	S	A	S	C	S	H	N	G	E	S	S	F	Y	R	N	L	L	W	L	T	G	K	N	G	L	Y	P	N	L	S	K	S	Y	A	N	N	K	E	K	E	V	L	V	L	W	G	V
ACD47240	A/Alaska/03/2008(H1N1)	V	S	A	S	C	S	H	N	G	E	S	S	F	Y	R	N	L	L	W	L	T	G	K	N	G	L	Y	P	N	L	S	K	S	Y	A	N	N	K	E	K	E	V	L	V	L	W	G	V
ACD85774	A/Nebraska/01/2008(H1N1)	V	S	A	S	C	S	H	N	G	E	S	S	F	Y	R	N	L	L	W	L	T	R	K	N	G	L	Y	P	N	L	S	K	S	Y	A	N	N	K	E	K	E	V	L	V	L	W	G	V
ACD47239	A/New Jersey/08/2008(H1N1)	V	S	A	S	C	S	H	N	G	E	S	S	F	Y	R	N	L	L	W	L	T	G	K	N	G	L	Y	P	N	L	S	K	S	Y	A	N	N	K	E	K	E	V	L	V	L	W	G	V
ACF40126	A/Idaho/01/2008(H1N1)	V	S	A	S	C	S	H	N	G	E	S	S	F	Y	R	N	L	L	W	L	T	G	K	N	G	L	Y	P	N	L	S	K	S	Y	A	N	N	K	E	K	E	V	L	V	L	W	G	V
ACB11806	A/New Jersey/05/2008(H1N1)	V	S	A	S	C	S	H	N	G	E	S	S	F	Y	R	N	L	L	W	L	T	X	K	N	G	L	Y	P	N	L	S	K	S	Y	A	N	N	K	E	K	E	V	L	V	L	W	G	V
ACD47247	A/Idaho/02/2008(H1N1)	V	S	A	S	C	S	H	N	G	E	S	S	F	Y	R	N	L	L	W	L	T	G	K	N	G	L	Y	P	N	L	S	K	S	Y	A	N	N	K	E	K	E	V	L	V	L	W	G	V
ACF10338	A/Mississippi/06/2008(H1N1)	V	S	A	S	C	S	H	N	G	E	S	S	F	Y	R	N	L	L	W	L	T	G	K	N	G	L	Y	P	N	L	S	K	S	Y	A	N	N	K	E	K	E	V	L	V	L	W	G	V
ACD85762	A/Mississippi/06/2008(H1N1)	V	S	A	S	C	S	H	N	G	E	S	S	F	Y	R	N	L	L	W	L	T	G	K	N	G	L	Y	P	S	L	S	K	S	Y	A	N	N	K	E	K	E	V	L	V	L	W	G	V
ACD47256	A/New Jersey/09/2008(H1N1)	V	S	A	S	C	S	H	N	G	E	S	S	F	Y	R	N	L	L	W	L	T	R	K	N	G	L	Y	P	N	L	S	K	S	Y	A	N	N	K	E	K	E	V	L	V	L	W	G	V
ACF40125	A/Wisconsin/01/2008(H1N1)	V	S	A	S	C	S	H	N	G	E	S	S	F	Y	R	N	L	L	W	L	T	G	K	N	G	L	Y	P	N	L	S	K	S	Y	A	N	N	K	E	K	E	V	L	V	L	W	G	V
ACD47244	A/New York/01/2008(H1N1)	V	S	A	S	C	S	H	N	G	E	S	S	F	Y	R	N	L	L	W	L	T	G	K	N	G	L	Y	P	N	L	S	K	S	Y	A	N	N	K	E	K	E	V	L	V	L	W	G	V
ACB11768	A/Indiana/01/2008(H1N1)	V	S	A	S	C	S	H	N	G	E	S	S	F	Y	R	N	L	L	W	L	T	G	K	N	G	L	Y	P	N	L	S	K	S	Y	A	N	N	K	E	K	E	V	L	V	L	W	G	V
ACD85755	A/New York/03/2008(H1N1)	V	S	A	S	C	S	H	N	G	E	S	S	F	Y	R	N	L	L	W	L	T	G	K	N	G	L	Y	P	X	L	S	K	S	Y	A	N	N	K	E	K	E	V	L	V	L	W	G	V
ACB11772	A/New Jersey/06/2008(H1N1)	V	S	A	S	C	S	H	N	G	E	S	S	F	Y	R	N	L	L	W	L	T	G	K	N	G	L	Y	P	N	L	S	K	S	Y	A	N	N	K	E	K	E	V	L	V	L	W	G	V
ACF10342	A/New York/05/2008(H1N1)	V	S	A	S	C	S	H	N	G	E	S	S	F	Y	R	N	L	L	W	L	T	G	K	N	G	L	Y	P	N	L	S	K	S	Y	A	N	N	K	E	K	E	V	L	V	L	W	G	V
ACD85767	A/North Carolina/02/2008(H1N1)	V	S	A	S	C	S	H	N	G	E	S	S	F	Y	R	N	L	L	W	L	T	X	K	N	G	L	Y	P	N	L	S	K	S	Y	A	N	N	K	E	K	E	V	L	V	L	W	G	V
ACD85759	A/New Jersey/10/2008(H1N1)	V	S	A	S	C	S	H	N	G	E	S	S	F	Y	R	N	L	L	W	L	T	G	K	N	G	L	Y	P	N	L	S	K	S	Y	A	N	N	K	E	K	E	V	L	V	L	W	G	V
ACD85768	A/North Carolina/04/2008(H1N1)	V	S	A	S	C	S	H	N	G	E	S	S	F	Y	R	N	L	L	W	L	T	G	K	N	G	L	Y	P	N	L	I	K	S	Y	A	N	N	K	E	K	E	V	L	V	L	W	G	V
ACD85771	A/Georgia/06/2008(H1N1)	V	S	A	S	C	S	H	N	G	E	S	S	F	Y	R	N	L	L	W	L	T	G	K	N	G	L	Y	P	N	L	S	K	S	Y	A	N	N	K	E	K	E	V	L	V	L	W	G	V
ACD85773	A/California/06/2008(H1N1)	V	S	A	S	C	S	H	N	G	E	S	S	F	Y	K	N	L	L	W	L	T	G	K	N	G	L	Y	P	K	L	S	K	S	Y	A	N	N	K	K	K	E	V	L	V	L	W	G	V
ACD85770	A/Georgia/05/2008(H1N1)	V	S	A	S	C	S	H	N	G	E	S	S	F	Y	R	N	L	L	W	L	T	X	K	N	G	L	Y	P	N	L	S	K	S	Y	A	N	N	K	E	K	E	V	L	V	L	W	G	V
ACD85769	A/North Carolina/05/2008(H1N1)	V	S	A	S	C	S	H	N	G	E	S	S	F	Y	R	N	L	L	W	L	T	G	K	N	G	L	Y	P	N	L	R	K	S	Y	A	N	N	K	E	K	E	V	L	V	L	W	G	V
ACF40127	A/New Jersey/13/2008(H1N1)	V	S	A	S	C	S	H	N	G	E	S	S	F	Y	R	N	L	L	W	L	T	G	K	N	G	L	Y	P	X	L	S	K	S	Y	A	N	N	K	E	K	E	V	L	V	L	W	G	V
ACD85766	A/Indiana/04/2008(H1N1)	V	S	A	S	C	S	H	N	G	E	S	S	F	Y	R	N	L	L	W	L	T	G	K	N	G	L	Y	P	N	L	X	K	S	Y	A	N	N	K	E	K	E	V	L	V	L	W	G	V
ACF10345	A/Vermont/01/2008(H1N1)	V	S	A	S	C	S	H	N	G	E	S	S	F	Y	R	N	L	L	W	L	T	G	K	N	G	L	Y	P	N	L	S	K	S	Y	A	N	N	K	E	K	E	V	L	V	L	W	G	V
ACD85765	A/Oklahoma/03/2008(H1N1)	V	S	A	S	C	S	H	N	G	E	S	S	F	Y	R	N	L	L	W	L	T	R	K	N	G	L	Y	P	N	L	S	K	S	Y	A	N	N	K	E	K	E	V	L	V	L	W	G	V
ACD85775	A/Illinois/06/2008(H1N1)	V	S	A	S	C	S	H	N	G	E	S	S	F	Y	R	N	L	L	W	L	T	G	K	N	G	L	Y	P	N	L	S	K	S	Y	A	N	N	K	E	K	E	V	L	V	L	W	G	V
ACF40129	A/South Carolina/01/2008(H1N1)	V	S	A	S	C	S	H	N	G	E	S	S	F	Y	R	N	L	L	W	L	T	G	K	N	G	L	Y	P	N	L	S	K	S	Y	A	N	N	K	E	K	E	V	L	V	L	W	G	V
		301	302	303	304	305	306	307	308	309	310	311	312	313	314	315	316	317	318	319	320	321	322	323	324	325	326	327	328	329	330	331	332	333	334	335	336	337	338	339	340	341	342	343	344	345	346	347	348
		285	286	287	288	289	290	291	292	293	294	295	296	297	298	299	300	301	302	303	304	305	306	307	308	309	310	311	312	313	314	315	316	317	318	319	320	321	322	323	324	325	326	327	328	329	330	1	2
AAD17229	A/South Carolina/1/18 (H1N1)	P	H	G	A	I	N	S	S	L	P	F	Q	N	I	H	P	V	T	I	G	E	C	P	K	Y	V	R	S	T	K	L	R	M	A	T	G	L	R	N	I	P	S	I	Q	S	R	G	L
ACF54598	A/WSN/1933(H1N1)	P	Q	G	S	I	N	S	N	L	P	F	Q	N	I	H	P	V	T	I	G	E	C	P	K	Y	V	R	S	T	K	L	R	M	V	T	G	L	R	N	I	P	S	I	Q	Y	R	G	L
ABD77796	A/Wilson-Smith/33(H1N1)	P	Q	G	A	I	N	S	S	L	P	F	Q	N	I	H	P	V	T	I	G	E	C	P	K	Y	V	R	S	T	K	L	R	M	V	T	G	L	R	N	I	P	S	I	Q	S	R	G	L
ABF47955	A/WSN/1933 TS61(H1N1)	P	Q	G	S	I	N	S	N	L	P	F	Q	N	I	H	P	V	T	I	G	E	C	P	K	Y	V	R	S	T	K	L	R	M	V	T	G	L	R	N	I	P	S	I	Q	Y	R	G	L
AAA43209	A/WSN/33	P	Q	G	S	I	N	S	N	L	P	F	Q	N	I	H	P	V	T	I	G	E	C	P	K	Y	V	R	S	T	K	L	R	M	V	T	G	L	R	N	I	P	S	I	Q	Y	R	G	L
ABF21278	A/Wilson-Smith/1933(H1N1)	P	Q	G	S	I	N	S	N	L	P	F	Q	N	I	H	P	V	T	I	G	E	C	P	K	Y	V	R	S	T	K	L	R	M	V	T	G	L	R	N	I	P	S	I	Q	Y	R	G	L
ABD77675	A/Puerto Rico/8/34(H1N1)	P	L	G	A	I	N	S	S	L	P	Y	Q	N	I	H	P	V	T	I	G	E	C	P	K	Y	V	R	S	A	K	L	R	M	V	T	G	L	R	N	I	P	S	I	Q	S	R	G	L
CAA24272	A/PR/8/34(H0N1)	P	L	G	A	I	N	S	S	L	P	F	Q	N	I	H	P	V	T	I	G	E	C	P	K	Y	V	R	S	A	K	L	R	M	V	T	G	L	R	N	I	P	S	I	Q	S	R	G	L
ACF41834	A/Puerto Rico/8/34(H1N1)	P	L	G	A	I	N	S	S	L	P	Y	Q	N	I	H	P	V	T	I	G	E	C	P	K	Y	V	R	S	A	K	L	R	M	V	T	G	L	R	N	I	P	S	I	Q	S	R	G	L
ABO21709	A/Puerto Rico/8/34(H1N1)	P	L	G	A	I	N	S	S	L	P	Y	Q	N	I	H	P	V	T	I	G	E	C	P	K	Y	V	R	S	A	K	L	R	M	V	T	G	L	R	N	N	P	S	I	Q	S	R	G	L
AAM75158	A/Puerto Rico/8/34/Mount Sinai(H1N1)	P	L	G	A	I	N	S	S	L	P	Y	Q	N	I	H	P	V	T	I	G	E	C	P	K	Y	V	R	S	A	K	L	R	M	V	T	G	L	R	N	T	P	S	I	Q	S	R	G	L
ABD62781	A/Melbourne/35(H1N1)	P	Q	G	A	I	N	S	S	L	P	F	Q	N	I	H	P	V	T	I	G	E	C	P	K	Y	V	K	S	A	K	L	R	M	V	T	G	L	R	N	I	P	S	I	Q	S	R	G	L
ABN59412	A/Alaska/1935(H1N1)	P	L	G	A	I	N	S	S	L	P	Y	Q	N	I	H	P	V	T	I	G	E	C	P	K	Y	V	R	S	A	K	L	R	M	V	T	G	L	R	N	I	P	S	I	Q	S	R	G	L
ABO38384	A/Phila/1935(H1N1)	P	Q	G	A	I	N	S	S	L	P	F	Q	N	I	H	P	V	T	I	G	E	C	P	K	Y	V	R	S	A	K	L	R	M	V	T	G	L	R	N	I	P	S	I	Q	S	R	G	L
ABO38351	A/Henry/1936(H1N1)	P	Q	G	A	I	N	S	S	L	P	F	Q	N	I	H	P	V	T	I	G	E	C	P	K	Y	V	R	S	A	K	L	R	M	V	T	G	L	R	N	I	P	S	I	Q	S	R	G	L
ABI20826	A/Hickox/1940(H1N1)	P	Q	G	A	I	N	S	S	L	P	F	Q	N	I	H	P	F	T	I	G	E	C	P	K	Y	V	R	S	T	K	L	R	M	V	T	G	L	R	N	I	P	S	I	Q	S	R	G	L
ABD62843	A/Bel/1942(H1N1)	P	Q	G	A	I	N	S	S	L	P	F	Q	N	I	H	P	V	T	I	G	E	C	P	K	Y	V	R	S	T	K	L	R	M	V	T	G	L	R	N	I	P	S	I	Q	S	R	G	L
ABD79101	A/Weiss/43(H1N1)	P	Q	G	A	I	N	S	S	L	P	F	Q	N	I	H	P	V	T	I	G	E	C	P	K	Y	V	R	S	T	K	L	R	M	V	T	G	L	R	N	I	P	S	I	Q	S	R	G	L
ABO38054	A/AA/Marton/1943(H1N1)	P	Q	G	A	I	N	S	S	L	P	F	Q	N	I	H	P	V	T	I	G	E	C	P	K	Y	V	R	S	T	K	L	R	M	V	T	G	L	R	N	I	P	S	I	Q	S	R	G	L
ABO38373	A/Iowa/1943(H1N1)	P	Q	G	A	I	N	S	S	L	P	F	Q	N	I	H	P	V	T	I	G	E	C	P	K	Y	V	R	S	T	K	L	R	M	V	T	G	L	R	N	I	P	S	I	Q	S	R	G	L
ABP49327	A/AA/Huston/1945(H1N1)	P	Q	G	A	I	N	S	S	L	P	F	Q	N	I	H	P	V	T	I	G	E	C	P	K	Y	V	R	S	T	K	L	R	M	V	T	G	L	R	N	I	P	S	I	Q	S	R	G	L
ABD79112	A/Cam/46(H1N1)	P	Q	G	A	I	N	S	S	L	P	F	Q	N	I	H	P	F	T	I	G	E	C	P	K	Y	V	R	S	T	K	L	R	M	V	T	G	L	R	N	I	P	S	I	Q	S	R	G	L
ABD77807	A/FortMonmouth/1/47(H1N1)	P	Q	G	A	I	N	S	S	L	P	F	Q	N	I	H	P	V	T	I	G	E	C	P	K	Y	V	K	S	T	K	L	R	M	V	T	G	L	R	N	I	P	S	I	Q	S	R	G	L
AAA67338	A/Fort Monmouth/1/1947(H1N1)	P	Q	G	A	I	N	S	S	L	P	F	Q	N	I	H	P	V	T	I	G	E	C	P	K	Y	V	K	S	T	K	L	R	M	V	T	G	L	R	N	I	P	S	I	Q	S	R	G	L
ABN59401	A/Albany/4835/1948(H1N1)	P	Q	G	A	I	N	S	S	L	P	F	Q	N	I	H	P	V	T	I	G	E	C	P	K	Y	V	R	S	T	K	L	R	M	V	T	G	L	R	N	I	P	S	I	Q	S	R	G	L
ABN59434	A/Roma/1949(H1N1)	P	Q	G	A	I	N	S	S	L	P	F	Q	N	I	H	P	V	T	I	G	E	C	P	K	Y	V	R	S	T	K	L	R	M	V	T	G	L	R	N	I	P	S	I	Q	S	R	G	L
ABD61735	A/Fort Worth/50(H1N1)	P	Q	G	A	I	N	S	S	L	P	F	Q	N	I	H	P	V	T	I	G	E	C	P	K	Y	V	R	S	T	K	L	R	M	V	T	G	L	R	N	I	P	S	I	Q	S	R	G	L
ABP49316	A/Albany/4836/1950(H1N1)	P	Q	G	A	I	N	S	S	L	P	F	Q	N	I	H	P	V	T	I	G	E	C	P	K	Y	V	R	S	T	K	L	R	M	V	T	G	L	R	N	I	P	S	I	Q	S	R	G	L
ABQ01311	A/Albany/1618/1951(H1N1)	P	Q	G	A	I	N	S	S	L	P	F	Q	N	I	H	P	V	T	I	G	E	C	P	K	Y	V	R	S	T	K	L	R	M	V	T	G	L	R	N	I	P	S	I	Q	S	R	G	L
ABQ44471	A/Albany/14/1951(H1N1)	P	Q	G	A	I	N	N	S	L	P	F	Q	N	I	H	P	V	T	I	G	E	C	P	K	Y	V	R	S	T	K	L	R	M	V	T	G	L	R	N	I	P	S	I	Q	S	R	G	L
ABP49481	A/Albany/12/1951(H1N1)	P	Q	G	A	I	N	S	S	L	P	F	Q	N	I	H	P	V	T	I	G	E	C	P	K	Y	V	R	S	T	K	L	R	M	V	T	G	L	R	N	I	P	S	I	Q	S	R	G	L
ABD60966	A/Malaysia/54(H1N1)	P	Q	G	A	I	N	S	S	L	P	F	Q	N	I	H	P	V	T	I	G	E	C	P	K	Y	V	R	S	T	K	L	R	M	V	T	G	L	R	N	I	P	S	I	Q	S	R	G	L
AAA43171	A/Leningrad/1954/1(H1N1)	P	Q	G	A	I	N	S	S	L	P	F	Q	N	I	H	P	V	T	I	G	E	C	P	K	Y	V	R	S	T	K	L	R	M	V	T	G	L	R	N	I	P	S	I	Q	S	R	G	L
ABD15258	A/Denver/57(H1N1)	P	Q	G	A	I	N	S	S	L	P	F	Q	N	I	H	P	V	T	I	G	E	C	P	K	Y	V	R	S	T	K	L	R	M	V	T	G	L	R	N	I	P	S	V	Q	S	R	G	L
ABQ44394	A/New Jersey/1976(H1N1)	P	K	G	A	I	N	T	S	L	P	F	Q	N	I	H	P	V	T	I	G	E	C	P	K	Y	V	K	S	T	K	L	R	M	A	T	G	L	R	N	I	P	S	I	Q	S	R	G	L
ABV45838	A/Wisconsin/301/1976(H1N1)	P	K	G	A	I	N	T	S	L	P	F	Q	N	I	H	P	V	T	I	G	E	C	P	K	Y	V	K	S	T	K	L	R	M	A	T	G	L	R	N	I	P	S	I	Q	S	R	G	L
ABO44134	A/Tientsin/78/1977(H1N1)	P	Q	G	A	I	N	S	S	L	P	F	Q	N	I	H	P	V	T	I	G	E	C	P	K	Y	V	R	S	T	K	L	R	M	V	T	G	L	R	N	I	P	S	I	Q	S	R	G	L
ABD60944	A/Hong Kong/117/77(H1N1)	P	Q	G	A	I	N	S	S	L	P	F	Q	N	V	H	P	V	T	I	G	E	C	P	K	Y	V	R	S	T	K	L	R	M	V	T	G	L	R	N	I	P	S	I	Q	S	R	G	L
ABD95350	A/USSR/90/77(H1N1)	P	Q	G	A	I	N	S	S	L	P	F	Q	N	I	H	P	V	T	I	G	E	C	P	K	Y	V	R	S	T	K	L	R	M	V	T	G	L	R	N	I	P	S	I	Q	S	R	G	L
ABD60933	A/USSR/92/77(H1N1)	P	Q	G	A	I	N	S	S	L	P	F	Q	N	I	H	P	V	T	I	G	E	C	P	K	Y	V	R	S	T	K	L	R	M	V	T	G	L	R	N	I	P	S	I	Q	S	R	G	L
AAA43206	A/USSR/90/77(H1N1)	P	Q	G	A	I	N	S	S	L	P	F	Q	N	I	H	P	V	T	I	G	E	C	P	K	Y	V	R	S	T	K	L	R	M	V	T	G	L	R	N	I	P	S	I	Q	S	R	G	L
ABO38065	A/Brazil/11/1978(H1N1)	P	Q	G	A	I	N	S	S	L	P	F	Q	N	V	H	P	V	T	I	G	E	C	P	K	Y	V	R	S	T	K	L	R	M	V	T	G	L	R	N	I	P	S	I	Q	S	R	G	L
ABO32992	A/Lackland/7/1978(H1N1)	P	Q	G	A	I	N	S	S	L	P	F	Q	N	V	H	P	V	T	I	G	E	C	P	K	Y	V	R	S	T	K	L	R	M	V	T	G	L	R	N	I	P	S	I	Q	S	R	G	L
ABP49448	A/Albany/20/1978(H1N1)	P	Q	G	A	I	N	S	S	L	P	F	Q	N	V	H	P	V	T	I	G	E	C	P	K	Y	V	R	S	T	K	L	R	M	V	T	G	L	R	N	I	P	S	I	Q	S	R	G	L
ABY81349	A/California/45/1978(H1N1)	P	Q	G	A	I	N	S	S	L	P	F	Q	N	V	H	P	V	T	I	G	E	C	P	K	Y	V	R	S	T	K	L	R	M	V	T	G	L	R	N	I	P	S	I	Q	S	R	G	L
ABN59423	A/Arizona/14/1978(H1N1)	P	Q	G	A	I	N	S	S	L	P	F	Q	N	V	H	P	V	T	I	G	E	C	P	K	Y	V	R	S	T	K	L	R	M	V	T	G	L	R	N	I	P	S	I	Q	S	R	G	L
ABO32981	A/Lackland/3/1978(H1N1)	P	Q	G	A	I	N	S	S	L	P	F	Q	N	V	H	P	V	T	I	G	E	C	P	K	Y	V	R	S	T	K	L	R	M	V	T	G	L	R	N	I	P	S	I	Q	S	R	G	L
ABP49338	A/California/10/1978(H1N1)	P	Q	G	A	I	N	S	S	L	P	F	Q	N	V	H	P	V	T	I	G	E	C	P	K	Y	V	R	S	T	K	L	R	M	V	T	G	L	R	N	I	P	S	I	Q	S	R	G	L
ABF47715	A/Memphis/13/1978(H1N1)	P	Q	G	A	I	N	S	S	L	P	F	Q	N	I	H	P	V	T	I	G	E	C	P	K	Y	V	R	S	T	K	L	R	M	V	T	G	L	R	N	I	P	S	I	Q	S	R	G	L
ABQ01322	A/USSR/46/1979(H1N1)	P	Q	G	A	I	N	S	S	L	P	F	Q	N	V	H	P	V	T	I	G	E	C	P	K	Y	V	R	S	T	K	L	R	M	V	T	G	L	R	N	I	P	S	I	Q	S	R	G	L
ABW36311	A/Albany/8/1979(H1N1)	P	Q	G	A	I	N	S	S	L	P	F	Q	N	V	H	P	V	T	I	G	E	C	P	K	Y	V	R	S	T	K	L	R	M	V	T	G	L	R	N	I	P	S	I	Q	S	R	G	L
ABN50756	A/Memphis/1/1979(H1N1)	P	Q	G	A	I	N	S	S	L	P	F	Q	N	V	H	P	V	T	I	G	E	C	P	K	Y	V	R	S	T	K	L	R	M	V	T	G	L	R	N	I	P	S	I	Q	S	R	G	L
AAA43172	A/Kiev/59/1979(H1N1)	P	Q	G	A	I	N	S	S	L	P	F	Q	N	V	H	P	V	T	I	G	E	C	P	K	Y	V	R	S	T	K	L	R	M	V	T	G	L	R	N	I	P	S	I	Q	S	R	G	L
ABO38362	A/India/6263/1980(H1N1)	P	Q	G	A	I	N	S	S	L	P	F	Q	N	V	H	P	V	T	I	G	E	C	P	K	Y	V	R	S	T	K	L	R	M	V	T	G	L	R	N	I	P	S	I	Q	S	R	G	L
ABO33006	A/Maryland/2/1980(H1N1)	P	Q	G	A	I	N	S	S	L	P	F	Q	N	V	H	P	V	T	I	G	E	C	P	K	Y	V	R	S	T	K	L	R	M	V	T	G	L	R	N	I	P	S	I	Q	S	R	G	L
ABF47748	A/Memphis/7/1980(H1N1)	P	Q	G	A	I	N	S	S	L	P	F	Q	N	V	H	P	V	T	I	G	E	C	P	K	Y	V	R	S	T	K	L	R	M	V	T	G	L	R	N	I	P	S	I	Q	S	R	G	L
ABO52258	A/Baylor/4052/1981(H1N1)	P	Q	G	A	I	N	S	S	L	P	F	Q	N	V	H	P	V	T	I	G	E	C	P	K	Y	V	R	S	T	K	L	R	M	V	T	G	L	R	N	I	P	S	I	Q	S	R	G	L
ABD95339	A/Baylor/11515/82(H1N1)	P	Q	G	A	I	N	S	S	L	P	F	Q	N	V	H	P	V	T	I	G	E	C	P	K	Y	V	R	S	T	K	L	R	M	V	T	G	L	R	N	I	P	S	I	Q	S	R	G	L
ABD77818	A/Baylor/11735/82(H1N1)	P	Q	G	A	I	N	S	S	L	P	F	Q	N	V	H	P	V	T	I	G	E	C	P	K	Y	V	R	S	T	K	L	R	M	V	T	G	L	R	N	I	P	S	I	Q	S	R	G	L
ABO52797	A/Christ's Hospital/157/1982(H1N1)	P	Q	G	A	I	N	S	S	L	P	F	Q	N	V	H	P	V	T	I	G	E	C	P	K	Y	V	R	S	T	K	L	R	M	V	T	G	L	R	N	I	P	S	I	Q	S	R	G	L
ABO38340	A/Chile/1/1983(H1N1)	P	Q	G	A	I	N	S	S	L	P	F	Q	N	V	H	P	V	T	I	G	E	C	P	K	Y	V	R	S	T	K	L	R	M	V	T	G	L	R	N	I	P	S	I	Q	S	R	G	L
CAC18524	A/Fiji/15899/83	P	Q	G	A	I	N	S	S	L	P	F	Q	N	V	H	P	V	T	I	G	E	C	P	K	Y	V	R	S	T	K	L	R	M	V	T	G	L	R	N	I	P	S	I	Q	S	R	G	L
ABO33025	A/New Zealand/7/1983(H1N1)	P	Q	G	A	I	N	S	S	L	P	F	Q	N	V	H	P	V	T	I	G	E	C	P	K	Y	V	R	S	T	K	L	R	M	V	T	G	L	R	N	I	P	S	I	Q	S	R	G	L
CAA35094	A/CHR/157/83(H1N1)	P	Q	G	A	I	N	S	S	L	P	F	Q	N	V	H	P	V	T	I	G	E	C	P	K	Y	V	R	S	T	K	L	R	M	V	T	G	L	R	N	I	P	S	I	Q	S	R	G	L
ABG88344	A/Memphis/2/1983(H1N1)	P	Q	G	A	I	N	S	S	L	P	F	Q	N	V	H	P	V	T	I	G	E	C	P	K	Y	V	R	S	T	K	L	R	M	V	T	G	L	R	N	I	P	S	I	Q	S	R	G	L
ABF47759	A/Memphis/3/1983(H1N1)	P	Q	G	A	I	N	S	S	L	P	F	Q	N	V	H	P	V	T	I	G	E	C	P	K	Y	V	R	S	T	K	L	R	M	V	T	G	L	R	N	I	P	S	I	Q	S	R	G	L
ABI92302	A/Memphis/6/1983(H1N1)	P	Q	G	A	I	N	S	S	L	P	F	Q	N	V	H	P	V	T	I	G	E	C	P	K	Y	V	R	S	T	K	L	R	M	V	T	G	L	R	N	I	P	S	I	Q	S	R	G	L
ABN50900	A/Memphis/49/1983(H1N1)	P	Q	G	A	I	N	S	S	L	P	F	Q	N	V	H	P	V	T	I	G	E	C	P	K	Y	V	R	S	T	K	L	R	M	V	T	G	L	R	N	I	P	S	I	Q	S	R	G	L
ABK40546	A/Memphis/24/1983(H1N1)	P	Q	G	A	I	N	S	S	L	P	F	Q	N	V	H	P	V	T	I	G	E	C	P	K	Y	V	R	S	T	K	L	R	M	V	T	G	L	R	N	I	P	S	I	Q	S	R	G	L
ABK40590	A/Memphis/30/1983(H1N1)	P	Q	G	A	I	N	S	S	L	P	F	Q	N	V	H	P	V	T	I	G	E	C	P	K	Y	V	R	S	T	K	L	R	M	V	T	G	L	R	N	I	P	S	I	Q	S	R	G	L
ABL67264	A/Memphis/35/1983(H1N1)	P	Q	G	A	I	N	S	S	F	P	F	Q	N	V	H	P	V	T	I	G	E	C	P	K	Y	V	R	S	T	K	L	R	M	V	T	G	L	R	N	I	P	S	I	Q	S	R	G	L
ABG26824	A/Memphis/11/1983(H1N1)	P	Q	G	A	I	N	S	S	L	P	F	Q	N	V	H	P	V	T	I	G	E	C	P	K	Y	V	R	S	T	K	L	R	M	V	T	G	L	R	N	I	P	S	I	Q	S	R	G	L
ABG88333	A/Memphis/1/1983(H1N1)	P	Q	G	A	I	N	S	S	L	P	F	Q	N	V	H	P	V	T	I	G	E	C	P	K	Y	V	R	S	T	K	L	R	M	V	T	G	L	R	N	I	P	S	I	Q	S	R	G	L
AAB27052	A/Alma Ata/1417/84(H1N1)	P	H	G	A	I	N	S	S	L	P	F	Q	N	V	H	P	V	T	I	R	E	C	P	R	Y	V	K	S	T	K	L	R	M	V	T	G	L	R	N	I	P	S	I	Q	S	R	G	L
ABO38406	A/Tonga/14/1984(H1N1)	P	R	G	A	I	N	S	S	L	P	F	Q	N	V	H	P	V	T	I	G	E	C	P	K	Y	V	R	S	T	K	L	R	M	V	T	G	L	R	N	I	P	S	I	Q	S	R	G	L
ABP49349	A/Memphis/1/1984(H1N1)	P	L	G	A	I	N	S	S	L	P	F	Q	N	V	H	P	V	T	I	G	E	C	P	K	Y	V	R	S	T	K	L	R	M	V	T	G	L	R	N	I	P	S	I	Q	S	R	G	L
CAA91080	A/Mongolia/231/85(H1N1)	P	Q	G	A	I	N	S	S	L	P	F	Q	N	I	H	P	V	T	I	G	E	C	P	K	Y	V	R	S	T	K	L	R	M	V	T	G	L	R	N	I	P	S	I	Q	S	R	G	L
ABO38395	A/Singapore/6/1986(H1N1)	P	Q	G	A	I	N	S	S	L	P	F	Q	N	V	H	P	V	T	I	G	E	C	P	K	Y	V	R	S	T	K	L	R	M	V	T	G	L	R	N	I	P	S	I	Q	S	R	G	L
ABF21274	A/Taiwan/01/1986(H1N1)	P	Q	G	A	I	N	S	S	L	P	F	Q	N	V	H	P	V	T	I	G	E	C	P	K	Y	V	R	S	T	K	L	R	M	V	T	G	L	R	N	I	P	S	I	Q	S	R	G	L
ABM22246	A/Memphis/12/1986(H1N1)	P	Q	G	A	I	N	S	S	L	P	F	Q	N	V	H	P	V	T	I	G	E	C	P	K	Y	V	R	S	T	K	L	R	M	V	T	G	L	R	N	I	P	S	I	Q	S	R	G	L
ABP49360	A/New York/2924-1/1986(H1N1)	P	Q	G	A	I	N	S	S	L	P	F	Q	N	V	H	P	V	T	I	G	E	C	P	K	Y	V	R	S	T	K	L	R	M	V	T	G	L	R	N	I	P	S	I	Q	S	R	G	L
ABO44123	A/Texas/2922-3/1986(H1N1)	P	Q	G	A	I	N	S	S	L	P	F	Q	N	V	H	P	V	T	I	G	E	C	P	K	Y	V	R	S	T	K	L	R	M	V	T	G	L	R	N	I	P	S	I	Q	S	R	G	L
ABQ44416	A/Memphis/1/1987(H1N1)	P	Q	G	A	I	N	S	S	L	P	F	Q	N	V	H	P	V	T	I	G	E	C	P	K	Y	V	R	S	T	K	L	R	M	V	T	G	L	R	N	I	P	S	I	Q	S	R	G	L
ABN50940	A/Memphis/4/1987(H1N1)	P	Q	G	A	I	N	S	S	L	P	F	Q	N	V	H	P	V	T	I	G	E	C	P	K	Y	V	R	S	T	K	L	R	M	V	T	G	L	R	N	I	P	S	I	Q	S	R	G	L
CAA91081	A/Mongolia/153/88(H1N1)	P	L	G	A	I	N	S	S	L	P	Y	Q	N	I	H	P	V	T	I	G	E	C	P	K	Y	V	R	S	A	K	L	R	M	V	T	G	L	R	N	I	P	S	I	Q	S	R	G	L
ABU80400	A/Ohio/3559/1988(H1N1)	P	K	G	A	I	N	T	S	L	P	F	Q	N	I	H	P	V	T	I	G	E	C	P	K	Y	V	K	S	T	K	L	R	M	A	T	G	L	R	N	I	P	S	I	Q	S	R	G	L
BAA02768	A/Suita/1/89(H1N1)	P	Q	G	A	I	N	S	S	L	P	F	Q	N	V	H	P	V	T	I	G	E	C	P	K	Y	V	R	S	T	K	L	R	M	V	T	G	L	R	N	I	P	S	I	Q	S	R	G	L
BAA02769	A/Suita/1/89/(R)(H1N1)	P	Q	G	A	I	N	S	S	L	P	F	Q	N	V	H	P	V	T	I	G	E	C	P	K	Y	V	R	S	T	K	L	R	M	V	K	G	L	R	N	I	P	S	I	Q	S	R	G	L
CAA91083	A/Mongolia/162/91(H1N1)
CAA91082	A/Mongolia/111/91 (H1N1)
ACF41933	A/Texas/36/1991(H1N1)	P	Q	G	A	I	N	S	S	L	P	F	Q	N	V	H	P	V	T	I	G	E	C	P	K	Y	V	R	S	T	K	L	R	M	V	T	G	L	R	N	I	P	S	I	Q	S	R	G	L
AAA43283	A/MD/12/1991(H1N1)	P	K	G	A	I	N	T	S	L	P	F	Q	N	I	H	P	V	T	I	G	E	C	P	K	Y	V	K	S	T	K	L	R	M	A	T	G	L	R	N	I	P	S	I	Q	S	R	G	L
ABF21276	A/Texas/36/1991(H1N1)	P	Q	G	A	I	N	S	S	L	P	F	Q	N	V	H	P	V	T	I	G	E	C	P	K	Y	V	R	S	T	K	L	R	M	V	T	G	L	R	N	I	P	S	I	Q	S	R	G	L
AAP34322	A/Texas/36/91(H1N1)	P	Q	G	A	I	N	S	S	L	P	F	Q	N	V	H	P	V	T	I	G	E	C	P	K	Y	V	R	S	T	K	L	R	M	V	T	G	L	R	N	I	P	S	I	Q	S	R	G	L
ABD60955	A/Texas/36/91(H1N1)	P	Q	G	A	I	N	S	S	L	P	F	Q	N	V	H	P	V	T	I	G	E	C	P	K	Y	V	R	S	T	K	L	R	M	V	T	G	L	R	N	I	P	S	I	Q	S	R	G	L
AAB03291	A/WI/4754/1994(H1N1)	P	K	G	A	I	N	T	S	L	P	F	Q	N	I	H	P	V	T	I	G	E	C	P	K	Y	V	K	S	T	K	L	R	M	A	T	G	L	R	N	I	P	S	I	Q	S	R	G	L
CAC86625	A/Wuhan/371/95(H1N1)
AAP34323	A/Beijing/262/95(H1N1)	P	Q	G	A	I	N	S	S	L	P	F	Q	N	V	H	P	V	T	I	G	E	C	P	K	Y	V	R	S	T	K	L	R	M	V	T	G	L	R	N	I	P	S	I	Q	S	R	G	L
AAP34325	A/Shenzhen/227/95(H1N1)	P	Q	G	A	I	N	S	S	L	P	F	Q	N	V	H	P	V	T	I	G	E	C	P	K	Y	V	R	S	T	K	L	R	M	V	T	G	L	R	N	I	P	S	I	Q	S	R	G	L
ACF41867	A/Beijing/262/1995(H1N1)	P	Q	G	A	I	N	S	S	L	P	F	Q	N	V	H	P	V	T	I	G	E	C	P	K	Y	V	R	S	T	K	L	R	M	V	T	G	L	R	N	I	P	S	I	Q	S	R	G	L
AAK70449	A/Switzerland/5389/95 (H1N1)	P	Q	G	A	I	N	S	S	L	P	F	Q	N	V	H	P	V	T	I	G	E	C	P	K	Y	V	R	S	T	K	L	R	M	V	T	G	L	R	N	I	P	S	I	Q	S	R	G	L
AAK70450	A/Switzerland/5389/95 (H1N1)	P	Q	G	A	I	N	S	S	L	P	F	Q	N	V	H	P	V	T	I	G	E	C	P	K	Y	V	R	S	T	K	L	R	M	V	T	G	L	R	N	I	P	S	I	Q	S	R	G	L
AAL60443	A/Charlottesville/28/95(H1N1)
AAL60444	A/Charlottesville/28/95(H1N1)
AAL60449	A/Charlottesville/31/95(H1N1)
ABI92313	A/New York/694/1995(H1N1)	P	Q	G	A	I	N	S	S	L	P	F	Q	N	V	H	P	V	T	I	G	E	C	P	K	Y	V	R	S	T	K	L	R	M	V	T	G	L	R	N	I	P	S	I	Q	S	R	G	L
ABI20870	A/New York/656/1995(H1N1)	P	Q	G	A	I	N	S	S	L	P	F	Q	N	V	H	P	V	T	I	G	E	C	P	K	Y	V	R	S	T	K	L	R	M	V	T	G	L	R	N	I	P	S	I	Q	S	R	G	L
ABE11867	A/New York/604/1995(H1N1)	P	Q	G	A	I	N	S	S	L	P	F	Q	N	V	H	P	V	T	I	G	E	C	P	K	Y	V	R	S	T	K	L	R	M	V	T	G	L	R	N	I	P	S	I	Q	S	R	G	L
ABE12032	A/New York/627/1995(H1N1)	P	Q	G	A	I	N	S	S	L	P	F	Q	N	V	H	P	V	T	I	G	E	C	P	K	Y	V	R	S	T	K	L	R	M	V	T	G	L	R	N	I	P	S	I	Q	S	R	G	L
ABE26991	A/New York/644/1995(H1N1)	P	Q	G	A	I	N	S	S	L	P	F	Q	N	V	H	P	V	T	I	G	E	C	P	K	Y	V	R	S	T	K	L	R	M	V	T	G	L	R	N	I	P	S	I	Q	S	R	G	L
ABE11900	A/New York/615/1995(H1N1)	P	Q	G	A	I	N	S	S	L	P	F	Q	N	V	H	P	V	T	I	G	E	C	P	K	Y	V	R	S	T	K	L	R	M	V	T	G	L	R	N	I	P	S	I	Q	S	R	G	L
ABG47840	A/New York/629/1995(H1N1)	P	Q	G	A	I	N	S	S	L	P	F	Q	N	V	H	P	V	T	I	G	E	C	P	K	Y	V	R	S	T	K	L	R	M	V	T	G	L	R	N	I	P	S	I	Q	S	R	G	L
ABE11889	A/New York/607/1995(H1N1)	P	Q	G	A	I	N	S	S	L	P	F	Q	N	V	H	P	V	T	I	G	E	C	P	K	Y	V	R	S	T	K	L	R	M	V	T	G	L	R	N	I	P	S	I	Q	S	R	G	L
ABG26791	A/New York/649/1995(H1N1)	P	Q	G	A	I	N	S	S	L	P	F	Q	N	V	H	P	V	T	I	G	E	C	P	K	Y	V	R	S	T	K	L	R	M	V	T	G	L	R	N	I	P	S	I	Q	S	R	G	L
ABE11878	A/New York/605/1995(H1N1)	P	Q	G	A	I	N	S	S	L	P	F	Q	N	V	H	P	V	T	I	G	E	C	P	K	Y	V	R	S	T	K	L	R	M	V	T	G	L	R	N	I	P	S	I	Q	S	R	G	L
ABG88322	A/New York/650/1995(H1N1)	P	Q	G	A	I	N	S	S	L	P	F	Q	N	V	H	P	V	T	I	G	E	C	P	K	Y	V	R	S	T	K	L	R	M	V	T	G	L	R	N	I	P	S	I	Q	S	R	G	L
ABE11922	A/New York/620/1995(H1N1)	P	Q	G	A	I	N	S	S	L	P	F	Q	N	V	H	P	V	T	I	G	E	C	P	K	Y	V	R	S	T	K	L	R	M	V	T	G	L	R	N	I	P	S	I	Q	S	R	G	L
ABE11942	A/New York/621/1995(H1N1)	P	Q	G	A	I	N	S	S	L	P	F	Q	N	V	H	P	V	T	I	G	E	C	P	K	Y	V	R	S	T	K	L	R	M	V	T	G	L	R	N	I	P	S	I	Q	S	R	G	L
ABG88300	A/New York/630/1995(H1N1)	P	Q	G	A	I	N	S	S	L	P	F	Q	N	V	H	P	V	T	I	G	E	C	P	K	Y	V	R	S	T	K	L	R	M	V	T	G	L	R	N	I	P	S	I	Q	S	R	G	L
ABI95250	A/Nanchang/8/1996(H1N1)	P	Q	G	A	I	N	S	S	L	P	F	Q	N	V	H	P	V	T	I	G	E	C	P	K	Y	V	R	S	A	K	L	R	M	V	T	G	L	R	N	I	P	S	I	Q	S	R	G	L
ABI21530	A/Nanchang/15/1996(H1N1)	P	Q	G	A	I	N	S	S	L	P	F	Q	N	V	H	P	V	T	I	G	E	C	P	K	Y	V	R	S	A	K	L	R	M	V	T	G	L	R	N	I	P	S	I	Q	S	R	G	L
ABJ53504	A/Nanchang/14/1996(H1N1)	P	L	G	A	I	N	S	S	L	P	F	Q	N	V	H	P	V	T	I	G	E	C	P	K	Y	V	R	S	A	K	L	R	M	V	T	G	L	R	N	I	P	S	I	Q	S	R	G	L
ABI21519	A/Nanchang/13/1996(H1N1)	P	Q	G	A	I	N	S	S	L	P	F	Q	N	V	H	P	V	T	I	G	E	C	P	K	Y	V	R	S	A	K	L	R	M	V	T	G	L	R	N	I	P	S	I	Q	S	R	G	L
ABI21541	A/Nanchang/16/1996(H1N1)	P	Q	G	A	I	N	S	S	L	P	F	Q	N	V	H	P	V	T	I	G	E	C	P	K	Y	V	R	S	A	K	L	R	M	V	T	G	L	R	N	I	P	S	I	Q	S	R	G	L
ABI21552	A/Nanchang/17/1996(H1N1)	P	Q	G	A	I	N	S	S	L	P	F	Q	N	V	H	P	V	T	I	G	E	C	P	K	Y	V	R	S	A	K	L	R	M	V	T	G	L	R	N	I	P	S	I	Q	S	R	G	L
ABD59847	A/TW/130/96(H1N1)	P	Q	G	A	I	N	S	S	L	P	F	Q	N	V	H	P	V	T	I	G	E	C	P	K	Y	V	R	S	T	K	L	R	M	V	T	G	L	R	N	I	P	S	I	Q	S	R	G	L
AAP60036	A/Memphis/14/96-M(H1N1)	P	Q	G	A	I	N	S	S	L	P	F	Q	N	V	H	P	V	T	I	G	E	C	P	K	Y	V	R	S	T	K	L	R	M	V	T	G	L	R	N	I	P	S	I	Q	S	R	G	L
ABN51066	A/Memphis/13/1996(H1N1)	P	Q	G	A	I	N	S	S	L	P	F	Q	N	V	H	P	V	T	I	G	E	C	P	K	Y	V	R	S	T	K	L	R	M	V	T	G	L	R	N	I	P	S	I	Q	S	R	G	L
ABN50962	A/Memphis/10/1996(H1N1)	P	Q	G	A	I	N	S	S	L	P	F	Q	N	V	H	P	V	T	I	G	E	C	P	K	Y	V	R	S	T	K	L	R	M	V	T	G	L	R	N	I	P	S	I	Q	S	R	G	L
ABO52225	A/Memphis/15/1996(H1N1)	P	Q	G	A	I	N	S	S	L	P	F	Q	N	V	H	P	V	T	I	G	E	C	P	K	Y	V	R	S	T	K	L	R	M	V	T	G	L	R	N	I	P	S	I	Q	S	R	G	L
AAP60037	A/Memphis/14/96-M1(H1N1)	P	Q	G	A	I	N	S	S	L	P	F	Q	N	V	H	P	V	T	I	G	E	C	P	K	Y	V	R	S	T	K	L	R	M	V	T	G	L	R	N	I	P	S	I	Q	S	R	G	L
ABM22257	A/Memphis/2/1996(H1N1)	P	Q	G	A	I	N	S	S	L	P	F	Q	N	V	H	P	V	T	I	G	E	C	P	K	Y	V	R	S	T	K	L	R	M	V	T	G	L	R	N	I	P	S	I	Q	S	R	G	L
ABM22279	A/Memphis/5/1996(H1N1)	P	Q	G	A	I	N	S	S	L	P	F	Q	N	V	H	P	V	T	I	G	G	C	P	K	Y	V	R	S	T	K	L	R	M	V	T	G	L	R	N	I	P	S	I	Q	S	R	G	L
ABO38010	A/Memphis/14/1996(H1N1)	P	Q	G	A	I	N	S	S	L	P	F	Q	N	V	H	P	V	T	I	G	E	C	P	K	Y	V	R	S	T	K	L	R	M	V	T	G	L	R	N	I	P	S	I	Q	S	R	G	L
ABF47660	A/New York/640/1996(H1N1)	P	Q	G	A	I	N	S	S	L	P	F	Q	N	V	H	P	V	T	I	G	E	C	P	K	Y	V	R	S	T	K	L	R	M	V	T	G	L	R	N	I	P	S	I	Q	S	R	G	L
ABI20848	A/New York/646/1996(H1N1)	P	Q	G	A	I	N	S	S	L	P	F	Q	N	V	H	P	V	T	I	G	E	C	P	K	Y	V	R	S	T	K	L	R	M	V	T	G	L	R	N	I	P	S	I	Q	S	R	G	L
ABG47829	A/New York/626/1996(H1N1)	P	Q	G	A	I	N	S	S	L	P	F	Q	N	V	H	P	V	T	I	G	E	C	P	K	Y	V	R	S	T	K	L	R	M	V	T	G	L	R	N	I	P	S	I	Q	S	R	G	L
ABD59848	A/TW/3355/97(H1N1)	P	Q	G	A	I	N	S	S	L	P	F	Q	N	V	H	P	V	T	I	G	E	C	P	K	Y	V	R	S	A	K	L	R	M	V	T	G	L	R	N	I	P	S	I	Q	S	R	G	L
AAK70452	A/Hong Kong/1035/98 (H1N1)	P	Q	G	A	I	N	S	S	L	P	F	Q	N	V	H	P	V	T	I	G	E	C	P	K	Y	V	R	S	A	K	L	R	M	V	T	G	L	R	N	I	P	S	I	Q	S	R	G	L
AAK70453	A/Hong Kong/1035/98 (H1N1)	P	Q	G	A	I	N	S	S	L	P	F	Q	N	V	H	P	V	T	I	G	E	C	P	K	Y	V	R	S	A	K	L	R	M	V	T	G	L	R	N	I	P	S	I	Q	S	R	G	L
AAK70456	A/Hong Kong/1134/98 (H1N1)	P	Q	G	A	I	N	S	S	L	P	F	Q	N	V	H	P	V	T	I	G	E	C	P	K	Y	V	R	S	A	K	L	R	M	V	T	G	L	R	N	I	P	S	I	Q	S	R	G	L
AAK70451	A/Hong Kong/1131/98 (H1N1)	P	Q	G	A	I	N	S	S	L	P	F	Q	N	V	H	P	V	T	I	G	E	C	P	K	Y	V	R	S	A	K	L	R	M	V	T	G	L	R	N	I	P	S	I	Q	S	R	G	L
AAK70454	A/Hong Kong/1035/98 (H1N1)	P	Q	G	A	I	N	S	S	L	P	F	Q	N	V	H	P	V	T	I	G	E	C	P	K	Y	V	R	S	A	K	L	R	M	V	T	G	L	R	N	I	P	S	I	Q	S	R	G	L
ABK40006	A/New South Wales/24/1999(H1N1)	P	Q	G	A	I	N	S	S	L	P	F	Q	N	V	H	P	V	T	I	G	E	C	P	K	Y	V	R	S	A	K	L	R	M	V	T	G	L	R	N	I	P	S	I	Q	S	R	G	L
CAC86622	A/New Caledonia/20/1999(H1N1)	P	Q	G	A	I	N	S	S	L	P	F	Q	N	V	H	P	V	T	I	G	E	C	P	K	Y	V	R	S	A	K	L	R	M	V	T	G	L	R	N	I	P	S	I	Q	S	R	G	L
AAP34324	A/New Caledonia/20/99(H1N1)	P	Q	G	A	I	N	S	S	L	P	F	Q	N	V	H	P	V	T	I	G	E	C	P	K	Y	V	R	S	A	K	L	R	M	V	T	G	L	R	N	I	P	S	I	Q	S	R	G	L
ABD59849	A/TW/4845/99(H1N1)	P	Q	G	S	I	N	S	N	L	P	F	Q	N	I	H	P	V	T	I	G	E	C	P	K	Y	V	R	S	A	K	L	R	M	V	T	G	L	R	N	I	P	S	I	Q	S	R	G	L
ACD37430	A/New Caledonia/20/1999(H1N1)	P	Q	G	A	I	N	S	S	L	P	F	Q	N	V	H	P	V	T	I	G	E	C	P	K	Y	V	R	S	A	K	L	R	M	V	T	G	L	R	N	I	P	S	I	Q	S	R	G	L
ABJ16719	A/South Australia/63/2000(H1N1)	P	Q	G	A	I	N	S	S	L	P	F	Q	N	V	H	P	V	T	I	G	E	C	P	K	Y	V	R	S	T	K	L	R	M	V	T	G	L	R	N	V	P	S	I	Q	S	R	G	L
ABK40028	A/South Australia/25/2000(H1N1)	P	Q	G	A	I	N	S	S	L	P	F	Q	N	V	H	P	V	T	I	G	E	C	P	K	Y	V	R	S	T	K	L	R	M	V	T	G	L	R	N	V	P	S	I	Q	S	R	G	L
ABM22026	A/South Australia/40/2000(H1N1)	P	Q	G	A	I	N	S	S	L	P	F	Q	N	V	H	P	V	T	I	G	E	C	P	K	Y	V	R	S	T	K	L	R	M	V	T	G	L	R	N	V	P	S	I	Q	S	R	G	L
ABJ09327	A/New South Wales/30/2000(H1N1)	P	Q	G	A	I	N	S	S	L	P	F	Q	N	V	H	P	V	T	I	G	E	C	P	K	Y	V	R	S	A	K	L	R	M	V	T	G	L	R	N	I	P	S	I	Q	S	R	G	L
ABJ16642	A/South Australia/45/2000(H1N1)	P	Q	G	A	I	N	S	S	L	P	F	Q	N	V	H	P	V	T	I	G	E	C	P	K	Y	V	R	S	T	K	L	R	M	V	T	G	L	R	N	V	P	S	I	Q	S	R	G	L
ABS76427	A/Thailand/Siriraj-07/2000(H1N1)	P	Q	G	A	I	N	S	S	L	P	F	Q	N	V	H	P	V	T	I	G	E	C	P	K	Y	V	R	S	A	K	L	R	M	V	T	G	L	R	N	I	P	S	I	Q	S	R	G	L
ABP49305	A/Memphis/15/2000(H1N1)	P	Q	G	A	I	N	S	S	L	P	F	Q	N	V	H	P	V	T	I	G	E	C	P	K	Y	V	R	S	A	K	L	R	M	V	T	G	L	R	N	I	P	S	I	Q	S	R	G	L
ABG37362	A/Dunedin/2/2000(H1N1)	P	Q	G	A	I	N	S	S	L	P	F	Q	N	V	H	P	V	T	I	G	E	C	P	K	Y	V	R	S	A	K	L	R	M	V	T	G	L	R	N	I	P	S	I	Q	S	R	G	L
AAX56530	A/New York/146/2000(H1N1)	P	Q	G	A	I	N	S	S	L	P	F	Q	N	V	H	P	V	T	I	G	E	C	P	K	Y	V	R	S	T	K	L	R	M	V	T	G	L	R	N	V	P	S	I	Q	S	R	G	L
ABD94756	A/Canterbury/9/2000(H1N1)	P	Q	G	A	I	N	S	S	L	P	F	Q	N	V	H	P	V	T	I	G	E	C	P	K	Y	V	R	S	A	K	L	R	M	V	T	G	L	R	N	I	P	S	I	Q	S	R	G	L
ABD77928	A/Canterbury/7/2000(H1N1)	P	Q	G	A	I	N	S	S	L	P	F	Q	N	V	H	P	V	T	I	G	E	C	P	K	Y	V	R	S	A	K	L	R	M	V	T	G	L	R	N	I	P	S	I	Q	S	R	G	L
ABF47891	A/Wellington/5/2000(H1N1)	P	Q	G	A	I	N	S	S	L	P	F	Q	N	V	H	P	V	T	I	G	E	C	P	K	Y	V	R	S	A	K	L	R	M	V	T	G	L	R	N	I	P	S	I	Q	S	R	G	L
ABO44046	A/Wellington/6/2000(H1N1)	P	Q	G	A	I	N	S	S	L	P	F	Q	N	V	H	P	V	T	I	G	E	C	P	K	Y	V	R	S	A	K	L	R	M	V	T	G	L	R	N	I	P	S	I	Q	S	R	G	L
ABD77917	A/Canterbury/23/2000(H1N1)	P	Q	G	A	I	N	S	S	L	P	F	Q	N	V	H	P	V	T	I	G	E	C	P	K	Y	V	R	S	A	K	L	R	M	V	T	G	L	R	N	I	P	S	I	Q	S	R	G	L
ABD94976	A/Canterbury/27/2000(H1N1)	P	Q	G	A	I	N	S	S	L	P	F	Q	N	V	H	P	V	T	I	G	E	C	P	K	Y	V	R	S	A	K	L	R	M	V	T	G	L	R	N	I	P	S	I	Q	S	R	G	L
ABD60867	A/Canterbury/30/2000(H1N1)	P	Q	G	A	I	N	S	S	L	P	F	Q	N	V	H	P	V	T	I	G	E	C	P	K	Y	V	R	S	A	K	L	R	M	V	T	G	L	R	N	I	P	S	I	Q	S	R	G	L
ABD63063	A/Canterbury/33/2000(H1N1)
ABD60900	A/Canterbury/34/2000(H1N1)	P	Q	G	A	I	N	S	S	L	P	F	Q	N	V	H	P	V	T	I	G	E	C	P	K	Y	V	R	S	A	K	L	R	M	V	T	G	L	R	N	I	P	S	I	Q	S	R	G	L
ABG80172	A/Wellington/11/2000(H1N1)	P	Q	G	A	I	N	S	S	L	P	F	Q	N	V	H	P	V	T	I	G	E	C	P	K	Y	V	R	S	A	K	L	R	M	V	T	G	L	R	N	I	P	S	I	Q	S	R	G	L
ABD61518	A/South Canterbury/35/2000(H1N1)	P	Q	G	A	I	N	S	S	L	P	F	Q	N	V	H	P	V	T	I	G	E	C	P	K	Y	V	R	S	A	K	L	R	M	V	T	G	L	R	N	I	P	S	I	Q	S	R	G	L
ABD60856	A/South Canterbury/50/2000(H1N1)	P	Q	G	A	I	N	S	S	L	P	F	Q	N	V	H	P	V	T	I	G	E	C	P	K	Y	V	R	S	A	K	L	R	M	V	T	G	L	R	N	I	P	S	I	Q	S	R	G	L
ABG80183	A/Wellington/16/2000(H1N1)	P	Q	G	A	I	N	S	S	L	P	F	Q	N	V	H	P	V	T	I	G	E	C	P	K	Y	V	R	S	A	K	L	R	M	V	T	G	L	R	N	I	P	S	I	Q	S	R	G	L
ABI95217	A/Wellington/14/2000(H1N1)	P	Q	G	A	I	N	S	S	L	P	F	Q	N	V	H	P	V	T	I	G	E	C	P	K	Y	V	R	S	A	K	L	R	M	V	T	G	L	R	N	I	P	S	I	Q	S	R	G	L
ABR15896	A/Auckland/580/2000(H1N1)	P	Q	G	A	I	N	S	S	L	P	F	Q	N	V	H	P	V	T	I	G	E	C	P	K	Y	V	R	S	A	K	L	R	M	V	T	G	L	R	N	I	P	S	I	Q	S	R	G	L
ABG88542	A/Wellington/18/2000(H1N1)	P	Q	G	A	I	N	S	S	L	P	F	Q	N	V	H	P	V	T	I	G	E	C	P	K	Y	V	R	S	A	K	L	R	M	V	T	G	L	R	N	I	P	S	I	Q	S	R	G	L
ABU80298	A/Auckland/584/2000(H1N1)	P	Q	G	A	I	N	S	S	L	P	F	Q	N	V	H	P	V	T	I	G	E	C	P	K	Y	V	R	S	A	K	L	R	M	A	T	G	L	R	N	I	P	S	I	Q	S	R	G	L
ABV45849	A/Auckland/585/2000(H1N1)	P	Q	G	A	I	N	S	S	L	P	F	Q	N	V	H	P	V	T	I	G	E	C	P	K	Y	V	R	S	A	K	L	R	M	A	T	G	L	R	N	I	P	S	I	Q	S	R	G	L
ABD77972	A/Canterbury/79/2000(H1N1)	P	Q	G	A	I	N	S	S	L	P	F	Q	N	V	H	P	V	T	I	G	E	C	P	K	Y	V	R	S	A	K	L	R	M	V	T	G	L	R	N	I	P	S	I	Q	S	R	G	L
ABS49976	A/Auckland/591/2000(H1N1)	P	Q	G	A	I	N	S	S	L	P	F	Q	N	V	H	P	V	T	I	G	E	C	P	K	Y	V	R	S	A	K	L	R	M	V	T	G	L	R	N	I	P	S	I	Q	S	R	G	L
ABD95031	A/Canterbury/95/2000(H1N1)	P	Q	G	A	I	N	S	S	L	P	F	Q	N	V	H	P	V	T	I	G	E	C	P	K	Y	V	R	S	A	K	L	R	M	V	T	G	L	R	N	I	P	S	I	Q	S	R	G	L
ABU80309	A/Auckland/597/2000(H1N1)	P	Q	G	A	I	N	S	S	L	P	F	Q	N	V	H	P	V	T	I	G	E	C	P	K	Y	V	R	S	A	K	L	R	M	V	T	G	L	R	N	I	P	S	I	Q	S	R	G	L
ABS49987	A/Auckland/595/2000(H1N1)	P	Q	G	A	I	N	S	S	L	P	F	Q	N	V	H	P	V	T	I	G	E	C	P	K	Y	V	R	S	A	K	L	R	M	V	T	G	L	R	N	I	P	S	I	Q	S	R	G	L
ABA08497	A/New York/234/2000(H1N1)
ABW81508	A/Denmark/16/2001(H1N1)	P	Q	G	A	I	N	S	S	L	P	F	Q	N	V	H	P	V	T	I	G	E	C	P	K	Y	V	R	S	A	K	L	R	M	V	T	G	L	R	N	I	P	S	I	Q	S	R	G	L
ABW81504	A/Denmark/3/2001(H1N1)	P	Q	G	A	I	N	S	S	L	P	F	Q	N	V	H	P	V	T	I	G	E	C	P	K	Y	V	R	S	A	K	L	R	M	V	T	G	L	R	N	I	P	S	I	Q	S	R	G	L
ABW81507	A/Denmark/14/2001(H1N1)	P	Q	G	A	I	N	S	S	L	P	F	Q	N	V	H	P	V	T	I	G	E	C	P	K	Y	V	R	S	T	K	L	R	M	V	T	G	L	R	N	V	P	S	I	Q	S	R	G	L
ABW81510	A/Denmark/20/2001(H1N1)	P	Q	G	A	I	N	S	S	L	P	F	Q	N	V	H	P	V	T	I	G	E	C	P	K	Y	V	R	S	A	K	L	R	M	V	T	G	L	R	N	I	P	S	I	Q	S	R	G	L
ABW81503	A/Denmark/40/2001(H1N1)	P	Q	G	A	I	N	S	S	L	P	F	Q	N	V	H	P	V	T	I	G	E	C	P	K	Y	V	R	S	T	K	L	R	M	V	T	G	L	R	N	V	P	S	I	Q	S	R	G	L
ABD62061	A/Hiroshima/37/2001(H1N1)	P	Q	G	A	I	N	S	S	L	P	F	Q	N	V	H	P	V	T	I	G	E	C	P	K	Y	V	R	S	A	K	L	R	M	V	T	G	L	R	N	I	P	S	I	Q	S	R	G	L
ABO32959	A/Memphis/7/2001(H1N1)	P	Q	G	A	I	N	S	S	L	P	F	Q	N	V	H	P	V	T	I	G	E	C	P	K	Y	V	R	S	T	K	L	R	M	V	T	G	L	R	N	I	P	S	I	Q	S	R	G	L
ABO38021	A/Memphis/1/2001(H1N1)	P	Q	G	A	I	N	S	S	L	P	F	Q	N	V	H	P	V	T	I	G	E	C	P	K	Y	V	R	S	A	K	L	R	M	V	T	G	L	R	N	I	P	S	I	Q	S	R	G	L
AAT85679	A/Charlottesville/6/2001(H1N1)
ABO32948	A/Memphis/6/2001(H1N1)	P	Q	G	A	I	N	S	S	L	P	F	Q	N	V	H	P	V	T	I	G	E	C	P	K	Y	V	R	S	A	K	L	R	M	V	T	G	L	R	N	I	P	S	I	Q	S	R	G	L
AAZ38627	A/New York/205/2001(H1N1)	P	Q	G	A	I	N	S	S	L	P	F	Q	N	V	H	P	V	T	I	G	E	C	P	K	Y	V	R	S	A	K	L	R	M	A	T	G	L	R	N	I	P	S	I	Q	S	R	G	L
ABA08519	A/New York/310/2001(H1N1)	P	Q	G	A	I	N	S	S	L	P	F	Q	N	V	H	P	V	T	I	G	E	C	P	K	Y	V	R	S	A	K	L	R	M	V	T	G	L	R	N	I	P	S	I	Q	S	R	G	L
ABA42324	A/New York/239/2001(H1N1)
ABC86237	A/New York/307/2001(H1N1)
ABB02913	A/New York/442/2001(H1N1)	P	Q	G	A	I	N	S	S	L	P	F	Q	N	V	H	P	V	T	I	G	E	C	P	K	Y	V	R	S	A	K	L	R	M	V	T	G	L	R	N	I	P	S	I	Q	S	R	G	L
AAZ79604	A/New York/343/2001(H1N1)	P	Q	G	A	I	N	S	S	L	P	F	Q	N	V	H	P	V	T	I	G	E	C	P	K	Y	V	R	S	A	K	L	R	M	V	T	G	L	R	N	I	P	S	I	Q	S	R	G	L
ABA12715	A/New York/312/2001(H1N1)	P	Q	G	A	I	N	S	S	L	P	F	Q	N	V	H	P	V	T	I	G	E	C	P	K	Y	V	R	S	T	K	L	R	M	V	T	G	L	R	N	I	P	S	I	Q	S	R	G	L
ABB79990	A/New York/303/2001(H1N1)	P	Q	G	A	I	N	S	S	L	P	F	Q	N	V	H	P	V	T	I	G	E	C	P	K	Y	V	R	S	A	K	L	R	M	V	T	G	L	R	N	I	P	S	I	Q	S	R	G	L
ABA43189	A/New York/246/2001(H1N1)	P	Q	G	A	I	N	S	S	L	P	F	Q	N	V	H	P	V	T	I	G	E	C	P	K	Y	V	R	S	A	K	L	R	M	V	T	G	L	R	N	I	P	S	I	Q	S	R	G	L
ABB02924	A/New York/443/2001(H1N1)	P	Q	G	A	I	N	S	S	L	P	F	Q	N	V	H	P	V	T	I	G	E	C	P	K	Y	V	R	S	A	K	L	R	M	V	T	G	L	R	N	I	P	S	I	Q	S	R	G	L
ABA42236	A/New York/241/2001(H1N1)	P	Q	G	A	I	N	S	S	L	P	F	Q	N	V	H	P	V	T	I	G	E	C	P	K	Y	V	R	S	A	K	L	R	M	V	T	G	L	R	N	I	P	S	I	Q	S	R	G	L
ABA42575	A/New York/444/2001(H1N1)	P	Q	G	A	I	N	S	S	L	P	F	Q	N	V	H	P	V	T	I	G	E	C	P	K	Y	V	R	S	A	K	L	R	M	V	T	G	L	R	N	I	P	S	I	Q	S	R	G	L
ABB79979	A/New York/242/2001(H1N1)	P	Q	G	A	I	N	S	S	L	P	F	Q	N	V	H	P	V	T	I	G	E	C	P	K	Y	V	R	S	A	K	L	R	M	V	T	G	L	R	N	I	P	S	I	Q	S	R	G	L
ABC02277	A/New York/344/2001(H1N1)
ABA87045	A/New York/302/2001(H1N1)	P	Q	G	A	I	N	S	S	L	P	F	Q	N	V	H	P	V	T	I	G	E	C	P	K	Y	V	R	S	A	K	L	R	M	V	T	G	L	R	N	I	P	S	I	Q	S	R	G	L
AAZ85126	A/New York/345/2001(H1N1)
ABA18037	A/New York/308/2001(H1N1)	P	Q	G	A	I	N	S	S	L	P	F	Q	N	V	H	P	V	T	I	G	E	C	P	K	Y	V	R	S	A	K	L	R	M	V	T	G	L	R	N	I	P	S	I	Q	S	R	G	L
ABB02936	A/New York/446/2001(H1N1)	P	Q	G	A	I	N	S	S	L	P	F	Q	N	V	H	P	V	T	I	G	E	C	P	K	Y	V	R	S	A	K	L	R	M	V	T	G	L	R	N	I	P	S	I	Q	S	R	G	L
AAZ83299	A/New York/281/2001(H1N1)	P	Q	G	A	I	N	S	S	L	P	F	Q	N	V	H	P	V	T	I	G	E	C	P	K	Y	V	R	S	A	K	L	R	M	V	T	G	L	R	N	I	P	S	I	Q	S	R	G	L
ABF82863	A/Waikato/10/2001(H1N1)	P	Q	G	A	I	N	S	S	L	P	F	Q	N	V	H	P	V	T	I	G	E	C	P	K	Y	V	R	S	A	K	L	R	M	V	T	G	L	R	N	I	P	S	I	Q	S	R	G	L
ABF82874	A/Waikato/16/2001(H1N1)	P	Q	G	A	I	N	S	S	L	P	F	Q	N	V	H	P	V	T	I	G	E	C	P	K	Y	V	R	S	A	K	L	R	M	V	T	G	L	R	N	I	P	S	I	Q	S	R	G	L
ABJ09151	A/Waikato/92/2001(H1N1)	P	Q	G	A	I	N	S	S	L	P	F	Q	N	V	H	P	V	T	I	G	E	C	P	K	Y	V	R	S	A	K	L	R	M	V	T	G	L	R	N	I	P	S	I	Q	S	R	G	L
ABF82918	A/Waikato/51/2001(H1N1)	P	Q	G	A	I	N	S	S	L	P	F	Q	N	V	H	P	V	T	I	G	E	C	P	K	Y	V	R	S	A	K	L	R	M	V	T	G	L	R	N	I	P	S	I	Q	S	R	G	L
ABO38032	A/Western Australia/18/2001(H1N1)	P	K	G	A	I	N	S	S	L	P	F	Q	N	V	H	P	V	T	I	G	E	C	P	K	Y	V	R	S	A	K	L	R	M	V	T	G	L	R	N	I	P	S	I	Q	S	R	G	L
ABF47561	A/Canterbury/20/2001(H1N1)	P	Q	G	A	I	N	S	S	L	P	F	Q	N	V	H	P	V	T	I	G	E	C	P	K	Y	V	R	S	A	K	L	R	M	V	T	G	L	R	N	I	P	S	I	Q	S	R	G	L
ABG26945	A/Waikato/80/2001(H1N1)	P	Q	G	A	I	N	S	S	L	P	F	Q	N	V	H	P	V	T	I	G	E	C	P	K	Y	V	R	S	A	K	L	R	M	V	T	G	L	R	N	I	P	S	I	Q	S	R	G	L
ABD78071	A/South Canterbury/15/2001(H1N1)	P	Q	G	A	I	N	S	S	L	P	F	Q	N	V	H	P	V	T	I	G	E	C	P	K	Y	V	R	S	A	K	L	R	M	V	T	G	L	R	N	I	P	S	I	Q	S	R	G	L
ABD78082	A/Canterbury/16/2001(H1N1)	P	Q	G	A	I	N	S	S	L	P	F	Q	N	V	H	P	V	T	I	G	E	C	P	K	Y	V	R	S	A	K	L	R	M	V	T	G	L	R	N	I	P	S	I	Q	S	R	G	L
ABF47572	A/Canterbury/22/2001(H1N1)	P	Q	G	A	I	N	S	S	L	P	F	Q	N	V	H	P	V	T	I	G	E	C	P	K	Y	V	R	S	A	K	L	R	M	V	T	G	L	R	N	I	P	S	I	Q	S	R	G	L
ABG37120	A/Canterbury/26/2001(H1N1)	P	Q	G	A	I	N	S	S	L	P	F	Q	N	V	H	P	V	T	I	G	E	C	P	K	Y	V	R	S	A	K	L	R	M	V	T	G	L	R	N	I	P	S	I	Q	S	R	G	L
ABD95130	A/Canterbury/30/2001(H1N1)	P	Q	G	A	I	N	S	S	L	P	F	Q	N	V	H	P	V	T	I	G	E	C	P	K	Y	V	R	S	A	K	L	R	M	V	T	G	L	R	N	I	P	S	I	Q	S	R	G	L
ABE11701	A/Canterbury/51/2001(H1N1)	P	Q	G	A	I	N	S	S	L	P	F	Q	N	V	H	P	V	T	I	G	E	C	P	K	Y	V	R	S	A	K	L	R	M	V	T	G	L	R	N	I	P	S	I	Q	S	R	G	L
ABD95108	A/Canterbury/27/2001(H1N1)	P	Q	G	A	I	N	S	S	L	P	F	Q	N	V	H	P	V	T	I	G	E	C	P	K	Y	V	R	S	A	K	L	R	M	V	T	G	L	R	N	I	P	S	I	Q	S	R	G	L
ABD95185	A/Canterbury/47/2001(H1N1)	P	Q	G	A	I	N	S	S	L	P	F	Q	N	V	H	P	V	T	I	G	E	C	P	K	Y	V	R	S	A	K	L	R	M	V	T	G	L	R	N	I	P	S	I	Q	S	R	G	L
ABD94800	A/Canterbury/76/2001(H1N1)	P	Q	G	A	I	N	S	S	L	P	F	Q	N	V	H	P	V	T	I	G	E	C	P	K	Y	V	R	S	A	K	L	R	M	V	T	G	L	R	N	I	P	S	I	Q	S	R	G	L
ABF82673	A/Canterbury/60/2001(H1N1)	P	Q	G	A	I	N	S	S	L	P	F	Q	N	V	H	P	V	T	I	G	E	C	P	K	Y	V	R	S	A	K	L	R	M	V	T	G	L	R	N	I	P	S	I	Q	S	R	G	L
ABD95317	A/Canterbury/155/2001(H1N1)	P	Q	G	A	I	N	S	S	L	P	F	Q	N	V	H	P	V	T	I	G	E	C	P	K	Y	V	R	S	A	K	L	R	M	V	T	G	L	R	N	I	P	S	I	Q	S	R	G	L
ABD94811	A/Canterbury/153/2001(H1N1)	P	Q	G	A	I	N	S	S	L	P	F	Q	N	V	H	P	V	T	I	G	E	C	P	K	Y	V	R	S	A	K	L	R	M	V	T	G	L	R	N	I	P	S	I	Q	S	R	G	L
ABB51962	A/Taiwan/2985/2002(H1N1)	P	Q	G	G	I	N	I	S	L	P	F	Q	N	V	H	P	V	T	I	G	E	C	P	N	Y	V	R	S	A	K	L	R	M	V	T	G	L	R	N	I	P	S	I	Q	S	R	G	L
ABB82216	A/New York/494/2002(H1N1)	P	Q	G	A	I	N	S	S	L	P	F	Q	N	V	H	P	V	T	I	G	E	C	P	K	Y	V	R	S	A	K	L	R	M	V	T	G	L	R	N	I	P	S	I	Q	S	R	G	L
ABA87080	A/New York/291/2002(H1N1)	P	Q	G	A	I	N	S	S	L	P	F	Q	N	V	H	P	V	T	I	G	E	C	P	K	Y	V	R	S	A	K	L	R	M	V	T	G	L	R	N	I	P	S	I	Q	S	R	G	L
AAZ83253	A/New York/220/2002(H1N1)	P	Q	G	A	I	N	S	S	L	P	F	Q	N	V	H	P	V	T	I	G	E	C	P	K	Y	V	R	S	A	K	L	R	M	V	T	G	L	R	N	I	P	S	I	Q	S	R	G	L
ABA12696	A/New York/222/2003(H1N1)	P	Q	G	A	I	N	S	S	L	P	F	Q	N	V	H	P	V	T	I	G	E	C	P	K	Y	V	R	S	A	K	L	R	M	V	T	G	L	R	N	I	P	S	I	Q	S	R	G	L
ABD15515	A/New York/483/2003(H1N1)
ABB03123	A/New York/486/2003(H1N1)	P	Q	G	A	I	N	S	S	L	P	F	Q	N	V	H	P	V	T	I	G	E	C	P	K	Y	V	R	S	A	K	L	R	M	V	T	G	L	R	N	I	P	S	I	Q	S	R	G	L
ABI96103	A/Michigan/1/2003(H1N1)	P	Q	G	A	I	N	S	S	L	P	F	Q	N	V	H	P	V	T	I	G	E	C	P	K	Y	V	R	S	A	K	L	R	M	V	T	G	L	R	N	I	P	S	I	Q	S	R	G	L
ABA08475	A/New York/230/2003(H1N1)	P	Q	G	A	I	N	S	S	L	P	F	Q	N	V	H	P	V	T	I	G	E	C	P	K	Y	V	R	S	A	K	L	R	M	V	T	G	L	R	N	I	P	S	I	Q	S	R	G	L
ABI96108	A/Michigan/5/2003(H1N1)	P	Q	G	A	I	N	S	S	L	P	F	Q	N	V	H	P	V	T	I	G	E	C	P	K	Y	V	R	S	A	K	L	R	M	V	T	G	L	S	N	I	P	S	I	Q	S	R	G	L
ABI96107	A/Michigan/4/2003(H1N1)	P	Q	G	A	I	N	S	S	L	P	F	Q	N	V	H	P	V	T	I	G	E	C	P	K	Y	V	R	S	A	K	L	R	M	A	T	G	L	R	N	I	P	S	I	Q	S	R	G	L
ABI96109	A/Michigan/6/2003(H1N1)	P	Q	G	A	I	N	S	S	L	P	F	Q	N	V	H	P	V	T	I	G	E	C	P	K	Y	V	R	S	A	K	L	R	M	V	T	G	L	R	N	I	P	S	I	Q	S	R	G	L
ABB82205	A/New York/493/2003(H1N1)	P	Q	G	A	I	N	S	S	L	P	F	Q	N	V	H	P	V	T	I	G	E	C	P	K	Y	V	R	S	A	K	L	R	M	V	T	G	L	R	N	I	P	S	I	Q	S	R	G	L
ABB53740	A/New York/497/2003(H1N1)	P	Q	G	A	I	N	S	S	L	P	F	Q	N	V	H	P	V	T	I	G	E	C	P	K	Y	V	R	S	T	K	L	R	M	V	T	G	L	R	N	I	P	S	I	Q	S	R	G	L
AAZ83977	A/New York/227/2003(H1N1)
ABW81518	A/Denmark/16/2004(H1N1)	P	Q	G	A	I	N	S	S	L	P	F	Q	N	V	H	P	V	T	I	G	E	C	P	K	Y	V	R	S	A	K	L	R	M	A	T	G	L	R	N	I	P	S	I	Q	S	R	G	L
ABC42750	A/Canterbury/106/2004(H1N1)	P	Q	G	A	I	N	S	S	L	P	F	Q	N	V	H	P	V	T	I	G	E	C	P	K	Y	V	R	S	A	K	L	R	M	V	T	G	L	R	N	I	P	S	I	Q	S	R	G	L
ABJ16653	A/South Australia/55/2005(H1N1)	P	Q	G	A	I	N	S	S	L	P	F	Q	N	V	H	P	V	T	I	G	E	C	P	K	Y	V	R	S	A	K	L	R	M	V	T	G	L	R	N	I	P	S	I	Q	S	R	G	L
ABP49393	A/South Australia/51/2005(H1N1)	P	Q	G	A	I	N	S	S	L	P	F	Q	N	V	H	P	V	T	I	G	E	C	P	K	Y	V	R	S	A	K	L	R	M	V	T	G	L	R	N	I	P	S	I	Q	S	R	G	L
ABJ16664	A/South Australia/56/2005(H1N1)	P	Q	G	A	I	N	S	S	L	P	F	Q	N	V	H	P	V	T	I	G	E	C	P	K	Y	V	R	S	A	K	L	R	M	V	T	G	L	R	N	I	P	S	I	Q	S	R	G	L
ABW81517	A/Denmark/226/2005(H1N1)	P	Q	G	A	I	N	S	S	L	P	F	Q	N	V	H	P	V	T	I	G	E	C	P	K	Y	V	R	S	A	K	L	R	M	A	T	G	L	R	N	I	P	S	I	Q	S	R	G	L
ABW81520	A/Denmark/3/2005(H1N1)	P	Q	G	A	I	N	S	S	L	P	F	Q	N	V	H	P	V	T	I	G	E	C	P	K	Y	V	R	S	A	K	L	R	M	A	T	G	L	R	N	I	P	S	I	Q	S	R	G	L
ABW81521	A/Denmark/22/2005(H1N1)	P	Q	G	A	I	N	S	S	L	P	F	Q	N	V	H	P	V	T	I	G	E	C	P	K	Y	V	R	S	A	K	L	R	M	A	T	G	L	R	N	I	P	S	I	Q	S	R	G	L
ABW81524	A/Denmark/110/2005(H1N1)	P	Q	G	A	I	N	S	S	L	P	F	Q	N	V	H	P	V	T	I	G	E	C	P	K	Y	V	R	S	A	K	L	R	M	A	T	G	L	R	N	I	P	S	I	Q	S	R	G	L
ABW81514	A/Denmark/116/2005(H1N1)	P	Q	G	A	I	N	S	S	L	P	F	Q	N	V	H	P	V	T	I	G	E	C	P	K	Y	V	R	S	A	K	L	R	M	A	T	G	L	R	N	I	P	S	I	Q	S	R	G	L
ABW81519	A/Denmark/33/2005(H1N1)	P	Q	G	A	I	N	S	S	L	P	F	Q	N	V	H	P	V	T	I	G	E	C	P	K	Y	V	R	S	A	K	L	R	M	A	T	G	L	R	N	I	P	S	I	Q	S	R	G	L
ABI19015	A/Iowa/CEID23/2005(H1N1)	P	K	G	A	I	N	T	S	L	P	F	Q	N	I	H	P	V	T	I	G	E	C	P	K	Y	V	K	S	T	K	L	R	M	A	T	G	L	R	N	I	P	S	I	Q	S	R	G	L
BAG28223	A/Morioka/7/2005(H1N1)	P	Q	G	A	I	N	S	S	L	P	F	Q	N	V	H	P	V	T	I	G	E	C	P	K	Y	V	R	S	A	K	L	R	M	A	T	G	L	R	N	I	P	S	I	Q	S	R	G	L
BAG28220	A/Morioka/21/2005(H1N1)	P	Q	G	A	I	N	S	S	L	P	F	Q	N	V	H	P	V	T	I	G	E	C	P	K	Y	V	R	S	A	K	L	R	M	A	T	G	L	R	N	I	P	S	I	Q	S	R	G	L
ABK57093	A/Thailand/271/2005(H1N1)	P	K	G	A	I	N	T	S	L	P	F	Q	N	I	H	P	I	T	I	G	E	C	P	K	Y	V	K	S	T	R	L	R	M	A	T	G	L	R	N	I	P	S	I	Q	S	R	G	L
ABK40689	A/Waikato/4/2005(H1N1)	P	Q	G	A	I	N	S	S	L	P	F	Q	N	V	H	P	V	T	I	G	E	C	P	K	Y	V	R	S	A	K	L	R	M	A	T	G	L	R	N	I	P	S	I	Q	S	R	G	L
ABO32678	A/Waikato/17/2005(H1N1)	P	Q	G	A	I	N	S	S	L	P	F	Q	N	V	H	P	V	T	I	G	E	C	P	K	Y	V	R	S	A	K	L	R	M	A	T	G	L	R	N	I	P	S	I	Q	S	R	G	L
ABJ09184	A/Waikato/11/2005(H1N1)	P	Q	G	A	I	N	S	S	L	P	F	Q	N	V	H	P	V	T	I	G	E	C	P	K	Y	V	R	S	A	K	L	R	M	A	T	G	L	R	N	I	P	S	I	Q	S	R	G	L
ABI21189	A/Wellington/10/2005(H1N1)	P	Q	G	A	I	N	S	S	L	P	F	Q	N	V	H	P	V	T	I	G	E	C	P	K	Y	V	R	S	A	K	L	R	M	V	T	G	L	R	N	I	P	S	I	Q	S	R	G	L
ABI21222	A/Waikato/13/2005(H1N1)	P	Q	G	A	I	N	S	S	L	P	F	Q	N	V	H	P	V	T	I	G	E	C	P	K	Y	V	R	S	A	K	L	R	M	A	T	G	L	R	N	I	P	S	I	Q	S	R	G	L
ABI22109	A/Waikato/14/2005(H1N1)
ABI21233	A/Wellington/13/2005(H1N1)	P	Q	G	A	I	N	S	S	L	P	F	Q	N	V	H	P	V	T	I	G	E	C	P	K	Y	V	R	S	A	K	L	R	M	V	T	G	L	R	N	I	P	S	I	Q	S	R	G	L
ABW81526	A/Denmark/47/2006(H1N1)	P	Q	G	A	I	N	S	S	L	P	F	Q	N	V	H	P	V	T	I	G	E	C	P	K	Y	V	R	S	A	K	L	R	M	V	T	G	L	R	N	I	P	S	I	Q	S	R	G	L
ABW81527	A/Denmark/48/2006(H1N1)	P	Q	G	A	I	N	S	S	L	P	F	Q	N	V	H	P	V	T	I	G	E	C	P	K	Y	V	R	S	A	K	L	R	M	A	T	G	L	R	N	I	P	S	I	Q	S	R	G	L
ABW81525	A/Denmark/50/2006(H1N1)	P	Q	G	A	I	N	S	S	L	P	F	Q	N	V	H	P	V	T	I	G	E	C	P	K	Y	V	R	S	A	K	L	R	M	V	T	G	L	R	N	I	P	S	I	Q	S	R	G	L
ABV45654	A/Hong Kong/948/2006(H1N1)
ABU50587	A/St. Petersburg/08/2006 X-163(H1N1)	P	Q	G	A	I	N	S	S	L	P	F	Q	N	V	H	P	V	T	I	G	E	C	P	K	Y	V	R	S	A	K	L	R	M	V	T	G	L	R	N	I	P	S	I	Q	S	R	G	L
ABS71668	A/Thailand/CU51/2006(H1N1)	P	Q	G	A	I	N	S	S	L	P	F	Q	N	V	H	P	V	T	I	G	E	C	P	K	Y	V	R	S	A	K	L	R	M	V	T	G	L	R	N	I	P	S	I	Q	S	R	G	L
ABS71669	A/Thailand/CU57/2006(H1N1)	P	Q	G	A	I	N	S	S	L	P	F	Q	N	V	H	P	V	T	I	G	E	C	P	K	Y	V	R	S	A	K	L	R	M	V	T	G	L	R	N	I	P	S	I	Q	S	R	G	L
ABS71667	A/Thailand/CU88/2006(H1N1)	P	Q	G	A	I	N	S	S	L	P	F	Q	N	V	H	P	V	T	I	G	E	C	P	K	Y	V	R	S	A	K	L	R	M	V	T	G	L	R	N	I	P	S	I	Q	S	R	G	L
ABS71664	A/Thailand/CU41/2006(H1N1)	P	Q	G	A	I	N	S	S	L	P	F	Q	N	V	H	P	V	T	I	G	E	C	P	K	Y	V	R	S	A	K	L	R	M	V	T	G	L	R	N	I	P	S	I	Q	S	R	G	L
ABS71672	A/Thailand/CU75/2006(H1N1)	P	Q	G	A	I	N	S	S	L	P	F	Q	N	V	H	P	V	T	I	G	E	C	P	K	Y	V	R	S	A	K	L	R	M	V	T	G	L	R	N	I	P	S	I	Q	S	R	G	L
ABS71666	A/Thailand/CU67/2006(H1N1)	P	Q	G	A	I	N	S	S	L	P	F	Q	N	V	H	P	V	T	I	G	E	C	P	K	Y	V	R	S	A	K	L	R	M	V	T	G	L	R	N	I	P	S	I	Q	S	R	G	L
ABS71670	A/Thailand/CU44/2006(H1N1)	P	Q	G	A	I	N	S	S	L	P	F	Q	N	V	H	P	V	T	I	G	E	C	P	K	Y	V	R	S	A	K	L	R	M	V	T	G	L	R	N	I	P	S	I	Q	S	R	G	L
ABS71673	A/Thailand/CU32/2006(H1N1)	P	Q	G	A	I	N	S	S	L	P	F	Q	N	V	H	P	V	T	I	G	E	C	P	K	Y	V	R	S	A	K	L	R	M	A	T	G	L	R	N	I	P	S	I	Q	S	R	G	L
ACA33678	A/Ohio/04/2006(H1N1)	P	Q	G	A	I	N	S	S	L	P	F	Q	N	V	H	P	V	T	I	G	E	C	P	K	Y	V	R	S	A	K	L	R	M	V	T	G	L	R	N	I	P	S	I	Q	S	R	G	L
ACJ25088	A/England/594/2006(H1N1)	P	Q	G	A	I	N	S	S	L	P	F	Q	N	V	H	P	V	T	I	G	E	C	P	K	Y	V	R	S	A	K	L	R	M	V	T	G	L	R	N	I	P	S	I	Q	S	R	G	L
ACJ25085	A/England/494/2006(H1N1)	P	Q	G	A	I	N	S	S	L	P	F	Q	N	V	H	P	V	T	I	G	E	C	P	K	Y	V	R	S	A	K	L	R	M	V	T	G	L	R	N	I	P	S	I	Q	S	R	G	L
ABU50586	A/Solomon Islands/03/2006(H1N1)	P	Q	G	A	I	N	S	S	L	P	F	Q	N	V	H	P	V	T	I	G	E	C	P	K	Y	V	R	S	A	K	L	R	M	V	T	G	L	R	N	I	P	S	I	Q	S	R	G	L
ABU99109	A/Solomon Islands/3/2006(H1N1)	P	Q	G	A	I	N	S	S	L	P	F	Q	N	V	H	P	V	T	I	G	E	C	P	K	Y	V	R	S	A	K	L	R	M	V	T	G	L	R	N	I	P	S	I	Q	S	R	G	L
ACA33801	A/Florida/3/2006(H1N1)	P	Q	G	A	I	N	S	S	L	P	F	Q	N	V	H	P	V	T	I	G	E	C	P	K	Y	V	R	S	T	K	L	R	M	V	T	G	L	R	N	I	P	S	I	Q	S	R	G	L
ABW23290	A/Pennsylvania/08/2006(H1N1)	P	Q	G	A	I	N	S	S	L	P	F	Q	N	V	H	P	V	T	I	G	E	C	P	K	Y	V	R	S	A	K	L	R	M	V	T	G	L	R	N	I	P	S	I	Q	S	R	G	L
ABW23295	A/Illinois/01/2006(H1N1)	P	Q	G	A	I	N	S	S	L	P	F	Q	N	V	H	P	V	T	I	G	E	C	P	K	Y	V	R	S	A	K	L	R	M	V	T	G	L	R	N	I	P	S	V	Q	S	R	G	L
ABW23320	A/New York/26/2006(H1N1)	P	Q	G	A	I	N	S	S	L	P	F	Q	N	V	H	P	V	T	I	G	E	C	P	K	Y	V	R	S	T	K	L	R	M	V	T	G	L	R	N	I	P	S	I	Q	S	R	G	L
ABU50566	A/Florida/09/2006(H1N1)	P	Q	G	A	I	N	S	S	L	P	F	Q	N	V	H	P	V	T	I	G	E	C	P	K	Y	V	R	S	A	K	L	R	M	V	T	G	L	R	N	I	P	S	I	Q	S	R	G	L
ABW23335	A/California/09/2006(H1N1)	P	Q	G	A	I	N	S	S	L	P	F	Q	N	V	H	P	V	T	I	G	E	C	P	K	Y	V	R	S	A	K	L	R	M	V	T	G	L	R	N	I	P	S	I	Q	S	R	G	L
ABW23328	A/Mississippi/02/2006(H1N1)	P	Q	G	A	I	N	S	S	L	P	F	Q	N	V	H	P	V	T	I	G	E	C	P	K	Y	V	R	S	T	K	L	R	M	V	T	G	L	R	N	I	P	S	I	Q	S	R	G	L
ABV29557	A/Kentucky/UR06-0010/2006(H1N1)	P	Q	G	A	I	N	S	S	L	P	F	Q	N	V	H	P	V	T	I	G	E	C	P	K	Y	V	R	S	T	K	L	R	M	V	T	G	L	R	N	I	P	S	I	Q	S	R	G	L
ABU50574	A/Wisconsin/37/2006(H1N1)	P	Q	G	A	I	N	S	S	L	P	F	Q	N	V	H	P	V	T	I	G	E	C	P	K	Y	V	R	S	A	K	L	R	M	V	T	G	L	R	N	I	P	S	V	Q	S	R	G	L
ABU50565	A/Florida/08/2006(H1N1)	P	Q	G	A	I	N	S	S	L	P	F	Q	N	V	H	P	V	T	I	G	E	C	P	K	Y	V	R	S	T	K	L	R	M	V	T	G	L	R	N	I	P	S	I	Q	S	R	G	L
ABV29535	A/Texas/UR06-0012/2006(H1N1)	P	Q	G	A	I	N	S	S	L	P	F	Q	N	V	H	P	V	T	I	G	E	C	P	K	Y	V	R	S	A	K	L	R	M	V	T	G	L	R	N	I	P	S	I	Q	S	R	G	L
ABU50567	A/Indiana/08/2006(H1N1)
ABV29546	A/Michigan/UR06-0015/2006(H1N1)	P	Q	G	A	I	N	S	S	L	P	F	Q	N	V	H	P	V	T	I	G	E	C	P	K	Y	V	R	S	A	K	L	R	M	V	T	G	L	R	N	I	P	S	I	Q	S	R	G	L
ABU50571	A/North Carolina/10/2006(H1N1)	P	Q	G	A	I	N	S	S	L	P	F	Q	N	V	H	P	V	T	I	G	E	C	P	K	Y	V	R	S	T	K	L	R	M	V	T	G	L	R	N	I	P	S	I	Q	S	R	G	L
ABU50569	A/Minnesota/17/2006(H1N1)	P	Q	G	A	I	N	S	S	L	P	F	Q	N	V	H	P	V	T	I	G	E	C	P	K	Y	V	R	S	T	K	L	R	M	V	T	G	L	R	N	I	P	S	I	Q	S	R	G	L
ABU50568	A/Iowa/02/2006(H1N1)	P	Q	G	A	I	N	S	S	L	P	F	Q	N	V	H	P	V	T	I	G	E	C	P	K	Y	V	R	S	A	K	L	R	M	V	T	G	L	R	N	I	P	S	I	Q	S	R	G	L
ABU50570	A/New Mexico/02/2006(H1N1)	P	Q	G	A	I	N	S	S	L	P	F	Q	N	V	H	P	V	T	I	G	E	C	P	K	Y	V	R	S	T	K	L	R	M	V	T	G	L	R	N	I	P	S	I	Q	S	R	G	L
ABW23286	A/New Mexico/02/2006(H1N1)
ACH86201	A/Vienna/414/2007(H1N1)	P	Q	G	A	I	N	S	S	L	P	F	Q	N	V	H	P	V	T	I	G	E	C	P	K	Y	V	R	S	A	K	L	R	M	V	T	G	L	R	N	I	P	S	I	Q	S	R	G	L
ACD47257	A/Florida/19/2007(H1N1)	P	Q	G	A	I	N	S	S	L	P	F	Q	N	V	H	P	V	T	I	G	E	C	P	K	Y	V	R	S	A	K	L	R	M	V	T	G	L	R	N	I	P	S	I	Q	S	R	G	L
ACA33750	A/Idaho/06/2007(H1N1)	P	Q	G	A	I	N	S	S	L	P	F	Q	N	V	H	P	V	T	I	G	E	C	P	K	Y	V	R	S	T	K	L	R	M	V	T	G	L	R	N	I	P	S	I	Q	S	R	G	L
ABW23305	A/Massachusetts/01/2007(H1N1)
ABV29579	A/Illinois/UR006-018/2007(H1N1)	P	Q	G	A	I	N	S	S	L	P	F	Q	N	V	H	P	V	T	I	G	E	C	P	K	Y	V	R	S	T	K	L	R	M	V	T	G	L	R	N	I	P	S	I	Q	S	R	G	L
ABW23292	A/Tennessee/02/2007(H1N1)
ABW23302	A/Florida/03/2007(H1N1)
ABW23288	A/Massachusetts/02/2007(H1N1)
ABW71382	A/Kentucky/UR06-0029/2007(H1N1)	P	Q	G	A	I	N	S	S	L	P	F	Q	N	V	H	P	V	T	I	G	E	C	P	K	Y	V	R	S	T	K	L	R	M	V	T	G	L	R	N	I	P	S	I	Q	S	R	G	L
ABV45937	A/Kentucky/UR06-0028/2007(H1N1)	P	Q	G	A	I	N	S	S	L	P	F	Q	N	V	H	P	V	T	I	G	E	C	P	K	Y	V	R	S	A	K	L	R	M	V	T	G	L	R	N	I	P	S	I	Q	S	R	G	L
ACD47248	A/California/26/2007(H1N1)	P	Q	G	A	I	N	S	S	L	P	F	Q	N	V	H	P	V	T	I	G	E	C	P	K	Y	V	R	S	A	K	L	R	M	V	T	G	L	R	N	I	P	S	I	Q	S	R	G	L
ABW91559	A/Illinois/UR06-0032/2007(H1N1)	P	Q	G	A	I	N	S	S	L	P	F	Q	N	V	H	P	V	T	I	G	E	C	P	K	Y	V	R	S	T	K	L	R	M	V	T	G	L	R	N	I	P	S	I	Q	S	R	G	L
ABW40048	A/Vermont/UR06-0035/2007(H1N1)	P	Q	G	A	I	N	S	S	L	P	F	Q	N	V	H	P	V	T	I	G	E	C	P	K	Y	V	R	S	T	K	L	R	M	V	T	G	L	R	N	I	P	S	I	Q	S	R	G	L
ABV30195	A/Kentucky/UR06-0043/2007(H1N1)	P	Q	G	A	I	N	S	S	L	P	F	Q	N	V	H	P	V	T	I	G	E	C	P	K	Y	V	R	S	T	K	L	R	M	V	T	G	L	R	N	I	P	S	I	Q	S	R	G	L
ABW71360	A/Mississippi/UR06-0047/2007(H1N1)	P	Q	G	A	I	N	S	S	L	P	F	Q	N	V	H	P	V	T	I	G	E	C	P	K	Y	V	R	S	A	K	L	R	M	V	T	G	L	R	N	I	P	S	I	Q	S	R	G	L
ABW39828	A/Colorado/UR06-0053/2007(H1N1)	P	Q	G	A	I	N	S	S	L	P	F	Q	N	V	H	P	V	T	I	G	E	C	P	K	Y	V	R	S	A	K	L	R	M	V	T	G	L	R	N	I	P	S	I	Q	S	R	G	L
ABW91515	A/Oklahoma/UR06-0063/2007(H1N1)	P	Q	G	A	I	N	S	S	L	P	F	Q	N	V	H	P	V	T	I	G	E	C	P	K	Y	V	R	S	A	K	L	R	M	V	T	G	L	R	N	I	P	S	I	Q	S	R	G	L
ABV29656	A/Vermont/UR06-0050/2007(H1N1)	P	Q	G	A	I	N	S	S	L	P	F	Q	N	V	H	P	V	T	I	G	E	C	P	K	Y	V	R	S	A	K	L	R	M	V	T	G	L	R	N	I	P	S	I	Q	S	R	G	L
ABV29601	A/Kentucky/UR06-0059/2007(H1N1)	P	Q	G	A	I	N	S	S	L	P	F	Q	N	V	H	P	V	T	I	G	E	C	P	K	Y	V	R	S	T	K	L	R	M	V	T	G	L	R	N	I	P	S	I	Q	S	R	G	L
ACA33751	A/New Jersey/09/2007(H1N1)	P	Q	G	A	I	N	S	S	L	P	F	Q	N	V	H	P	V	T	I	G	E	C	P	K	Y	V	R	S	A	K	L	R	M	V	T	G	L	R	N	I	P	S	I	Q	S	R	G	L
ABW23336	A/California/03/2007(H1N1)	P	Q	G	A	I	N	S	S	L	P	F	Q	N	V	H	P	V	T	I	G	E	C	P	K	Y	V	R	S	T	K	L	R	M	V	T	G	L	R	S	I	P	S	I	Q	S	R	G	L
ABX58558	A/Tennessee/UR06-0076/2007(H1N1)	P	Q	G	A	I	N	S	S	L	P	F	Q	N	V	H	P	V	T	I	G	E	C	P	K	Y	V	R	S	T	K	L	R	M	V	T	G	L	R	N	I	P	S	I	Q	S	R	G	L
ABW23339	A/California/04/2007(H1N1)	P	Q	G	A	I	N	S	S	L	P	F	Q	N	V	H	P	V	T	I	G	E	C	P	K	Y	V	R	S	T	K	L	R	M	V	T	G	L	R	N	I	P	S	I	Q	S	R	G	L
ABX58514	A/Tennessee/UR06-0080/2007(H1N1)	P	Q	G	A	I	N	S	S	L	P	F	Q	N	V	H	P	V	T	I	G	E	C	P	K	Y	V	R	S	A	K	L	R	M	V	T	G	L	R	N	I	P	S	I	Q	S	R	G	L
ABW23340	A/South Dakota/03/2007(H1N1)	P	Q	G	A	I	N	S	S	L	P	F	Q	N	V	H	P	V	T	I	G	E	C	P	K	Y	V	R	S	A	K	L	R	M	V	T	G	L	R	N	I	P	S	I	Q	S	R	G	L
ABV30613	A/Ohio/UR06-0100/2007(H1N1)	P	Q	G	A	I	N	S	S	L	P	F	Q	N	V	H	P	V	T	I	G	E	C	P	K	Y	V	R	S	T	K	L	R	M	V	T	G	L	R	N	I	P	S	I	Q	S	R	G	L
ABW40290	A/North Carolina/UR06-0099/2007(H1N1)	P	Q	G	A	I	N	S	S	L	P	F	Q	N	V	H	P	V	T	I	G	E	C	P	K	Y	V	R	S	A	K	L	R	M	V	T	G	L	R	N	I	P	S	I	Q	S	R	G	L
ABW86398	A/Tennessee/UR06-0119/2007(H1N1)	P	Q	G	A	I	N	S	S	L	P	F	Q	N	V	H	P	V	T	I	G	E	C	P	K	Y	V	R	S	A	K	L	R	M	V	T	G	L	R	N	I	P	S	I	Q	S	R	G	L
ABW23341	A/California/05/2007(H1N1)	P	Q	G	A	I	N	S	S	L	P	F	Q	N	I	H	P	V	T	I	G	E	C	P	K	Y	V	R	S	A	K	L	R	M	V	T	G	L	R	N	I	P	S	I	Q	S	R	G	L
ABW86541	A/Illinois/UR06-0115/2007(H1N1)	P	Q	G	A	I	N	S	S	L	P	F	Q	N	V	H	P	V	T	I	G	E	C	P	K	Y	V	R	S	A	K	L	R	M	V	T	G	L	R	N	I	P	S	I	Q	S	R	G	L
ABW23312	A/Maryland/01/2007(H1N1)	P	Q	G	A	I	N	S	S	L	P	F	Q	N	V	H	P	V	T	I	G	E	C	P	K	Y	V	R	S	A	K	L	R	M	V	T	G	L	R	N	I	P	S	I	Q	S	R	G	L
ACA33747	A/Georgia/03/2007(H1N1)	P	Q	G	A	I	N	S	S	L	P	F	Q	N	V	H	P	V	T	I	G	E	C	P	K	Y	V	R	S	T	K	L	R	M	V	T	G	L	R	N	I	P	S	I	Q	S	R	G	L
ABW91614	A/California/UR06-0125/2007(H1N1)	P	Q	G	A	I	N	S	S	L	P	F	Q	N	V	H	P	V	T	I	G	E	C	P	K	Y	V	R	S	A	K	L	R	M	V	T	G	L	R	N	I	P	S	I	Q	S	R	G	L
ABW91361	A/Texas/UR06-0133/2007(H1N1)	P	Q	G	A	I	N	S	S	L	P	F	Q	N	V	H	P	V	T	I	G	E	C	P	K	Y	V	R	S	T	K	L	R	M	V	T	G	L	R	N	I	P	S	I	Q	T	R	G	L
ABW40114	A/New York/UR06-0134/2007(H1N1)	P	Q	G	A	I	N	S	S	L	P	F	Q	N	V	H	P	V	T	I	G	E	C	P	K	Y	V	R	S	T	K	L	R	M	V	T	G	L	R	N	I	P	S	I	Q	S	R	G	L
ABW40301	A/Kentucky/UR06-0127/2007(H1N1)	P	Q	G	A	I	N	S	S	L	P	F	Q	N	V	H	P	V	T	I	G	E	C	P	K	Y	V	R	S	T	K	L	R	M	V	T	G	L	R	N	I	P	S	I	Q	S	R	G	L
ABW91416	A/Illinois/UR06-0131/2007(H1N1)	P	Q	G	A	I	N	S	S	L	P	F	Q	N	V	H	P	V	T	I	G	E	C	P	K	Y	V	R	S	A	K	L	R	M	V	T	G	L	R	N	I	P	S	I	Q	S	R	G	L
ABW23315	A/Texas/05/2007(H1N1)	P	Q	G	A	I	N	S	S	L	P	F	Q	N	V	H	P	V	T	I	G	E	C	P	K	Y	V	R	S	A	K	L	R	M	V	T	G	L	R	N	I	P	S	I	Q	S	R	G	L
ACA33752	A/Minnesota/23/2007(H1N1)	P	Q	G	A	I	N	S	S	L	P	F	Q	N	V	H	P	V	T	I	G	E	C	P	K	Y	V	R	S	T	K	L	R	M	V	T	G	L	R	N	I	P	S	I	Q	S	R	G	L
ABW40543	A/Illinois/UR06-0146/2007(H1N1)	P	Q	G	A	I	N	S	S	L	P	F	Q	N	V	H	P	V	T	I	G	E	C	P	K	Y	V	R	S	A	K	L	R	M	V	T	G	L	R	N	I	P	S	I	Q	S	R	G	L
ABX58305	A/Oregon/UR06-0186/2007(H1N1)
ABX58602	A/Kansas/UR06-0191/2007(H1N1)	P	Q	G	A	I	N	S	S	L	P	F	Q	N	V	H	P	V	T	I	G	E	C	P	K	Y	V	R	S	A	K	L	R	M	V	T	G	L	R	N	I	P	S	I	Q	S	R	G	L
ABV45915	A/Kentucky/UR06-0187/2007(H1N1)
ABW23337	A/Nebraska/02/2007(H1N1)	P	Q	G	A	I	N	S	S	L	P	F	Q	N	V	H	P	V	X	I	G	E	C	P	K	Y	V	R	S	A	K	L	R	M	V	T	G	L	R	N	I	P	S	I	Q	S	R	G	L
ABW23325	A/Texas/06/2007(H1N1)	P	Q	G	A	I	N	S	S	L	P	F	Q	N	V	H	P	V	T	I	G	E	C	P	K	Y	V	R	S	A	K	L	R	M	V	T	G	L	R	N	I	P	S	I	Q	S	R	G	L
ABW39971	A/New York/UR06-0199/2007(H1N1)	P	Q	G	A	I	N	S	S	L	P	F	Q	N	V	H	P	V	T	I	G	E	C	P	K	Y	V	R	S	A	K	L	R	M	V	T	G	L	R	N	I	P	S	I	Q	S	R	G	L
ABY51050	A/Texas/UR06-0217/2007(H1N1)	P	Q	G	A	I	N	S	S	L	P	F	Q	N	V	H	P	V	T	I	G	E	C	P	K	Y	V	R	S	A	K	L	R	M	V	T	G	L	R	N	I	P	S	I	Q	S	R	G	L
ABW36234	A/California/UR06-0232/2007(H1N1)	P	Q	G	A	I	N	S	S	L	P	F	Q	N	V	H	P	V	T	I	G	E	C	P	K	Y	V	R	S	A	K	L	R	M	V	T	G	L	R	N	I	P	S	I	Q	S	R	G	L
ABW71448	A/Tennessee/UR06-0239/2007(H1N1)	P	Q	G	A	I	N	S	S	L	P	F	Q	N	V	H	P	V	T	I	G	E	C	P	K	Y	V	R	S	T	K	L	R	M	V	T	G	L	R	N	I	P	S	I	Q	S	R	G	L
ABY51072	A/Texas/UR06-0250/2007(H1N1)	P	Q	G	A	I	N	S	S	L	P	F	Q	N	V	H	P	V	T	I	G	E	C	P	K	Y	V	R	S	T	K	L	R	M	V	T	G	L	R	N	I	P	S	I	Q	S	R	G	L
ABV29678	A/Mississippi/UR06-0242/2007(H1N1)	P	Q	G	A	I	N	S	S	L	P	F	Q	N	V	H	P	V	T	I	G	E	C	P	K	Y	V	R	S	T	K	L	R	M	V	T	G	L	R	N	I	P	S	I	Q	S	R	G	L
ABX58360	A/Oklahoma/UR06-0241/2007(H1N1)	P	Q	G	A	I	N	S	S	L	P	F	Q	N	V	H	P	V	T	I	G	E	C	P	K	Y	V	R	S	T	K	L	R	M	V	T	G	L	R	N	I	P	S	I	Q	S	R	G	L
ACA24513	A/Ohio/UR06-0296/2007(H1N1)	P	Q	G	A	I	N	S	S	L	P	F	Q	N	V	H	P	V	T	I	G	E	C	P	K	Y	V	R	S	T	K	L	R	M	V	T	G	L	R	N	I	P	S	I	Q	S	R	G	L
ACC61975	A/Tennessee/UR06-0236/2007(H1N1)	P	Q	G	A	I	N	S	S	L	P	F	Q	N	V	H	P	V	T	I	G	E	C	P	K	Y	V	R	S	A	K	L	R	M	V	T	G	L	R	N	I	P	S	I	Q	S	R	G	L
ABX58635	A/Kentucky/UR06-0258/2007(H1N1)	P	Q	G	A	I	N	S	S	L	P	F	Q	N	V	H	P	V	T	I	G	E	C	P	K	Y	V	R	S	T	K	L	R	M	V	T	G	L	R	N	I	P	S	I	Q	S	R	G	L
ABY81404	A/Kansas/UR06-0299/2007(H1N1)
ABW39839	A/California/UR06-0302/2007(H1N1)	P	Q	G	A	I	N	S	S	L	P	F	Q	N	V	H	P	V	T	I	G	E	C	P	K	Y	V	R	S	A	K	L	R	M	V	T	G	L	R	N	I	P	S	I	Q	S	R	G	L
ABV30140	A/Vermont/UR06-0301/2007(H1N1)	P	Q	G	A	I	N	S	S	L	P	F	Q	N	V	H	P	V	T	I	G	E	C	P	K	Y	V	R	S	A	K	L	R	M	V	T	G	L	R	N	I	P	S	I	Q	S	R	G	L
ABV82551	A/Texas/UR06-0306/2007(H1N1)	P	Q	G	A	I	N	S	S	L	P	F	Q	N	V	H	P	V	T	I	G	E	C	P	K	Y	V	R	S	T	K	L	R	M	V	T	G	L	R	N	I	P	S	I	Q	S	R	G	L
ABX58415	A/Tennessee/UR06-0312/2007(H1N1)	P	Q	G	A	I	N	S	S	L	P	F	Q	N	V	H	P	V	T	I	G	E	C	P	K	Y	V	R	S	A	K	L	R	M	V	T	G	L	R	N	I	P	S	I	Q	S	R	G	L
ABV30569	A/Ohio/UR06-0325/2007(H1N1)	P	Q	G	A	I	N	S	S	L	P	F	Q	N	V	H	P	V	T	I	G	E	C	P	K	Y	V	R	S	T	K	L	R	M	V	T	G	L	R	N	I	P	S	I	Q	S	R	G	L
ABW91526	A/Kentucky/UR06-0339/2007(H1N1)	P	Q	G	A	I	N	S	S	L	P	F	Q	N	V	H	P	V	T	I	G	E	C	P	K	Y	V	R	S	T	R	L	R	M	V	T	G	L	R	N	I	P	S	I	Q	S	R	G	L
ABV29843	A/Illinois/UR06-0333/2007(H1N1)	P	Q	G	A	I	N	S	S	L	P	F	Q	N	V	H	P	V	T	I	G	E	C	P	K	Y	V	R	S	A	K	L	R	M	V	T	G	L	R	N	I	P	S	I	Q	S	R	G	L
ABW40279	A/Ohio/UR06-0341/2007(H1N1)	P	Q	G	A	I	N	S	S	L	P	F	Q	N	V	H	P	V	T	I	G	E	C	P	K	Y	V	R	S	T	K	L	R	M	V	T	G	L	R	N	I	P	S	I	Q	S	R	G	L
ABY51138	A/Virginia/UR06-0332/2007(H1N1)	P	Q	G	A	I	N	S	S	L	P	F	Q	N	V	H	P	V	T	I	G	E	C	P	K	Y	V	R	S	A	K	L	R	M	V	T	G	L	R	N	I	P	S	I	Q	S	R	G	L
ABW36256	A/Mississippi/UR06-0378/2007(H1N1)	P	Q	G	A	I	N	S	S	L	P	F	Q	N	V	H	P	V	T	I	G	E	C	P	K	Y	V	R	S	A	K	L	R	M	V	T	G	L	R	N	I	P	S	I	Q	S	R	G	L
ABV29975	A/Florida/UR06-0355/2007(H1N1)	P	Q	G	A	I	N	S	S	L	P	F	Q	N	V	H	P	V	T	I	G	E	C	P	K	Y	V	R	S	T	K	L	R	M	V	T	G	L	R	N	I	P	S	I	Q	S	R	G	L
ABV29733	A/Kentucky/UR06-0363/2007(H1N1)	P	Q	G	A	I	N	S	S	L	P	F	Q	N	V	H	P	V	T	I	G	E	C	P	K	Y	V	R	S	T	K	L	R	M	V	T	G	L	R	N	I	P	S	I	Q	S	R	G	L
ABV29689	A/Illinois/UR06-0377/2007(H1N1)	P	Q	G	A	I	N	S	S	L	P	F	Q	N	V	H	P	V	T	I	G	E	C	P	K	Y	V	R	S	T	K	L	R	M	V	T	G	L	R	N	I	P	S	I	Q	S	R	G	L
ABW39850	A/California/UR06-0393/2007(H1N1)	P	Q	G	A	I	N	S	S	L	P	F	Q	N	V	H	P	V	T	I	G	E	C	P	K	Y	V	R	S	A	K	L	R	M	V	T	G	L	R	N	I	P	S	I	Q	S	R	G	L
ABW91328	A/Tennessee/UR06-0388/2007(H1N1)	P	Q	G	A	I	N	S	S	L	P	F	Q	N	V	H	P	V	T	I	G	E	C	P	K	Y	V	R	S	T	K	L	R	M	V	T	G	L	R	N	I	P	S	I	Q	S	R	G	L
ABX58547	A/Virginia/UR06-0387/2007(H1N1)	P	Q	G	A	I	N	S	S	L	P	F	Q	N	V	H	P	V	T	I	G	E	C	P	K	Y	V	R	S	T	K	L	R	M	V	T	G	L	R	N	I	P	S	I	Q	T	R	G	L
ABV29634	A/New York/UR06-0386/2007(H1N1)	P	Q	G	A	I	N	S	S	L	P	F	Q	N	V	H	P	V	T	I	G	E	C	P	K	Y	V	R	S	A	K	L	R	M	V	T	G	L	R	N	I	P	S	I	Q	S	R	G	L
ABY51171	A/Ohio/UR06-0429/2007(H1N1)	P	Q	G	A	I	N	S	S	L	P	F	Q	N	V	H	P	V	T	I	G	E	C	P	K	Y	V	R	S	A	K	L	R	M	V	T	G	L	R	N	I	P	S	I	Q	S	R	G	L
ABW86519	A/Ohio/UR06-0394/2007(H1N1)	P	Q	G	A	I	N	S	S	L	P	F	Q	N	V	H	P	V	T	I	G	E	C	P	K	Y	V	R	S	A	K	L	R	M	V	T	G	L	R	N	I	P	S	I	Q	S	R	G	L
ABW39883	A/Texas/UR06-0397/2007(H1N1)	P	Q	G	A	I	N	S	S	L	P	F	Q	N	V	H	P	V	T	I	G	E	C	P	K	Y	V	R	S	T	K	L	R	M	V	T	G	L	R	N	I	P	S	I	Q	S	R	G	L
ABW40576	A/Ohio/UR06-0443/2007(H1N1)	P	Q	G	A	I	N	S	S	L	P	F	Q	N	V	H	P	V	T	I	G	E	C	P	K	Y	V	R	S	T	K	L	R	M	V	T	G	L	R	N	I	P	S	I	Q	S	R	G	L
ABV30052	A/Illinois/UR06-0415/2007(H1N1)	P	Q	G	A	I	N	S	S	L	P	F	Q	N	V	H	P	V	T	I	G	E	C	P	K	Y	V	R	S	A	K	L	R	M	V	T	G	L	R	N	I	P	S	I	Q	S	R	G	L
ABV29755	A/California/UR06-0435/2007(H1N1)	P	Q	G	A	I	N	S	S	L	P	F	Q	N	V	H	P	V	T	I	G	E	C	P	K	Y	V	R	S	A	K	L	R	M	V	T	G	L	R	N	I	P	S	I	Q	S	R	G	L
ABX58261	A/California/UR06-0440/2007(H1N1)	P	Q	G	A	I	N	S	S	L	P	F	Q	N	V	H	P	V	T	I	G	E	C	P	K	Y	V	R	S	T	K	L	R	M	V	T	G	L	R	N	I	P	S	I	Q	S	R	G	L
ABY81360	A/California/UR06-0462/2007(H1N1)
ABW39916	A/Kentucky/UR06-0476/2007(H1N1)	P	Q	G	A	I	N	S	S	L	P	F	Q	N	V	H	P	V	T	I	G	E	C	P	K	Y	V	R	S	A	K	L	R	M	V	T	G	L	R	N	I	P	S	I	Q	S	R	G	L
ABY51039	A/California/UR06-0479/2007(H1N1)	P	Q	G	A	I	N	S	S	L	P	F	Q	N	V	H	P	V	T	I	G	E	C	P	K	Y	V	R	S	A	K	L	R	M	V	T	G	L	R	N	I	P	S	I	Q	S	R	G	L
ABV29854	A/Texas/UR06-0467/2007(H1N1)	P	Q	G	A	I	N	S	S	L	P	F	Q	N	V	H	P	V	T	I	G	E	C	P	K	Y	V	R	S	A	K	L	R	M	V	T	G	L	R	N	I	P	S	I	Q	S	R	G	L
ABX58536	A/Tennessee/UR06-0523/2007(H1N1)	P	Q	G	A	I	N	S	S	L	P	F	Q	N	V	H	P	V	T	I	G	E	C	P	K	Y	V	R	S	A	K	L	R	M	V	T	G	L	R	N	I	P	S	I	Q	S	R	G	L
ABX58569	A/Tennessee/UR06-0509/2007(H1N1)	P	Q	G	A	I	N	S	S	L	P	F	Q	N	V	H	P	V	T	I	G	E	C	P	K	Y	V	R	S	T	K	L	R	M	V	T	G	L	R	N	I	P	S	I	Q	S	R	G	L
ABW71393	A/Colorado/UR06-0499/2007(H1N1)	P	Q	G	A	I	N	S	S	L	P	F	Q	N	V	H	P	V	T	I	G	E	C	P	K	Y	V	R	S	A	K	L	R	M	V	T	G	L	R	N	I	P	S	I	Q	S	R	G	L
ABV29612	A/Texas/UR06-0502/2007(H1N1)	P	Q	G	A	I	N	S	S	L	P	F	Q	N	V	H	P	V	T	I	G	E	C	P	K	Y	V	R	S	T	K	L	R	M	V	T	G	L	R	N	I	P	S	I	Q	S	R	G	L
ABV30041	A/Texas/UR06-0526/2007(H1N1)	P	Q	G	A	I	N	S	S	L	P	F	Q	N	V	H	P	V	T	I	G	E	C	P	K	Y	V	R	S	A	K	L	R	M	V	T	G	L	R	N	I	P	S	I	Q	S	R	G	L
ABW36212	A/Texas/UR06-0542/2007(H1N1)	P	Q	G	A	I	N	S	S	L	P	F	Q	N	V	H	P	V	T	I	G	E	C	P	K	Y	V	R	S	A	K	L	R	M	V	T	G	L	R	N	I	P	S	I	Q	S	R	G	L
ABV30525	A/Kentucky/UR06-0539/2007(H1N1)	P	Q	G	A	I	N	S	S	L	P	F	Q	N	V	H	P	V	T	I	G	E	C	P	K	Y	V	R	S	A	K	L	R	M	V	T	G	L	R	N	I	P	S	I	Q	S	R	G	L
ABV30459	A/Mississippi/UR06-0537/2007(H1N1)	P	Q	G	A	I	N	S	S	L	P	F	Q	N	V	H	P	V	T	I	G	E	C	P	K	Y	V	R	S	T	K	L	R	M	V	T	G	L	R	N	I	P	S	I	Q	S	R	G	L
ABV30360	A/Vermont/UR06-0574/2007(H1N1)	P	Q	G	A	I	N	S	S	L	P	F	Q	N	V	H	P	V	T	I	G	E	C	P	K	Y	V	R	S	A	K	L	R	M	V	T	G	L	R	N	I	P	S	I	Q	S	R	G	L
ABW40092	A/Texas/UR06-0582/2007(H1N1)	P	Q	G	A	I	N	S	S	L	P	F	Q	N	V	H	P	V	T	I	G	E	C	P	K	Y	V	R	S	T	K	L	R	M	V	T	G	L	R	N	I	P	S	I	Q	S	R	G	L
ACD56280	A/Ohio/UR06-0591/2007(H1N1)	P	Q	G	A	I	N	S	S	L	P	F	Q	N	V	H	P	V	T	I	G	E	C	P	K	Y	V	R	S	T	K	L	R	M	V	T	G	L	R	N	I	P	S	I	Q	S	R	G	L
ABV29887	A/Vermont/UR06-0576/2007(H1N1)	P	Q	G	A	I	N	S	S	L	P	F	Q	N	V	H	P	V	T	I	G	E	C	P	K	Y	V	R	S	A	K	L	R	M	V	T	G	L	R	N	I	P	S	I	Q	S	R	G	L
ABW36289	A/Mississippi/UR06-0595/2007(H1N1)	P	Q	G	A	I	N	S	S	L	P	F	Q	N	V	H	P	V	T	I	G	E	C	P	K	Y	V	R	S	T	K	L	R	M	V	T	G	L	R	N	I	P	S	I	Q	S	R	G	L
ABW23342	A/New York/08/2007(H1N1)	P	Q	G	A	I	N	S	S	L	P	F	Q	N	V	H	P	V	T	I	G	E	C	P	K	Y	V	R	S	A	K	L	R	M	V	T	G	L	R	N	I	P	S	I	Q	S	R	G	L
ACA28844	A/Brisbane/59/2007(H1N1)	P	Q	G	A	I	N	S	S	L	P	F	Q	N	V	H	P	V	T	I	G	E	C	P	K	Y	V	R	S	A	K	L	R	M	V	T	G	L	R	N	I	P	S	I	Q	S	R	G	L
ACA28846	A/Brisbane/59/2007(H1N1)	P	Q	G	A	I	N	S	S	L	P	F	Q	N	V	H	P	V	T	I	G	E	C	P	K	Y	V	R	S	A	K	L	R	M	V	T	G	L	R	N	I	P	S	I	Q	S	R	G	L
ACA33734	A/South Dakota/06/2007(H1N1)	P	Q	G	A	I	N	S	S	L	P	F	Q	N	V	H	P	V	T	I	G	E	C	P	K	Y	V	R	S	A	K	L	R	M	V	T	G	L	R	N	I	P	S	I	Q	S	R	G	L
ACD47250	A/South Dakota/06/2007(H1N1)	P	Q	G	A	I	N	S	S	L	P	F	Q	N	V	H	P	V	T	I	G	E	C	P	K	Y	V	R	S	A	K	L	R	M	V	T	G	L	R	N	I	P	S	I	Q	S	R	G	L
ABW23343	A/Arkansas/01/2007(H1N1)	P	Q	G	A	I	N	S	S	L	P	F	Q	N	V	H	P	V	T	I	G	E	C	P	K	Y	V	R	S	T	K	L	R	M	V	T	G	L	R	N	I	P	S	I	Q	S	R	G	L
ABW23338	A/Arkansas/01/2007(H1N1)	P	Q	G	A	I	N	S	S	L	P	F	Q	N	V	H	P	V	T	I	G	E	C	P	K	Y	V	R	S	T	K	L	R	M	V	T	G	L	R	N	I	P	S	I	Q	S	R	G	L
ACI45444	A/Cambodia/0371/2007(H1N1)	P	Q	G	A	I	N	S	S	L	P	F	Q	N	V	H	P	V	T	I	G	E	C	P	K	Y	V	R	S	A	K	L	R	M	V	T	G	L	R	N	I	P	S	I	Q	S	R	G	L
ACI45445	A/Cambodia/0374/2007(H1N1)	P	Q	G	A	I	N	S	S	L	P	F	Q	N	V	H	P	I	T	I	G	E	C	P	K	Y	V	R	S	A	K	L	R	M	V	T	G	L	R	N	I	P	S	I	Q	S	R	G	L
ACA33701	A/Hawaii/15/2007(H1N1)	P	Q	G	A	I	N	S	S	L	P	F	Q	N	V	H	P	V	T	I	G	E	C	P	K	Y	V	R	S	A	K	L	R	M	V	T	G	L	R	N	I	P	S	I	Q	S	R	G	L
ACI45446	A/Cambodia/365/2007(H1N1)	P	Q	G	A	I	N	S	S	L	P	F	Q	N	V	H	P	V	T	I	G	E	C	P	K	Y	V	R	S	A	K	L	R	M	V	T	G	L	R	N	I	P	S	I	Q	S	R	G	L
ACA33703	A/Hawaii/16/2007(H1N1)	P	Q	G	A	I	N	S	S	L	P	F	Q	N	V	H	P	V	T	I	G	E	C	P	K	Y	V	R	S	A	K	L	R	M	V	T	G	L	R	N	I	P	S	I	Q	S	R	G	L
ACA33704	A/Hawaii/17/2007(H1N1)	P	Q	G	A	I	N	S	S	L	P	F	Q	N	V	H	P	V	T	I	G	E	C	P	K	Y	V	R	S	A	K	L	R	M	V	T	G	L	R	N	I	P	S	I	Q	S	R	G	L
ACI45447	A/Cambodia/502/2007(H1N1)	P	Q	G	A	I	N	S	S	L	P	F	Q	N	V	H	P	V	T	I	G	E	C	P	K	Y	V	R	S	A	K	L	R	M	V	T	G	L	R	N	I	P	S	I	Q	S	R	G	L
ACA33677	A/Texas/32/2007(H1N1)	P	Q	G	A	I	N	S	S	L	P	F	Q	N	V	H	P	V	T	I	G	E	C	P	K	Y	V	R	S	A	K	L	R	M	V	T	G	L	R	N	I	P	S	I	Q	S	R	G	L
ACA33702	A/Idaho/11/2007(H1N1)	P	Q	G	A	I	N	S	S	L	P	F	Q	N	V	H	P	V	T	I	G	E	C	P	K	Y	V	R	S	A	K	L	R	M	V	T	G	L	R	N	I	P	S	I	Q	S	R	G	L
ACA33722	A/Hawaii/31/2007(H1N1)	P	Q	G	A	I	N	S	S	L	P	F	Q	N	V	H	P	V	T	I	G	E	C	P	K	Y	V	R	S	A	K	L	R	M	V	T	G	L	R	N	I	P	S	I	Q	S	R	G	L
ACA33672	A/Hawaii/31/2007(H1N1)	P	Q	G	A	I	N	S	S	L	P	F	Q	N	V	H	P	V	T	I	G	E	C	P	K	Y	V	R	S	A	K	L	R	M	V	T	G	L	R	N	I	P	S	I	Q	S	R	G	L
ACA33740	A/California/28/2007(H1N1)	P	Q	G	A	I	N	S	S	L	P	F	Q	N	V	H	P	V	T	I	G	E	C	P	K	Y	V	R	S	A	K	L	R	M	V	T	G	L	R	N	I	P	S	I	Q	S	R	G	L
ACD37507	A/Victoria/07159220/2007(H1N1)	P	Q	G	A	I	N	S	S	L	P	F	Q	N	V	H	P	V	T	I	G	E	C	P	K	Y	V	R	S	A	K	L	R	M	V	T	G	L	R	N	I	P	S	I	Q	S	R	G	L
ACA33723	A/Hawaii/19/2007(H1N1)	P	Q	G	A	I	N	S	S	L	P	F	Q	N	V	H	P	V	T	I	G	E	C	P	K	Y	V	R	S	A	K	L	R	M	V	T	G	L	R	N	I	P	S	I	Q	S	R	G	L
ACA33736	A/Georgia/08/2007(H1N1)	P	Q	G	A	I	N	S	S	L	P	F	Q	N	V	H	P	V	T	I	G	E	C	P	K	Y	V	R	S	A	K	L	R	M	V	T	G	L	R	N	I	P	S	I	Q	S	R	G	L
ACA33726	A/Hawaii/35/2007(H1N1)	P	Q	G	A	I	N	S	S	L	P	F	Q	N	V	H	P	V	T	I	G	E	C	P	K	Y	V	R	S	A	K	L	R	M	V	T	G	L	R	N	I	P	S	I	Q	S	R	G	L
ACA33730	A/Texas/41/2007(H1N1)	P	Q	G	A	I	N	S	S	L	P	F	Q	N	V	H	P	V	T	I	G	E	C	P	K	Y	V	R	S	A	K	L	R	M	V	T	G	L	R	N	I	P	S	I	Q	S	R	G	L
ACA33778	A/Colorado/25/2007(H1N1)	P	Q	G	A	I	N	S	S	L	P	F	Q	N	V	H	P	V	T	I	G	E	C	P	K	Y	V	R	S	A	K	L	R	M	V	T	G	L	R	N	I	P	S	I	Q	S	R	G	L
ACA33728	A/Hawaii/18/2007(H1N1)	P	Q	G	A	I	N	S	S	L	P	F	Q	N	V	H	P	V	T	I	G	E	C	P	K	Y	V	R	S	A	K	L	R	M	V	T	G	L	R	N	I	P	S	I	Q	S	R	G	L
ACA33724	A/Hawaii/21/2007(H1N1)	P	Q	G	A	I	N	S	S	L	P	F	Q	N	V	H	P	V	T	I	G	E	C	P	K	Y	V	R	S	A	K	L	R	M	V	T	G	L	R	N	I	P	S	I	Q	S	R	G	L
ACA33737	A/Hawaii/28/2007(H1N1)	P	Q	G	A	I	N	S	S	L	P	F	Q	N	V	H	P	V	T	I	G	E	C	P	K	Y	V	R	S	A	K	L	R	M	V	T	G	L	R	N	I	P	S	I	Q	S	R	G	L
ACA33803	A/California/27/2007(H1N1)	P	Q	G	A	I	N	S	S	L	P	F	Q	N	V	H	P	V	T	I	G	E	C	P	K	Y	V	R	S	A	K	L	R	M	V	T	G	L	R	N	I	P	S	I	Q	S	R	G	L
ACA33729	A/Hawaii/20/2007(H1N1)	P	Q	G	A	I	N	S	S	L	P	F	Q	N	V	H	P	V	T	I	G	E	C	P	K	Y	V	R	S	A	K	L	R	M	V	T	G	L	R	N	I	P	S	I	Q	S	R	G	L
ACA33738	A/Minnesota/25/2007(H1N1)	P	Q	G	A	I	N	S	S	L	P	F	Q	N	V	H	P	V	T	I	G	E	C	P	K	Y	V	R	S	A	K	L	R	X	V	T	G	L	R	N	I	P	S	I	Q	S	R	G	L
ACA33741	A/Florida/05/2007(H1N1)	P	Q	G	A	I	N	S	S	L	P	F	Q	N	V	H	P	V	T	I	G	E	C	P	K	Y	V	R	S	A	K	L	R	M	V	T	G	L	R	N	I	Q	S	I	Q	S	R	G	L
ACA33725	A/Washington/28/2007(H1N1)	P	Q	G	A	I	N	S	S	L	P	F	Q	N	V	H	P	V	T	I	G	E	C	P	K	Y	V	R	S	A	K	L	R	M	V	T	G	L	R	N	I	P	S	I	Q	S	R	G	L
ACA33807	A/Washington/28/2007(H1N1)	P	Q	G	A	I	N	S	S	L	P	F	Q	N	V	H	P	V	T	I	G	E	C	P	K	Y	V	R	S	A	K	L	R	M	V	T	G	L	R	N	I	P	S	I	Q	S	R	G	L
ACA33776	A/Hawaii/39/2007(H1N1)	P	Q	G	A	I	N	S	S	L	P	F	Q	N	V	H	P	V	T	I	G	E	C	P	K	Y	V	R	S	A	K	L	R	M	V	T	G	L	R	N	I	P	S	I	Q	S	R	G	L
ACF40114	A/Hawaii/39/2007(H1N1)	P	Q	G	A	I	N	S	S	L	P	F	Q	N	V	H	P	V	T	I	G	E	C	P	K	Y	V	R	S	A	K	L	R	M	V	T	G	L	R	N	I	P	S	I	Q	S	R	G	L
ACA33673	A/Colorado/21/2007(H1N1)	P	Q	G	A	I	N	S	S	L	P	F	Q	N	V	H	P	V	T	I	G	E	C	P	K	Y	V	R	S	A	K	L	R	M	V	T	G	L	R	N	I	P	S	I	Q	S	R	G	L
ACD47254	A/Hawaii/43/2007(H1N1)	P	Q	G	A	I	N	S	S	L	P	F	Q	N	V	H	P	V	T	I	G	E	C	P	K	Y	V	R	S	A	K	L	R	M	V	T	G	L	R	N	I	P	S	I	Q	S	R	G	L
ACB11812	A/Hawaii/38/2007(H1N1)	P	Q	G	A	I	N	S	S	L	P	F	Q	N	V	H	P	V	T	I	G	E	C	P	K	Y	V	R	S	A	K	L	R	M	V	T	G	L	R	N	I	P	S	I	Q	S	R	G	L
ACA33783	A/Hawaii/38/2007(H1N1)	P	Q	G	A	I	N	S	S	L	P	F	Q	N	V	H	P	V	T	I	G	E	C	P	K	Y	V	R	S	A	K	L	R	M	V	T	G	L	R	N	I	P	S	I	Q	S	R	G	L
ACA33727	A/New Jersey/15/2007(H1N1)	P	Q	G	A	I	N	S	S	L	P	F	Q	N	V	H	P	V	T	I	G	E	C	P	K	Y	V	R	S	A	K	L	R	M	V	T	G	L	R	N	I	P	S	I	Q	S	R	G	L
ACA33789	A/Texas/74/2007(H1N1)	P	Q	G	A	I	N	S	S	L	P	F	Q	N	V	H	P	V	T	I	G	E	C	P	K	Y	V	R	S	A	K	L	R	V	V	T	G	L	R	N	I	P	S	I	Q	S	R	G	L
ACA33775	A/Iowa/04/2007(H1N1)	P	Q	G	A	I	N	S	S	L	P	F	Q	N	V	H	P	V	T	I	G	E	C	P	K	Y	V	R	S	A	K	L	R	M	V	T	G	L	R	N	I	P	S	I	Q	S	R	G	L
ACA33781	A/Massachusetts/14/2007(H1N1)	P	Q	G	A	I	N	S	S	L	P	F	Q	N	V	H	P	V	T	I	G	E	C	P	K	Y	V	R	S	A	K	L	R	M	V	T	G	L	R	N	I	P	S	I	Q	S	R	G	L
ACA33780	A/Arizona/07/2007(H1N1)	P	Q	G	A	I	N	S	S	L	P	F	Q	N	V	H	P	V	T	I	G	E	C	P	K	Y	V	R	S	A	K	L	R	M	V	T	G	L	R	N	I	P	S	I	Q	S	R	G	L
ACA33799	A/Oregon/07/2007(H1N1)	P	Q	G	A	I	N	S	S	L	P	F	Q	N	V	H	P	V	T	I	G	E	C	P	K	Y	V	R	S	A	K	L	R	M	V	T	G	L	R	N	I	P	S	I	Q	S	R	G	L
ACA33788	A/Alaska/11/2007(H1N1)	P	Q	G	A	I	N	S	S	L	P	F	Q	N	V	H	P	V	T	I	G	E	C	P	K	Y	V	R	S	A	K	L	R	M	V	T	G	L	R	N	I	P	S	I	Q	S	R	G	L
ACA33798	A/California/40/2007(H1N1)	P	Q	G	A	I	N	S	S	L	P	F	Q	N	V	H	P	V	T	I	G	E	C	P	K	Y	V	R	S	A	K	L	R	X	V	T	G	L	R	N	I	P	S	I	Q	S	R	G	L
ACA33790	A/Alaska/13/2007(H1N1)	P	Q	G	A	I	N	S	S	L	P	F	Q	N	V	H	P	V	T	I	G	E	C	P	K	Y	V	R	S	A	K	L	R	M	V	T	G	L	R	N	I	P	S	I	Q	S	R	G	L
ACA33797	A/Florida/12/2007(H1N1)	P	Q	G	A	I	N	S	S	L	P	F	Q	N	V	H	P	V	T	I	G	E	C	P	K	Y	V	R	S	A	K	L	R	M	V	T	G	L	R	N	I	P	S	I	Q	S	R	G	L
ACD85753	A/Hawaii/46/2007(H1N1)	P	Q	G	A	I	N	S	S	L	P	F	Q	N	V	H	P	V	T	I	G	E	C	P	K	Y	V	R	S	A	K	L	R	M	V	T	G	L	R	N	I	P	S	I	Q	S	R	G	L
ACA33732	A/Texas/70/2007(H1N1)	P	Q	G	A	I	N	S	S	L	P	F	Q	N	V	H	P	V	T	I	G	E	C	P	K	Y	V	R	S	A	K	L	R	M	V	T	G	L	R	N	I	P	S	I	Q	S	R	G	L
ACB11783	A/Wisconsin/35/2007(H1N1)	P	Q	G	A	I	N	S	S	L	P	F	Q	N	V	H	P	V	T	I	G	E	C	P	K	Y	V	R	S	A	K	L	R	M	V	T	G	L	R	N	I	P	S	I	Q	S	R	G	L
ACA33795	A/California/39/2007(H1N1)	P	Q	G	A	I	N	S	S	L	P	F	Q	N	V	H	P	V	T	I	G	E	C	P	K	Y	V	R	S	A	K	L	R	M	V	T	G	L	R	N	I	P	S	I	Q	S	R	G	L
ACA33785	A/New York/16/2007(H1N1)	P	Q	G	A	I	N	S	S	L	P	F	Q	N	V	H	P	V	T	I	G	E	C	P	K	Y	V	R	S	A	K	L	R	M	V	T	G	L	R	N	I	P	S	I	Q	S	R	G	L
ACA33777	A/Arizona/03/2007(H1N1)	P	Q	G	A	I	N	S	S	L	P	F	Q	N	V	H	P	V	T	I	G	E	C	P	K	Y	V	R	S	A	K	L	R	M	V	T	G	L	R	N	I	P	S	I	Q	S	R	G	L
ACA33796	A/Oregon/06/2007(H1N1)	P	Q	G	A	I	N	S	S	L	P	F	Q	N	V	H	P	V	T	I	G	E	C	P	K	Y	V	R	S	A	K	L	R	M	V	T	G	L	R	N	I	P	S	I	Q	S	R	G	L
ACD47237	A/Colorado/39/2007(H1N1)	P	Q	G	A	I	N	S	S	L	P	F	Q	N	V	H	P	V	T	I	G	E	C	P	K	Y	V	R	S	A	K	L	R	M	V	T	G	L	R	N	I	P	S	I	Q	S	R	G	L
ACA33784	A/Florida/10/2007(H1N1)	P	Q	G	A	I	N	S	S	L	P	F	Q	N	V	H	P	V	T	I	G	E	C	P	K	Y	V	R	S	A	K	L	R	M	V	T	G	L	R	N	I	P	S	I	Q	S	R	G	L
ACA33774	A/Pennsylvania/11/2007(H1N1)	P	Q	G	A	I	N	S	S	L	P	F	Q	N	V	H	P	V	T	I	G	E	C	P	K	Y	V	R	S	A	K	L	R	M	V	T	G	L	R	N	I	P	S	I	Q	S	R	G	L
ACA33779	A/Texas/78/2007(H1N1)	P	Q	G	A	I	N	S	S	L	P	F	Q	N	V	H	P	V	T	I	G	E	C	P	K	Y	V	R	S	A	K	L	R	M	V	T	G	L	R	N	I	P	S	I	Q	S	R	G	L
ACD47246	A/Hawaii/44/2007(H1N1)	P	Q	G	A	I	N	S	S	L	P	F	Q	N	V	H	P	V	T	I	G	E	C	P	K	Y	V	R	S	A	K	L	R	M	V	T	G	L	R	N	I	P	S	I	Q	S	R	G	L
ACH82079	A/Arizona/13/2007(H1N1)	P	Q	G	A	I	N	S	S	L	P	F	Q	N	V	H	P	V	T	I	G	E	C	P	K	Y	V	R	S	A	K	L	R	M	V	T	G	L	R	N	I	P	S	I	Q	S	R	G	L
ACB11774	A/Illinois/17/2007(H1N1)	P	Q	G	A	I	N	S	S	L	P	F	Q	N	V	H	P	V	T	I	G	E	C	P	K	Y	V	R	S	A	K	L	R	M	V	T	G	L	R	N	I	P	S	I	Q	S	R	G	L
ACF40119	A/Pennsylvania/14/2007(H1N1)	P	Q	G	A	I	N	S	S	L	P	F	Q	N	V	H	P	V	T	I	G	E	C	P	K	Y	V	R	S	A	K	L	R	M	V	T	G	L	R	N	I	P	S	I	Q	S	R	G	L
ACF40120	A/Pennsylvania/14/2007(H1N1)	P	Q	G	A	I	N	S	S	L	P	F	Q	N	V	H	P	V	T	I	G	E	C	P	K	Y	V	R	S	A	K	L	R	M	V	T	G	L	R	N	I	P	S	I	Q	S	R	G	L
ACA33791	A/Illinois/10/2007(H1N1)	P	Q	G	A	I	N	S	S	L	P	F	Q	N	V	H	P	V	T	I	G	E	C	P	K	Y	V	R	S	A	K	L	R	M	V	T	G	L	R	N	I	P	S	I	Q	S	R	G	L
ACA33771	A/Illinois/11/2007(H1N1)	P	Q	G	A	I	N	S	S	L	P	F	Q	N	V	H	P	V	T	I	G	E	C	P	K	Y	V	R	S	A	K	L	R	M	V	T	G	L	R	N	I	P	S	I	Q	S	R	G	L
ACA33787	A/Washington/33/2007(H1N1)	P	Q	G	A	I	N	S	S	L	P	F	Q	N	V	H	P	V	T	I	G	E	C	P	K	Y	V	R	S	A	K	L	R	M	V	T	G	L	R	N	I	P	S	I	Q	S	R	G	L
ACD47236	A/Hawaii/45/2007(H1N1)	P	Q	G	A	I	N	S	S	L	P	F	Q	N	V	H	P	V	T	I	G	E	C	P	K	Y	V	R	S	A	K	L	R	M	V	T	G	L	R	N	I	P	S	I	Q	S	R	G	L
ACA33802	A/Florida/15/2007(H1N1)	P	Q	G	A	I	N	S	S	L	P	F	Q	N	V	H	P	V	T	I	G	E	C	P	K	Y	V	R	S	A	K	L	R	M	V	T	G	L	R	N	I	P	S	I	Q	S	X	G	L
ACA33792	A/New Jersey/16/2007(H1N1)	P	Q	G	A	I	N	S	S	L	P	F	Q	N	V	H	P	V	T	I	G	E	C	P	K	Y	V	R	S	A	K	L	R	M	V	T	G	L	R	N	I	P	S	I	Q	S	R	G	L
ACA33773	A/Illinois/13/2007(H1N1)	P	Q	G	A	I	N	S	S	L	P	F	Q	N	V	H	P	V	T	I	G	E	C	P	K	Y	V	R	S	A	K	L	R	M	V	T	G	P	R	N	I	P	S	I	Q	S	R	G	L
ACF40117	A/Florida/13/2007(H1N1)	P	Q	G	A	I	N	S	S	L	P	F	Q	N	V	H	P	V	T	I	G	E	C	P	K	Y	V	R	S	A	K	L	R	M	V	T	G	L	R	N	I	P	S	I	Q	S	R	G	L
ACB11808	A/New Mexico/07/2007(H1N1)	P	Q	G	A	I	N	S	S	L	P	F	Q	N	V	H	P	V	T	I	G	E	C	P	K	Y	V	R	S	A	K	L	R	M	V	T	G	L	R	N	I	P	S	I	Q	S	R	G	L
ACA33772	A/Washington/34/2007(H1N1)	P	Q	G	A	I	N	S	S	L	P	F	Q	N	V	H	P	V	T	I	G	E	C	P	K	Y	V	R	S	A	K	L	R	M	V	T	G	L	R	N	I	P	S	I	Q	S	R	G	L
ACD47241	A/Pennsylvania/16/2007(H1N1)	P	Q	G	A	I	N	S	S	L	P	F	Q	N	V	H	P	V	T	I	G	E	C	P	K	Y	V	R	S	A	K	L	R	M	V	T	G	L	R	N	I	P	S	I	Q	S	R	G	L
ACD47243	A/Pennsylvania/16/2007(H1N1)	P	Q	G	A	I	N	S	S	L	P	F	Q	N	V	H	P	V	T	I	G	E	C	P	K	Y	V	R	S	A	K	L	R	M	V	T	G	L	R	N	I	P	S	I	Q	S	R	G	L
ACF40121	A/Pennsylvania/15/2007(H1N1)	P	Q	G	A	I	N	S	S	L	P	F	Q	N	V	H	P	V	T	I	G	E	C	P	K	Y	V	R	S	A	K	L	R	M	V	T	G	L	R	N	I	P	S	I	Q	S	R	G	L
ACB11763	A/Maryland/04/2007(H1N1)	P	Q	G	A	I	N	S	S	L	P	F	Q	N	V	H	P	V	T	I	G	E	C	P	K	Y	V	R	S	A	K	L	R	M	V	T	G	L	R	N	I	P	S	I	Q	S	R	G	L
ACA33805	A/Washington/40/2007(H1N1)	P	Q	G	A	I	N	S	S	L	P	F	Q	N	V	H	P	V	T	I	G	E	C	P	K	Y	V	R	S	A	K	L	R	M	V	T	G	L	R	N	I	P	S	I	Q	S	R	G	L
ACD47251	A/Florida/19/2007(H1N1)	P	Q	G	A	I	N	S	S	L	P	F	Q	N	V	H	P	V	T	I	G	E	C	P	K	Y	V	R	S	A	K	L	R	M	V	T	G	L	R	N	I	P	S	I	Q	S	R	G	L
ACF40124	A/North Dakota/05/2007(H1N1)	P	Q	G	A	I	N	S	S	L	P	F	Q	N	V	H	P	V	T	I	G	E	C	P	K	Y	V	R	S	A	K	L	R	M	V	T	G	L	R	N	I	P	S	I	Q	S	R	G	L
ACB11775	A/New Jersey/20/2007(H1N1)	P	Q	G	A	I	N	S	S	L	P	F	Q	N	V	H	P	V	T	I	G	E	C	P	K	Y	V	R	S	A	K	L	R	M	V	T	G	L	R	N	I	P	S	I	Q	S	R	G	L
ACJ25168	A/England/654/2007(H1N1)	P	Q	G	A	I	N	S	S	L	P	F	Q	N	V	H	P	V	T	I	G	E	C	P	K	Y	V	R	S	A	K	L	R	M	V	T	G	L	R	N	I	P	S	I	Q	S	R	G	L
ACA33804	A/Pennsylvania/01/2008(H1N1)	P	Q	G	A	I	N	S	S	L	P	F	Q	N	V	H	P	V	T	I	G	E	C	P	K	Y	V	R	S	A	K	L	R	M	V	T	G	L	R	N	I	P	S	I	Q	S	R	G	L
ACB11782	A/New Mexico/01/2008(H1N1)	P	Q	G	A	I	N	S	S	L	P	F	Q	N	V	H	P	V	T	I	G	E	C	P	K	Y	V	R	S	A	K	L	R	M	V	T	G	L	R	N	I	P	S	I	Q	S	R	G	L
ACD47252	A/Maryland/01/2008(H1N1)	P	Q	G	A	I	N	S	S	L	P	F	Q	N	V	H	P	V	T	I	G	E	C	P	K	Y	V	R	S	A	K	L	R	M	V	T	G	L	R	N	I	P	S	I	Q	S	R	G	L
ACB11786	A/New Jersey/03/2008(H1N1)	P	Q	G	A	I	N	S	S	L	P	F	Q	N	V	H	P	V	T	I	G	E	C	P	K	Y	V	R	S	A	K	L	R	M	V	T	G	L	R	N	I	P	S	I	Q	S	R	G	L
ACB11793	A/Massachusetts/01/2008(H1N1)	P	Q	G	A	I	N	S	S	L	P	F	Q	N	V	H	P	V	T	I	G	E	C	P	K	Y	V	R	S	A	K	L	R	M	V	T	G	L	R	N	I	P	S	I	Q	S	R	G	L
ACB11777	A/Pennsylvania/05/2008(H1N1)	P	Q	G	A	I	N	S	S	L	P	F	Q	N	V	H	P	V	T	I	G	E	C	P	K	Y	V	R	S	A	K	L	R	M	V	T	G	L	R	N	I	P	S	I	Q	S	R	G	L
ACD85751	A/Florida/08/2008(H1N1)	P	L	G	A	I	N	S	S	L	P	F	Q	N	V	H	P	V	T	I	G	E	C	P	K	Y	V	R	S	A	K	L	R	M	V	T	G	L	R	N	I	P	S	I	Q	S	R	G	L
ACD47235	A/Colorado/01/2008(H1N1)	P	Q	G	A	I	N	S	S	L	P	F	Q	N	V	H	P	V	T	I	G	E	C	P	K	Y	V	R	S	A	K	L	R	M	V	T	G	L	R	N	I	P	S	I	Q	S	R	G	L
ACJ25125	A/England/26/2008(H1N1)	P	Q	G	A	I	N	S	S	L	P	F	Q	N	V	H	P	V	T	I	G	E	C	P	K	Y	V	R	S	A	K	L	R	M	V	T	G	L	R	N	I	P	S	I	Q	S	R	G	L
ACD47253	A/Washington/01/2008(H1N1)	P	Q	G	A	I	N	S	S	L	P	F	Q	N	V	H	P	V	T	I	G	E	C	P	K	Y	V	R	S	A	K	L	R	M	V	T	G	L	R	N	I	P	S	I	Q	S	R	G	L
ACB11779	A/New Jersey/02/2008(H1N1)	P	Q	G	A	I	N	S	S	L	P	F	Q	N	V	H	P	V	T	I	G	E	C	P	K	Y	V	R	S	A	K	L	R	M	V	T	G	L	R	N	I	P	S	I	Q	S	R	G	L
ACF40122	A/Florida/06/2008(H1N1)	P	Q	G	A	I	N	S	S	L	P	F	Q	N	I	H	P	V	T	I	G	E	C	P	K	Y	V	R	S	A	K	L	R	M	V	T	G	L	R	N	I	P	S	I	Q	S	R	G	L
ACB11769	A/Pennsylvania/02/2008(H1N1)	P	Q	G	A	I	N	S	S	L	P	F	Q	N	V	H	P	V	T	I	G	E	C	P	K	Y	V	R	S	A	K	L	R	M	V	T	G	L	R	N	I	P	S	I	Q	S	R	G	L
ACD85757	A/Memphis/03/2008(H1N1)	P	Q	G	A	I	N	S	S	L	P	F	Q	N	V	H	P	V	T	I	G	E	C	P	K	Y	V	R	S	A	K	L	R	M	V	T	G	L	X	N	I	P	S	I	Q	S	R	G	L
ACF10340	A/Minnesota/01/2008(H1N1)	P	Q	G	A	I	N	S	S	L	P	F	Q	N	V	H	P	V	T	I	G	E	C	P	K	Y	V	R	S	A	K	L	R	M	V	T	G	L	R	N	I	P	S	I	Q	S	R	G	L
ACD47238	A/Alaska/02/2008(H1N1)	P	Q	G	A	I	N	S	S	L	P	F	Q	N	V	H	P	V	T	I	G	E	C	P	K	Y	V	R	S	A	K	L	R	M	V	T	G	L	R	N	I	P	S	I	Q	S	R	G	L
ACB11800	A/New Jersey/04/2008(H1N1)	P	Q	G	A	I	N	S	S	L	P	F	Q	N	V	H	P	V	T	I	G	E	C	P	K	Y	V	R	S	A	K	L	R	M	V	T	G	L	R	N	I	P	S	I	Q	S	R	G	L
ACD85758	A/Memphis/07/2008(H1N1)	P	Q	G	A	I	N	S	S	L	P	F	Q	N	V	H	P	V	T	I	G	E	C	P	K	Y	V	R	S	A	K	L	R	M	V	T	G	L	R	N	I	P	S	I	Q	S	R	G	L
ACF10336	A/Hawaii/02/2008(H1N1)	P	Q	G	A	I	N	S	S	L	P	F	Q	N	V	H	P	V	T	I	G	E	C	P	K	Y	V	R	S	A	K	L	R	M	V	T	G	L	R	N	I	P	S	I	Q	S	R	G	L
ACD47240	A/Alaska/03/2008(H1N1)	P	Q	G	A	I	N	S	S	L	P	F	Q	N	V	H	P	V	T	I	G	E	C	P	K	Y	V	R	S	A	K	L	R	M	V	T	G	L	R	N	I	P	S	I	Q	S	R	G	L
ACD85774	A/Nebraska/01/2008(H1N1)	P	Q	G	A	I	N	S	S	L	P	F	Q	N	V	H	P	V	T	I	G	E	C	P	K	Y	V	R	S	A	K	L	R	M	V	T	G	L	R	N	I	P	S	I	Q	S	R	G	F
ACD47239	A/New Jersey/08/2008(H1N1)	P	Q	G	A	I	N	S	S	L	P	F	Q	N	V	H	P	V	T	I	G	E	C	P	K	Y	V	R	S	A	K	L	R	M	V	T	G	L	R	N	I	P	S	I	Q	S	R	G	L
ACF40126	A/Idaho/01/2008(H1N1)	P	Q	G	A	I	N	S	S	L	P	F	Q	N	V	H	P	V	T	I	G	E	C	P	K	Y	V	R	S	A	K	L	R	M	V	T	G	L	R	N	I	P	S	I	Q	S	R	G	L
ACB11806	A/New Jersey/05/2008(H1N1)	P	Q	G	A	I	N	S	S	L	P	F	Q	N	V	H	P	V	T	I	G	E	C	P	K	Y	V	R	S	A	K	L	R	M	V	T	G	L	R	N	I	P	S	I	Q	S	R	G	L
ACD47247	A/Idaho/02/2008(H1N1)	P	Q	G	A	I	N	S	S	L	P	F	Q	N	V	H	P	V	T	I	G	E	C	P	K	Y	V	R	S	A	K	L	R	M	V	T	G	L	R	N	I	P	S	I	Q	S	R	G	L
ACF10338	A/Mississippi/06/2008(H1N1)	P	Q	G	A	I	N	S	S	L	P	F	Q	N	V	H	P	V	T	I	G	E	C	P	K	Y	V	R	S	A	K	L	R	M	V	T	G	L	R	N	I	P	S	I	Q	S	R	G	L
ACD85762	A/Mississippi/06/2008(H1N1)	P	Q	G	A	I	N	S	S	L	P	F	Q	N	V	H	P	V	T	I	G	E	C	P	K	Y	V	R	S	A	K	L	R	M	V	T	G	L	R	N	I	P	S	I	Q	S	R	G	L
ACD47256	A/New Jersey/09/2008(H1N1)	P	Q	G	A	I	N	S	S	L	P	F	Q	N	V	H	P	V	T	I	G	E	C	P	K	Y	V	R	S	A	K	L	R	M	V	T	G	L	R	N	I	P	S	I	Q	S	R	G	L
ACF40125	A/Wisconsin/01/2008(H1N1)	P	Q	G	A	I	N	S	S	L	P	F	Q	N	V	H	P	V	T	I	G	E	C	P	K	Y	V	R	S	A	K	L	R	M	V	T	G	L	R	N	I	P	S	I	Q	S	R	G	L
ACD47244	A/New York/01/2008(H1N1)	P	Q	G	A	I	N	S	S	L	P	F	Q	N	V	H	P	V	T	I	G	E	C	P	K	Y	V	R	S	A	K	L	R	M	V	T	G	L	R	N	I	P	S	I	Q	S	R	G	L
ACB11768	A/Indiana/01/2008(H1N1)	P	Q	G	A	I	N	S	S	L	P	F	Q	N	V	H	P	V	T	I	G	E	C	P	K	Y	V	R	S	A	K	L	R	M	V	T	G	L	R	N	I	P	S	I	Q	S	R	G	L
ACD85755	A/New York/03/2008(H1N1)	P	Q	G	A	I	N	S	S	L	P	F	Q	N	V	H	P	V	T	I	G	E	C	P	K	Y	V	R	S	A	K	L	R	M	V	T	G	L	R	N	I	P	S	I	Q	S	R	G	L
ACB11772	A/New Jersey/06/2008(H1N1)	P	Q	G	A	I	N	S	S	L	P	F	Q	N	V	H	P	V	T	I	G	E	C	P	K	Y	V	R	S	A	K	L	R	M	V	T	G	L	R	N	I	P	S	I	Q	S	R	G	L
ACF10342	A/New York/05/2008(H1N1)	P	Q	G	A	I	N	S	S	L	P	F	Q	N	V	H	P	V	T	I	G	E	C	P	K	Y	V	R	S	A	K	L	R	M	V	T	G	L	R	N	I	P	S	I	Q	S	R	G	L
ACD85767	A/North Carolina/02/2008(H1N1)	P	Q	G	A	I	N	S	S	L	P	F	Q	N	V	H	P	V	T	I	G	E	C	P	K	Y	V	R	S	A	K	L	R	M	V	T	G	L	R	N	I	P	S	I	Q	S	R	G	L
ACD85759	A/New Jersey/10/2008(H1N1)	P	Q	G	A	I	N	S	S	L	P	F	Q	N	V	H	P	V	T	I	G	E	C	P	K	Y	V	R	S	A	K	L	R	M	V	T	G	L	R	N	I	P	S	I	Q	S	R	G	L
ACD85768	A/North Carolina/04/2008(H1N1)	P	Q	G	A	I	N	S	S	L	P	F	Q	N	V	H	P	V	T	I	G	E	C	P	K	Y	V	R	S	A	K	L	R	M	V	T	G	L	R	N	I	P	S	I	Q	S	R	G	L
ACD85771	A/Georgia/06/2008(H1N1)	P	Q	G	A	I	N	S	S	L	P	F	Q	N	V	H	P	V	T	I	G	E	C	P	K	Y	V	R	S	A	K	L	R	M	V	T	G	L	R	N	I	P	S	I	Q	S	R	G	L
ACD85773	A/California/06/2008(H1N1)	P	Q	G	A	I	N	S	S	L	P	F	Q	N	V	H	P	V	T	I	G	E	C	P	K	Y	V	R	S	A	K	L	R	M	V	T	G	L	R	N	I	P	S	I	Q	S	R	G	L
ACD85770	A/Georgia/05/2008(H1N1)	P	Q	G	A	I	N	S	S	L	P	F	Q	N	V	H	P	V	T	I	G	E	C	P	K	Y	V	R	S	T	K	L	R	M	V	T	G	L	R	N	I	P	S	I	Q	S	R	G	L
ACD85769	A/North Carolina/05/2008(H1N1)	P	Q	G	A	I	N	S	S	L	P	F	Q	N	V	H	P	V	T	I	G	E	C	P	K	Y	V	R	S	A	K	L	R	M	V	T	G	L	R	N	I	P	S	I	Q	S	R	G	L
ACF40127	A/New Jersey/13/2008(H1N1)	P	Q	G	A	I	N	S	S	L	P	F	Q	N	V	H	P	V	T	I	G	E	C	P	K	Y	V	R	S	A	K	L	R	M	V	T	G	L	R	N	I	P	S	I	Q	S	R	G	L
ACD85766	A/Indiana/04/2008(H1N1)	P	Q	G	A	I	N	S	S	L	P	F	Q	N	V	H	P	V	T	I	G	E	C	P	K	Y	V	R	S	A	K	L	R	M	V	T	G	L	R	N	I	P	S	I	Q	S	R	G	L
ACF10345	A/Vermont/01/2008(H1N1)	P	Q	G	A	I	N	S	S	L	P	F	Q	N	V	H	P	V	T	I	G	E	C	P	K	Y	V	R	S	A	K	L	R	M	V	T	G	L	R	N	I	P	S	I	Q	S	R	G	L
ACD85765	A/Oklahoma/03/2008(H1N1)	P	Q	G	A	I	N	S	S	L	P	F	Q	N	V	H	P	V	T	I	G	E	C	P	K	Y	V	R	S	A	K	L	R	M	V	T	G	L	R	N	I	P	S	I	Q	S	R	G	L
ACD85775	A/Illinois/06/2008(H1N1)	P	Q	G	A	I	N	S	S	L	P	F	Q	N	V	H	P	V	T	I	G	E	C	P	K	Y	V	R	S	A	K	L	R	M	V	T	G	L	R	N	I	P	S	I	Q	S	R	G	L
ACF40129	A/South Carolina/01/2008(H1N1)	P	Q	G	A	I	N	S	S	L	P	F	Q	N	V	H	P	V	T	I	G	E	C	P	K	Y	V	R	S	A	K	L	R	M	V	T	G	L	R	N	I	P	S	I	Q	S	R	G	L
		451	452	453	454	455	456	457	458	459	460	461	462	463	464	465	466	467	468	469	470	471	472	473	474	475	476	477	478	479	480	481	482	483	484	485	486	487	488	489	490	491	492	493	494	495	496	497	498
		105	106	107	108	109	110	111	112	113	114	115	116	117	118	119	120	121	122	123	124	125	126	127	128	129	130	131	132	133	134	135	136	137	138	139	140	141	142	143	144	145	146	147	148	149	150	151	152
AAD17229	A/South Carolina/1/18 (H1N1)	E	R	T	L	D	F	H	D	S	N	V	R	N	L	Y	E	K	V	K	S	Q	L	K	N	N	A	K	E	I	G	N	G	C	F	E	F	Y	H	K	C	D	D	A	C	M	E	S	V
ACF54598	A/WSN/1933(H1N1)	G	R	T	L	D	F	H	D	L	N	V	K	N	L	Y	E	K	V	K	S	Q	L	K	N	N	A	K	E	I	G	N	G	C	F	E	F	Y	H	K	C	D	N	E	C	M	E	S	V
ABD77796	A/Wilson-Smith/33(H1N1)	E	R	T	L	D	F	H	D	L	N	V	K	N	L	Y	E	K	V	K	S	Q	L	K	N	N	A	K	E	I	G	N	G	C	F	E	F	Y	H	K	C	D	N	E	C	M	E	S	V
ABF47955	A/WSN/1933 TS61(H1N1)	E	R	T	L	D	F	H	D	L	N	V	K	N	L	Y	E	K	V	K	S	Q	L	K	N	N	A	K	E	I	G	N	G	C	F	E	F	Y	H	K	C	D	N	E	C	M	E	S	V
AAA43209	A/WSN/33	E	R	T	L	D	F	H	D	L	N	V	K	N	L	Y	E	K	V	K	S	Q	L	K	N	N	A	K	E	I	G	N	G	C	F	E	F	Y	H	K	C	D	N	E	C	M	E	S	V
ABF21278	A/Wilson-Smith/1933(H1N1)	E	R	T	L	D	F	H	D	L	N	V	K	N	L	Y	E	K	V	K	S	Q	L	K	N	N	A	K	E	I	G	N	G	C	F	E	F	Y	H	K	C	D	N	E	C	M	E	S	V
ABD77675	A/Puerto Rico/8/34(H1N1)	E	R	T	L	D	F	H	D	S	N	V	K	N	L	Y	E	K	V	K	S	Q	L	K	N	N	A	K	E	I	G	N	G	C	F	E	F	Y	H	K	C	D	N	E	C	M	E	S	V
CAA24272	A/PR/8/34(H0N1)	E	R	T	L	D	F	H	D	S	N	V	K	N	L	Y	E	K	V	K	S	Q	L	K	N	N	A	K	E	I	G	N	G	C	F	E	F	Y	H	K	C	D	N	E	C	M	E	S	V
ACF41834	A/Puerto Rico/8/34(H1N1)	E	R	T	L	D	F	H	D	S	N	V	K	N	L	Y	E	K	V	K	S	Q	L	K	N	N	A	K	E	I	G	N	G	C	F	E	F	Y	H	K	C	D	N	E	C	M	E	S	V
ABO21709	A/Puerto Rico/8/34(H1N1)	E	R	T	L	D	F	H	D	S	N	V	K	N	L	Y	E	K	V	K	S	Q	L	K	N	N	A	K	E	I	G	N	G	C	F	E	F	Y	H	K	C	D	N	E	C	M	E	S	V
AAM75158	A/Puerto Rico/8/34/Mount Sinai(H1N1)	E	R	T	L	D	F	H	D	S	N	V	K	N	L	Y	E	K	V	K	S	Q	L	K	N	N	A	K	E	I	G	N	G	C	F	E	F	Y	H	K	C	D	N	E	C	M	E	S	V
ABD62781	A/Melbourne/35(H1N1)	E	R	T	L	D	F	H	D	S	N	V	K	N	L	Y	E	K	V	K	I	Q	L	K	N	N	A	K	E	I	G	N	G	C	F	E	F	Y	H	K	C	D	N	E	C	M	E	S	V
ABN59412	A/Alaska/1935(H1N1)	E	R	T	L	E	F	H	D	S	N	V	K	N	L	Y	E	K	V	K	S	Q	L	K	N	N	A	K	E	I	G	N	G	C	F	E	F	Y	H	K	C	D	N	E	C	M	E	S	V
ABO38384	A/Phila/1935(H1N1)	E	R	T	L	D	F	H	D	S	N	V	K	N	L	Y	E	K	V	K	S	Q	L	K	N	N	A	K	E	I	G	N	G	C	F	E	F	Y	H	K	C	D	N	E	C	M	E	S	V
ABO38351	A/Henry/1936(H1N1)	E	R	T	L	D	F	H	D	S	N	V	K	N	L	Y	E	K	V	K	S	Q	L	K	N	N	A	K	E	I	G	N	G	C	F	E	F	Y	H	K	C	D	N	E	C	M	E	S	V
ABI20826	A/Hickox/1940(H1N1)	E	R	T	L	D	F	H	D	S	N	V	K	N	L	Y	E	K	V	K	N	Q	L	R	N	N	A	K	E	I	G	N	G	C	F	E	F	Y	H	K	C	N	N	E	C	M	E	S	V
ABD62843	A/Bel/1942(H1N1)	E	R	T	L	D	F	H	D	S	N	V	K	N	L	Y	E	K	V	K	S	Q	L	R	N	N	A	K	E	I	G	N	G	C	F	E	F	Y	H	K	C	N	N	E	C	M	E	S	V
ABD79101	A/Weiss/43(H1N1)	E	R	T	L	D	F	H	D	S	N	V	K	N	L	Y	E	K	V	K	S	Q	L	R	N	N	A	K	E	I	G	N	G	C	F	E	F	Y	H	K	C	N	N	E	C	M	E	S	V
ABO38054	A/AA/Marton/1943(H1N1)	E	R	T	L	D	F	H	D	S	N	V	K	N	L	Y	E	K	V	K	N	Q	L	R	N	N	A	K	E	I	G	N	G	C	F	E	F	Y	H	K	C	N	N	E	C	M	E	S	V
ABO38373	A/Iowa/1943(H1N1)	E	R	T	L	D	F	H	D	S	N	V	K	N	L	Y	E	K	V	K	N	Q	L	R	N	N	A	K	E	I	G	N	G	C	F	E	F	Y	H	K	C	N	N	E	C	M	E	S	V
ABP49327	A/AA/Huston/1945(H1N1)	E	R	T	L	D	F	H	D	S	N	V	K	N	L	Y	E	K	V	K	S	Q	L	R	N	N	A	K	E	I	G	N	G	C	F	E	F	Y	H	K	C	N	N	E	C	M	E	S	V
ABD79112	A/Cam/46(H1N1)	E	R	T	L	D	F	H	D	S	N	V	K	N	L	Y	E	K	V	K	N	Q	L	R	N	N	A	K	E	I	G	N	G	C	F	E	F	Y	H	K	C	N	N	E	C	M	E	S	V
ABD77807	A/FortMonmouth/1/47(H1N1)	E	R	T	L	D	F	H	D	S	N	V	K	N	L	Y	E	K	V	K	N	Q	L	R	N	N	A	K	E	I	G	N	G	C	F	E	F	Y	H	K	C	N	N	E	C	M	E	S	V
AAA67338	A/Fort Monmouth/1/1947(H1N1)	E	R	T	L	D	F	H	D	S	N	V	K	N	L	Y	E	K	V	K	N	Q	L	R	N	N	A	K	E	I	G	N	G	C	F	E	F	Y	H	K	C	N	N	E	C	M	E	S	V
ABN59401	A/Albany/4835/1948(H1N1)	E	R	T	L	D	F	H	D	S	N	V	K	N	L	Y	E	K	V	K	S	Q	L	K	N	N	A	K	E	I	G	N	G	C	F	E	F	Y	H	K	C	N	N	E	C	M	E	S	V
ABN59434	A/Roma/1949(H1N1)	E	R	T	L	D	F	H	D	S	N	V	K	N	L	Y	E	K	V	K	S	Q	L	K	N	N	A	K	E	I	G	N	G	C	F	E	F	Y	H	K	C	N	N	E	C	M	E	S	V
ABD61735	A/Fort Worth/50(H1N1)	E	R	T	L	D	F	H	D	S	N	V	K	N	L	Y	E	K	V	K	N	Q	L	R	N	N	A	K	E	L	G	N	G	C	F	E	F	Y	H	K	C	D	N	E	C	M	E	S	V
ABP49316	A/Albany/4836/1950(H1N1)	E	R	T	L	D	F	H	D	S	N	V	K	N	L	Y	E	K	V	K	S	Q	L	K	N	N	A	K	E	I	G	N	G	C	F	E	F	Y	H	K	C	N	N	E	C	M	E	S	V
ABQ01311	A/Albany/1618/1951(H1N1)	E	R	T	L	D	F	H	D	S	N	V	K	N	L	Y	E	K	V	K	N	Q	L	R	N	N	A	K	E	I	G	N	G	C	F	E	F	Y	H	K	C	D	N	E	C	M	E	S	V
ABQ44471	A/Albany/14/1951(H1N1)	E	R	T	L	D	F	H	D	S	N	V	K	N	L	Y	E	K	V	K	N	Q	L	R	N	N	A	K	E	I	G	N	G	C	F	E	F	Y	H	K	C	D	N	E	C	M	E	S	V
ABP49481	A/Albany/12/1951(H1N1)	E	R	T	L	D	F	H	D	S	N	V	K	N	L	Y	E	K	V	K	N	Q	L	R	N	N	A	K	E	I	G	N	G	C	F	E	F	Y	H	K	C	D	N	E	C	M	E	S	V
ABD60966	A/Malaysia/54(H1N1)	E	R	T	L	D	F	H	D	S	N	V	K	N	L	Y	E	K	V	K	N	Q	L	R	N	N	A	K	E	I	G	N	G	C	F	E	F	Y	H	K	C	D	N	E	C	M	E	S	V
AAA43171	A/Leningrad/1954/1(H1N1)	E	R	T	L	D	F	H	D	S	N	V	K	N	L	Y	E	K	V	K	S	Q	L	K	N	N	A	K	E	I	G	N	G	C	F	E	F	Y	H	K	C	N	N	E	C	M	E	S	V
ABD15258	A/Denver/57(H1N1)	E	R	T	L	D	F	H	D	S	N	V	K	N	L	Y	E	K	V	K	N	Q	L	R	N	N	A	K	E	L	G	N	G	C	F	E	F	Y	H	K	C	D	N	E	C	M	E	S	V
ABQ44394	A/New Jersey/1976(H1N1)	E	R	T	L	D	F	H	D	S	N	V	K	N	L	Y	E	K	V	R	S	Q	L	R	N	N	A	K	E	I	G	N	G	C	F	E	F	Y	H	K	C	D	D	T	C	M	E	S	V
ABV45838	A/Wisconsin/301/1976(H1N1)	E	R	T	L	D	F	H	D	S	N	V	K	N	L	Y	E	K	V	R	S	Q	L	R	N	N	A	K	E	I	G	N	G	C	F	E	F	Y	H	K	C	D	D	T	C	M	E	S	V
ABO44134	A/Tientsin/78/1977(H1N1)	E	R	T	L	D	F	H	D	S	N	V	K	N	L	Y	E	K	V	K	S	Q	L	K	N	N	A	K	E	I	G	N	G	C	F	E	F	Y	H	K	C	N	N	E	C	M	E	S	V
ABD60944	A/Hong Kong/117/77(H1N1)	E	R	T	L	D	F	H	D	S	N	V	K	N	L	Y	E	K	V	K	S	Q	L	K	N	N	A	K	E	I	G	N	G	C	F	E	F	Y	H	K	C	N	N	E	C	M	E	S	V
ABD95350	A/USSR/90/77(H1N1)	E	R	T	L	D	F	H	D	S	N	V	K	N	L	Y	E	K	V	K	S	Q	L	K	N	N	A	K	E	I	G	N	G	C	F	E	F	Y	H	K	C	N	N	E	C	M	E	S	V
ABD60933	A/USSR/92/77(H1N1)	E	R	T	L	D	F	H	D	S	N	V	K	N	L	Y	E	K	V	K	S	Q	L	K	N	N	A	K	E	I	G	N	G	C	F	E	F	Y	H	K	C	N	N	E	C	M	E	S	V
AAA43206	A/USSR/90/77(H1N1)	E	R	T	L	D	F	H	D	S	S	V	K	N	A	Y	E	K	V	K	S	Q	L	K	N	N	A	K	E	I	G	N	G	C	F	E	F	Y	H	K	C	N	N	E	C	M	E	S	V
ABO38065	A/Brazil/11/1978(H1N1)	E	R	T	L	D	F	H	D	S	N	V	K	N	L	Y	E	K	V	K	S	Q	L	K	N	N	A	K	E	I	G	N	G	C	F	E	F	Y	H	K	C	N	N	E	C	M	E	S	V
ABO32992	A/Lackland/7/1978(H1N1)	E	R	T	L	D	F	H	D	S	N	V	K	N	L	Y	E	K	V	K	S	Q	L	K	N	N	A	K	E	I	G	N	G	C	F	E	F	Y	H	K	C	N	N	E	C	M	E	S	V
ABP49448	A/Albany/20/1978(H1N1)	E	R	T	L	D	F	H	D	S	N	V	K	N	L	Y	E	K	V	K	S	Q	L	K	N	N	A	K	E	I	G	N	G	C	F	E	F	Y	H	K	C	N	N	E	C	M	E	S	V
ABY81349	A/California/45/1978(H1N1)	E	R	T	L	D	F	H	D	S	N	V	K	N	L	Y	E	K	V	K	S	Q	L	K	N	N	A	K	E	V	G	N	G	C	F	E	F	Y	H	K	C	N	N	E	C	M	E	S	V
ABN59423	A/Arizona/14/1978(H1N1)	E	R	T	L	D	F	H	D	S	N	V	K	N	L	Y	E	K	V	K	S	Q	L	K	N	N	A	K	E	I	G	N	G	C	F	E	F	Y	H	K	C	N	N	E	C	M	E	S	V
ABO32981	A/Lackland/3/1978(H1N1)	E	R	T	L	D	F	H	D	S	N	V	K	N	L	Y	E	K	V	K	S	Q	L	K	N	N	A	K	E	I	G	N	G	C	F	E	F	Y	H	K	C	N	N	E	C	M	E	S	V
ABP49338	A/California/10/1978(H1N1)	E	R	T	L	D	F	H	D	S	N	V	K	N	L	Y	E	K	V	K	S	Q	L	K	N	N	A	K	E	I	G	N	G	C	F	E	F	Y	H	K	C	N	N	E	C	M	E	S	V
ABF47715	A/Memphis/13/1978(H1N1)	E	R	T	L	D	F	H	D	S	N	V	K	N	L	Y	E	K	V	K	S	Q	L	K	N	N	A	K	E	I	G	N	G	C	F	E	F	Y	H	K	C	N	N	E	C	M	E	S	V
ABQ01322	A/USSR/46/1979(H1N1)	E	R	T	L	D	F	H	D	S	N	V	K	N	L	Y	E	K	V	K	S	Q	L	K	N	N	A	K	E	I	G	N	G	C	F	E	F	Y	H	K	C	N	N	E	C	M	E	S	V
ABW36311	A/Albany/8/1979(H1N1)	E	R	T	L	D	S	H	D	S	N	V	K	N	L	Y	E	K	V	K	S	Q	L	K	N	N	A	K	E	I	G	N	G	C	F	E	F	Y	H	K	C	N	N	E	C	M	E	S	V
ABN50756	A/Memphis/1/1979(H1N1)	E	R	T	L	D	F	H	D	S	N	V	K	N	L	Y	E	K	V	K	S	Q	L	K	N	N	A	K	E	I	G	N	G	C	F	E	F	Y	H	K	C	N	N	E	C	M	E	S	V
AAA43172	A/Kiev/59/1979(H1N1)	E	R	T	L	D	F	H	D	S	N	V	K	N	L	Y	E	K	V	K	S	Q	L	K	N	N	A	K	E	I	G	N	G	C	F	E	F	Y	H	K	C	N	N	E	C	M	E	S	V
ABO38362	A/India/6263/1980(H1N1)	E	R	T	L	D	F	H	D	S	N	V	K	N	L	Y	E	K	V	K	S	Q	L	K	N	N	A	K	E	I	G	N	G	C	F	E	F	Y	H	K	C	N	N	E	C	M	E	S	V
ABO33006	A/Maryland/2/1980(H1N1)	E	R	T	L	D	F	H	D	S	N	V	K	N	L	Y	E	K	V	K	S	Q	L	K	N	N	A	K	E	I	G	N	G	C	F	E	F	Y	H	K	C	N	N	E	C	M	E	S	V
ABF47748	A/Memphis/7/1980(H1N1)	E	R	T	L	D	F	H	D	S	N	V	K	N	L	Y	E	K	V	K	S	Q	L	K	N	N	A	K	E	I	G	N	G	C	F	E	F	Y	H	K	C	N	N	E	C	M	E	S	V
ABO52258	A/Baylor/4052/1981(H1N1)	E	R	T	L	D	F	H	D	S	N	V	K	N	L	Y	E	K	V	K	S	Q	L	K	N	N	A	K	E	I	G	N	G	C	F	E	F	Y	H	K	C	N	N	E	C	M	E	S	V
ABD95339	A/Baylor/11515/82(H1N1)	E	R	T	L	D	F	H	D	S	N	V	K	N	L	Y	E	K	V	K	S	Q	L	K	N	N	A	K	E	I	G	N	G	C	F	E	F	Y	H	K	C	N	N	E	C	M	E	S	V
ABD77818	A/Baylor/11735/82(H1N1)	E	R	T	L	D	F	H	D	S	N	V	K	N	L	Y	E	K	V	K	S	Q	L	K	S	N	A	K	E	I	G	N	G	C	F	E	F	Y	H	K	C	N	N	E	C	M	E	S	V
ABO52797	A/Christ's Hospital/157/1982(H1N1)	E	R	T	L	D	F	H	D	S	N	V	K	N	L	Y	E	K	V	K	S	Q	L	K	N	N	A	K	E	I	G	N	G	C	F	E	F	Y	H	K	C	N	N	E	C	M	E	S	V
ABO38340	A/Chile/1/1983(H1N1)	E	R	T	L	D	F	H	D	S	N	V	K	N	L	Y	E	K	V	K	S	Q	L	K	N	N	A	K	E	I	G	N	G	C	F	E	F	Y	H	K	C	N	N	E	C	M	E	S	V
CAC18524	A/Fiji/15899/83	E	R	T	L	D	F	H	D	S	N	V	K	N	L	Y	E	K	V	K	S	Q	L	K	N	N	A	K	E	I	G	N	G	C	F	E	F	Y	H	K	C	N	N	E	C	M	E	S	V
ABO33025	A/New Zealand/7/1983(H1N1)	E	R	T	L	D	F	H	D	S	N	V	K	N	L	Y	E	K	V	K	S	Q	L	K	N	N	A	K	E	I	G	N	G	C	F	E	F	Y	H	K	C	N	N	E	C	M	E	S	V
CAA35094	A/CHR/157/83(H1N1)	E	R	T	L	D	F	H	D	S	N	V	K	N	L	Y	E	K	V	K	S	Q	L	K	N	N	A	K	E	I	G	N	G	C	F	E	F	Y	H	K	C	N	N	E	C	M	E	S	V
ABG88344	A/Memphis/2/1983(H1N1)	E	R	T	L	D	F	H	D	S	N	V	K	N	L	Y	E	K	V	K	S	Q	L	K	N	N	A	K	E	I	G	N	G	C	F	E	F	Y	H	K	C	N	N	E	C	M	E	S	V
ABF47759	A/Memphis/3/1983(H1N1)	E	R	T	L	D	F	H	D	S	N	V	K	N	L	Y	E	K	V	K	S	Q	L	K	N	N	A	K	E	I	G	N	G	C	F	E	F	Y	H	K	C	N	N	E	C	M	E	S	V
ABI92302	A/Memphis/6/1983(H1N1)	E	R	T	L	D	F	H	D	S	N	V	K	N	L	Y	E	K	V	K	S	Q	L	K	N	N	A	K	E	I	G	N	G	C	F	E	F	Y	H	K	C	N	N	E	C	M	E	S	V
ABN50900	A/Memphis/49/1983(H1N1)	E	R	T	L	D	F	H	D	S	N	V	K	N	L	Y	E	K	V	K	S	Q	L	K	N	N	A	K	E	I	G	N	G	C	F	E	F	Y	H	K	C	N	N	E	C	M	E	S	V
ABK40546	A/Memphis/24/1983(H1N1)	E	R	T	L	D	F	H	D	S	N	V	K	N	L	Y	E	K	V	K	S	Q	L	K	N	N	A	K	E	I	G	N	G	C	F	E	F	Y	H	K	C	N	N	E	C	M	E	S	V
ABK40590	A/Memphis/30/1983(H1N1)	E	R	T	L	D	F	H	D	S	N	V	K	N	L	Y	E	K	V	K	N	Q	L	K	N	N	A	K	E	I	G	N	G	C	F	E	F	Y	H	K	C	N	N	E	C	M	E	S	V
ABL67264	A/Memphis/35/1983(H1N1)	E	R	T	L	D	F	H	D	S	N	V	K	N	L	Y	E	K	V	K	S	Q	L	K	N	N	A	K	E	I	G	N	G	C	F	E	F	Y	H	K	C	N	N	E	C	M	E	S	V
ABG26824	A/Memphis/11/1983(H1N1)	E	R	T	L	D	F	H	D	S	N	V	K	N	L	Y	E	K	V	K	S	Q	L	K	N	N	A	K	E	I	G	N	G	C	F	E	F	Y	H	K	C	N	N	E	C	M	E	S	V
ABG88333	A/Memphis/1/1983(H1N1)	E	R	T	L	D	F	H	D	S	N	V	K	N	L	Y	E	K	V	K	S	Q	L	K	N	N	A	K	E	I	G	N	G	C	F	E	F	Y	H	K	C	N	N	E	C	M	E	S	V
AAB27052	A/Alma Ata/1417/84(H1N1)	E	R	T	L	D	F	H	D	S	N	V	K	N	L	Y	E	K	V	R	S	Q	L	R	N	N	A	K	E	I	G	N	G	C	F	E	F	Y	H	K	C	D	D	R	C	M	E	S	V
ABO38406	A/Tonga/14/1984(H1N1)	E	R	T	L	D	F	H	D	S	N	V	K	N	L	Y	E	K	V	K	S	Q	L	K	N	N	A	K	E	I	G	N	G	C	F	E	F	Y	H	K	C	N	N	E	C	M	E	S	V
ABP49349	A/Memphis/1/1984(H1N1)	E	R	T	L	D	F	H	D	S	N	V	K	N	L	Y	E	K	V	K	S	Q	L	K	N	N	A	K	E	I	G	N	G	C	F	E	F	Y	H	K	C	N	N	E	C	M	E	S	V
CAA91080	A/Mongolia/231/85(H1N1)	E	R	T	L	D	F	H	D	S	S	V	K	N	A	Y	E	K	V	K	S	Q	L	K	N	N	A	K	E	I	G	N	G	C	F	E	F	Y	H	K	C	N	N	E	C	M	E	S	V
ABO38395	A/Singapore/6/1986(H1N1)	E	R	T	L	D	F	H	D	S	N	V	K	N	L	Y	E	K	V	K	S	Q	L	K	N	N	A	K	E	I	G	N	G	C	F	E	F	Y	H	K	C	N	N	E	C	M	E	S	V
ABF21274	A/Taiwan/01/1986(H1N1)	E	R	T	L	D	F	H	D	S	N	V	K	N	L	Y	E	K	V	K	S	Q	L	K	N	N	A	K	E	I	G	N	G	C	F	E	F	Y	H	K	C	N	N	E	C	M	E	S	V
ABM22246	A/Memphis/12/1986(H1N1)	E	R	T	L	D	F	H	D	S	N	V	K	N	L	Y	E	K	V	K	S	Q	L	K	N	N	A	K	E	I	G	N	G	C	F	E	F	Y	H	K	C	N	N	E	C	M	E	S	V
ABP49360	A/New York/2924-1/1986(H1N1)	E	R	T	L	D	F	H	D	S	N	V	K	N	L	Y	E	K	V	K	S	Q	L	K	N	N	A	K	E	I	G	N	G	C	F	E	F	Y	H	K	C	N	N	E	C	M	E	S	V
ABO44123	A/Texas/2922-3/1986(H1N1)	E	R	T	L	D	F	H	D	S	N	V	K	N	L	Y	E	K	V	K	S	Q	L	K	N	N	A	K	E	I	G	N	G	C	F	E	F	Y	H	K	C	N	N	E	C	M	E	S	V
ABQ44416	A/Memphis/1/1987(H1N1)	E	R	T	L	D	F	H	D	S	N	V	K	N	L	Y	E	K	V	K	S	Q	L	K	N	N	A	K	E	I	G	N	G	C	F	E	F	Y	H	K	C	N	N	E	C	M	E	S	V
ABN50940	A/Memphis/4/1987(H1N1)	E	R	T	L	D	F	H	D	S	N	V	K	N	L	Y	E	K	V	K	S	Q	L	K	N	N	A	K	E	I	G	N	G	C	F	E	F	Y	H	K	C	N	N	E	C	M	E	S	V
CAA91081	A/Mongolia/153/88(H1N1)	E	R	T	L	E	F	H	D	S	N	V	K	N	L	Y	G	K	V	K	S	Q	L	K	N	N	A	K	E	I	G	N	G	C	F	E	F	Y	H	K	C	D	N	E	C	M	E	S	V
ABU80400	A/Ohio/3559/1988(H1N1)	E	R	T	L	D	Y	H	D	S	N	V	K	N	L	Y	E	K	V	R	S	Q	L	K	N	N	A	K	E	I	G	N	G	C	F	E	F	Y	H	K	C	D	D	T	C	M	E	S	V
BAA02768	A/Suita/1/89(H1N1)	E	R	T	L	D	F	H	D	S	N	V	K	N	L	Y	E	K	V	K	S	Q	L	K	N	N	A	K	E	I	G	Y	G	C	F	E	F	Y	H	K	C	N	N	E	C	M	E	S	V
BAA02769	A/Suita/1/89/(R)(H1N1)	E	R	T	L	D	F	H	D	S	N	V	K	N	L	Y	E	K	V	K	S	Q	L	K	N	N	A	K	E	I	G	Y	G	C	F	E	F	Y	H	K	C	N	N	E	C	M	E	S	V
CAA91083	A/Mongolia/162/91(H1N1)
CAA91082	A/Mongolia/111/91 (H1N1)
ACF41933	A/Texas/36/1991(H1N1)	G	R	T	L	D	F	H	D	S	N	V	K	N	L	Y	E	K	V	K	S	Q	L	K	N	N	A	K	E	I	G	N	G	C	F	E	F	Y	H	K	C	N	N	E	C	M	E	S	V
AAA43283	A/MD/12/1991(H1N1)	E	R	T	L	D	Y	H	D	S	N	V	K	N	L	Y	E	K	V	R	S	Q	L	K	N	N	A	K	E	I	G	N	G	C	F	E	F	Y	H	K	C	D	D	T	C	M	E	S	V
ABF21276	A/Texas/36/1991(H1N1)	G	R	T	L	D	F	H	D	S	N	V	K	N	L	Y	E	K	V	K	S	Q	L	K	N	N	A	K	E	I	G	N	G	C	F	E	F	Y	H	K	C	N	N	E	C	M	E	S	V
AAP34322	A/Texas/36/91(H1N1)	G	R	T	L	D	F	H	D	S	N	V	K	N	L	Y	E	K	V	K	S	Q	L	K	N	N	A	K	E	I	G	N	G	C	F	E	F	Y	H	K	C	N	N	E	C	M	E	S	V
ABD60955	A/Texas/36/91(H1N1)	G	R	T	L	D	F	H	D	S	N	V	K	N	L	Y	E	K	V	K	S	Q	L	K	N	N	A	K	E	I	G	N	G	C	F	E	F	Y	H	K	C	N	N	E	C	M	E	S	V
AAB03291	A/WI/4754/1994(H1N1)	E	R	T	L	D	Y	H	D	S	N	V	K	N	L	Y	E	K	V	R	S	Q	L	K	N	N	A	K	E	I	G	N	G	C	F	E	F	Y	H	K	C	D	D	T	C	M	E	S	V
CAC86625	A/Wuhan/371/95(H1N1)
AAP34323	A/Beijing/262/95(H1N1)	E	R	T	L	D	F	H	D	S	N	V	K	N	L	Y	E	K	V	K	S	Q	L	K	N	N	A	K	E	I	G	N	G	C	F	E	F	Y	H	K	C	N	N	E	C	M	E	S	V
AAP34325	A/Shenzhen/227/95(H1N1)	G	R	T	L	G	F	H	D	S	N	V	K	N	L	Y	E	K	V	K	N	Q	L	K	N	N	A	K	E	I	G	N	G	C	F	E	F	Y	H	K	C	N	N	E	C	M	E	S	V
ACF41867	A/Beijing/262/1995(H1N1)	E	R	T	L	D	F	H	D	S	N	V	K	N	L	Y	E	K	V	K	S	Q	L	K	N	N	A	K	E	I	G	N	G	C	F	E	F	Y	H	K	C	N	N	E	C	M	E	S	V
AAK70449	A/Switzerland/5389/95 (H1N1)	E	R	T	L	D	F	H	D	S	N	V	K	N	L	Y	E	K	V	K	N	Q	L	K	N	N	A	K	E	I	G	N	G	C	F	E	F	Y	H	K	C	N	N	E	C	M	E	S	V
AAK70450	A/Switzerland/5389/95 (H1N1)	E	R	T	L	D	F	H	D	S	N	V	K	N	L	Y	E	K	V	K	N	Q	L	K	N	N	A	K	E	I	G	N	G	C	F	E	F	Y	H	K	C	N	N	E	C	M	E	S	V
AAL60443	A/Charlottesville/28/95(H1N1)
AAL60444	A/Charlottesville/28/95(H1N1)
AAL60449	A/Charlottesville/31/95(H1N1)
ABI92313	A/New York/694/1995(H1N1)	E	R	T	L	D	F	H	D	S	N	V	K	N	L	Y	E	K	V	K	N	Q	L	K	N	N	A	K	E	I	G	N	G	C	F	E	F	Y	H	K	C	N	N	E	C	M	E	S	V
ABI20870	A/New York/656/1995(H1N1)	E	R	T	L	D	F	H	D	S	N	V	K	N	L	Y	E	K	V	K	S	Q	L	K	N	N	A	K	E	I	G	N	G	C	F	E	F	Y	H	K	C	N	N	E	C	M	E	S	V
ABE11867	A/New York/604/1995(H1N1)	E	R	T	L	D	F	H	D	S	N	V	K	N	L	Y	E	K	V	K	N	Q	L	K	N	N	A	K	E	I	G	N	G	C	F	E	F	Y	H	K	C	N	N	E	C	M	E	S	V
ABE12032	A/New York/627/1995(H1N1)	E	R	T	L	D	F	H	D	S	N	V	K	N	L	Y	E	K	V	K	N	Q	L	K	N	N	A	K	E	I	G	N	G	C	F	E	F	Y	H	K	C	N	N	E	C	M	E	S	V
ABE26991	A/New York/644/1995(H1N1)	E	R	T	L	D	F	H	D	S	N	V	K	N	L	Y	E	K	V	K	N	Q	L	K	N	N	A	K	E	I	G	N	G	C	F	E	F	Y	H	K	C	N	N	E	C	M	E	S	V
ABE11900	A/New York/615/1995(H1N1)	E	R	T	L	D	F	H	D	S	N	V	K	N	L	Y	E	K	V	K	T	Q	L	K	N	N	A	K	E	I	G	N	G	C	F	E	F	Y	H	K	C	N	N	E	C	M	E	S	V
ABG47840	A/New York/629/1995(H1N1)	E	R	T	L	D	F	H	D	S	N	V	K	N	L	Y	E	K	V	K	N	Q	L	K	N	N	A	K	E	I	G	N	G	C	F	E	F	Y	H	K	C	N	N	E	C	M	E	S	V
ABE11889	A/New York/607/1995(H1N1)	E	R	T	L	D	F	H	D	S	N	V	K	N	L	Y	E	K	V	K	T	Q	L	K	N	N	A	K	E	I	G	N	G	C	F	E	F	Y	H	K	C	N	N	E	C	M	E	S	V
ABG26791	A/New York/649/1995(H1N1)	E	R	T	L	D	F	H	D	S	N	V	K	N	L	Y	E	K	V	K	N	Q	L	K	N	N	A	K	E	I	G	N	G	C	F	E	F	Y	H	K	C	N	N	E	C	M	E	S	V
ABE11878	A/New York/605/1995(H1N1)	E	R	T	L	D	F	H	D	S	N	V	K	N	L	Y	E	K	V	K	T	Q	L	K	N	N	A	K	E	I	G	N	G	C	F	E	F	Y	H	K	C	N	N	E	C	M	E	S	V
ABG88322	A/New York/650/1995(H1N1)	E	R	T	L	D	F	H	D	S	N	V	K	N	L	Y	E	K	V	K	N	Q	L	K	N	N	A	K	E	I	G	N	G	C	F	E	F	Y	H	K	C	N	N	E	C	M	E	S	V
ABE11922	A/New York/620/1995(H1N1)	E	R	T	L	D	F	H	D	S	N	V	K	N	L	Y	E	K	V	K	N	Q	L	K	N	N	A	K	E	I	G	N	G	C	F	E	F	Y	H	K	C	N	N	E	C	M	E	S	V
ABE11942	A/New York/621/1995(H1N1)	E	R	T	L	D	F	H	D	S	N	V	K	N	L	Y	E	K	V	K	T	Q	L	K	N	N	A	K	E	I	G	N	G	C	F	E	F	Y	H	K	C	N	N	E	C	M	E	S	V
ABG88300	A/New York/630/1995(H1N1)	E	R	T	L	D	F	H	D	S	N	V	K	N	L	Y	E	K	V	K	T	Q	L	K	N	N	A	K	E	I	G	N	G	C	F	E	F	Y	H	K	C	N	N	E	C	M	E	S	V
ABI95250	A/Nanchang/8/1996(H1N1)	E	R	T	L	D	F	H	D	S	N	V	K	N	L	Y	E	K	V	K	S	Q	L	K	N	N	A	K	E	I	G	N	G	C	F	E	F	Y	H	K	C	N	N	E	C	M	E	S	V
ABI21530	A/Nanchang/15/1996(H1N1)	E	R	T	L	D	F	H	D	S	N	V	K	N	L	Y	E	K	V	K	S	Q	L	K	N	N	A	K	E	I	G	N	G	C	F	E	F	Y	H	K	C	N	N	E	C	M	E	S	V
ABJ53504	A/Nanchang/14/1996(H1N1)	E	R	T	L	D	F	H	D	S	N	V	K	N	L	Y	E	K	V	K	S	Q	L	K	N	N	A	K	E	I	G	N	G	C	F	E	F	Y	H	K	C	N	N	E	C	M	E	S	V
ABI21519	A/Nanchang/13/1996(H1N1)	E	R	T	L	D	F	H	D	S	N	V	K	N	L	Y	E	K	V	K	S	Q	L	K	N	N	A	K	E	I	G	N	G	C	F	E	F	Y	H	K	C	N	N	E	C	M	E	S	V
ABI21541	A/Nanchang/16/1996(H1N1)	E	R	T	L	D	F	H	D	S	N	V	K	N	L	Y	E	K	V	K	S	Q	L	K	N	N	A	K	E	I	G	N	G	C	F	E	F	Y	H	K	C	N	N	E	C	M	E	S	V
ABI21552	A/Nanchang/17/1996(H1N1)	E	R	T	L	D	F	H	D	S	N	V	K	N	L	Y	E	K	V	K	S	Q	L	K	N	N	A	K	E	I	G	N	G	C	F	E	F	Y	H	K	C	N	N	E	C	M	E	S	V
ABD59847	A/TW/130/96(H1N1)	E	R	T	L	D	F	H	D	S	N	V	K	N	L	Y	E	K	V	K	N	Q	L	K	N	N	A	K	E	I	G	N	G	C	F	E	F	Y	H	K	C	N	N	E	C	M	E	S	V
AAP60036	A/Memphis/14/96-M(H1N1)	E	R	T	L	D	F	H	D	S	N	V	K	N	L	Y	E	K	V	K	N	Q	L	K	N	N	A	K	E	I	G	N	G	C	F	E	F	Y	H	K	C	N	N	E	C	M	E	S	V
ABN51066	A/Memphis/13/1996(H1N1)	E	R	T	L	D	F	H	D	S	N	V	K	N	L	Y	E	K	V	K	N	Q	L	K	N	N	A	K	E	I	G	N	G	C	F	E	F	Y	H	K	C	N	N	E	C	I	E	S	V
ABN50962	A/Memphis/10/1996(H1N1)	E	R	T	L	D	F	H	D	S	N	V	K	N	L	Y	E	K	V	K	N	Q	L	K	N	N	A	K	E	I	G	N	G	C	F	E	F	Y	H	K	C	N	N	E	C	M	E	S	V
ABO52225	A/Memphis/15/1996(H1N1)	E	R	T	L	D	F	H	D	S	N	V	K	N	L	Y	E	K	V	K	N	Q	L	K	N	N	A	K	E	I	G	N	G	C	F	E	F	Y	H	K	C	N	D	E	C	M	E	S	V
AAP60037	A/Memphis/14/96-M1(H1N1)	E	R	T	L	D	F	H	D	S	N	V	K	N	L	Y	E	K	V	K	N	Q	L	K	N	N	A	K	E	I	G	N	G	C	F	E	F	Y	H	K	C	N	N	E	C	M	E	S	V
ABM22257	A/Memphis/2/1996(H1N1)	E	R	T	L	D	F	H	D	S	N	V	K	N	L	Y	E	K	V	K	N	Q	L	K	N	N	A	K	E	I	G	N	G	C	F	E	F	Y	H	K	C	N	N	E	C	M	E	S	V
ABM22279	A/Memphis/5/1996(H1N1)	E	R	T	L	D	Y	H	D	S	N	V	K	N	L	Y	E	K	V	K	N	Q	L	K	N	N	A	K	E	I	G	N	G	C	F	E	F	Y	H	K	C	N	N	E	C	M	E	S	V
ABO38010	A/Memphis/14/1996(H1N1)	E	R	T	L	D	F	H	D	S	N	V	K	N	L	Y	E	K	V	K	N	Q	L	K	N	N	A	K	E	I	G	N	G	C	F	E	F	Y	H	K	C	N	N	E	C	M	E	S	V
ABF47660	A/New York/640/1996(H1N1)	E	R	T	L	D	F	H	D	S	N	V	K	N	L	Y	E	K	V	K	T	Q	L	K	N	N	A	K	E	I	G	N	G	C	F	E	F	Y	H	K	C	N	N	E	C	M	E	S	V
ABI20848	A/New York/646/1996(H1N1)	E	R	T	L	D	F	H	D	S	N	V	K	N	L	Y	E	K	V	K	N	Q	L	K	N	N	A	K	E	I	G	N	G	C	F	E	F	Y	H	K	C	N	N	E	C	M	E	S	V
ABG47829	A/New York/626/1996(H1N1)	E	R	T	L	D	F	H	D	S	N	V	K	N	L	Y	E	K	V	K	T	Q	L	K	N	N	A	K	E	I	G	N	G	C	F	E	F	Y	H	K	C	N	N	E	C	M	E	S	V
ABD59848	A/TW/3355/97(H1N1)	E	R	T	L	D	F	H	D	S	N	V	K	N	L	Y	E	K	V	K	S	Q	L	K	N	N	A	K	E	I	G	N	G	C	F	E	F	Y	H	K	C	N	N	E	C	M	E	S	V
AAK70452	A/Hong Kong/1035/98 (H1N1)	E	R	T	L	D	F	H	D	S	N	V	K	N	L	Y	E	K	V	K	S	Q	L	K	N	N	A	K	E	I	G	N	G	C	F	E	F	Y	H	K	C	N	N	E	C	M	E	S	V
AAK70453	A/Hong Kong/1035/98 (H1N1)	E	R	T	L	D	F	H	D	S	N	V	K	N	L	Y	E	K	V	K	S	Q	L	K	N	N	A	K	E	I	G	N	G	C	F	E	F	Y	H	K	C	N	N	E	C	M	E	S	V
AAK70456	A/Hong Kong/1134/98 (H1N1)	E	R	T	L	D	F	H	D	S	N	V	K	N	L	Y	E	K	V	K	S	Q	L	K	N	N	A	K	E	I	G	N	G	C	F	E	F	Y	H	K	C	N	N	E	C	M	E	S	V
AAK70451	A/Hong Kong/1131/98 (H1N1)	E	R	T	L	D	F	H	D	S	N	V	K	N	L	Y	E	K	V	K	S	Q	L	K	N	N	A	K	E	I	G	N	G	C	F	E	F	Y	H	K	C	N	N	E	C	M	E	S	V
AAK70454	A/Hong Kong/1035/98 (H1N1)	E	R	T	L	D	F	H	D	S	N	V	K	N	L	Y	E	K	V	K	S	Q	L	K	N	N	A	K	E	I	G	N	G	C	F	E	F	Y	H	K	C	N	N	E	C	M	E	S	V
ABK40006	A/New South Wales/24/1999(H1N1)	E	R	T	L	D	F	H	D	S	N	V	K	N	L	Y	E	K	V	K	S	Q	L	K	N	N	A	K	E	I	G	N	G	C	F	E	F	Y	H	K	C	N	N	E	C	M	E	S	V
CAC86622	A/New Caledonia/20/1999(H1N1)	E	R	T	L	D	F	H	D	S	N	V	K	N	L	Y	E	K	V	K	S	Q	L	K	N	N	A	K	E	I	G	N	G	C	F	E	F	Y	H	K	C	N	N	E	C	M	E	S	V
AAP34324	A/New Caledonia/20/99(H1N1)	E	R	T	L	D	F	H	D	S	N	V	K	N	L	Y	E	K	V	K	S	Q	L	K	N	N	A	K	E	I	G	N	G	C	F	E	F	Y	H	K	C	N	N	E	C	M	E	S	V
ABD59849	A/TW/4845/99(H1N1)	E	R	T	L	D	F	H	D	S	N	V	K	N	L	Y	E	K	V	K	S	Q	L	K	N	N	A	K	E	I	G	N	G	C	F	E	F	Y	H	K	C	N	N	E	C	M	E	S	V
ACD37430	A/New Caledonia/20/1999(H1N1)	E	R	T	L	D	F	H	D	S	N	V	K	N	L	Y	E	K	V	K	S	Q	L	K	N	N	A	K	E	I	G	N	G	C	F	E	F	Y	H	K	C	N	N	E	C	M	E	S	V
ABJ16719	A/South Australia/63/2000(H1N1)	E	R	T	L	D	F	H	D	S	N	V	K	N	L	Y	E	K	V	K	N	Q	L	K	N	N	A	K	E	I	G	N	G	C	F	E	F	Y	H	K	C	N	N	E	C	M	E	S	V
ABK40028	A/South Australia/25/2000(H1N1)	E	R	T	L	D	F	H	D	S	N	V	K	N	L	Y	E	K	V	K	N	Q	L	K	N	N	A	K	E	I	G	N	G	C	F	E	F	Y	H	K	C	N	N	E	C	M	E	S	V
ABM22026	A/South Australia/40/2000(H1N1)	E	R	T	L	D	F	H	D	S	N	V	K	N	L	Y	E	K	V	K	N	Q	L	K	N	N	A	K	E	I	G	N	G	C	F	E	F	Y	H	K	C	N	N	E	C	M	E	S	V
ABJ09327	A/New South Wales/30/2000(H1N1)	E	R	T	L	D	F	H	D	S	N	V	K	N	L	Y	E	K	V	K	S	Q	L	K	N	N	A	K	E	I	G	N	G	C	F	E	F	Y	H	K	C	N	N	E	C	M	E	S	V
ABJ16642	A/South Australia/45/2000(H1N1)	E	R	T	L	D	F	H	D	S	N	V	K	N	L	Y	E	K	V	K	N	Q	L	K	N	N	A	K	E	I	G	N	G	C	F	E	F	Y	H	K	C	N	N	E	C	M	E	S	V
ABS76427	A/Thailand/Siriraj-07/2000(H1N1)	E	R	T	L	D	F	H	D	S	N	V	K	N	L	Y	E	K	V	K	S	Q	L	K	N	N	A	K	E	I	G	N	G	C	F	E	F	Y	H	K	C	N	N	E	C	M	E	S	V
ABP49305	A/Memphis/15/2000(H1N1)	E	R	T	L	D	F	H	D	S	N	V	K	N	L	Y	E	K	V	K	S	Q	L	K	N	N	A	K	E	I	G	N	G	C	F	E	F	Y	H	K	C	N	N	E	C	M	E	S	V
ABG37362	A/Dunedin/2/2000(H1N1)	E	R	T	L	D	F	H	D	S	N	V	K	N	L	Y	E	K	V	K	S	Q	L	K	N	N	A	K	E	I	G	N	G	C	F	E	F	Y	H	K	C	N	N	E	C	M	E	S	V
AAX56530	A/New York/146/2000(H1N1)	E	R	T	L	D	F	H	D	L	N	V	K	N	L	Y	E	K	V	K	N	Q	L	K	N	N	A	K	E	I	G	N	G	C	F	E	F	Y	H	K	C	N	N	E	C	M	E	S	V
ABD94756	A/Canterbury/9/2000(H1N1)	E	R	T	L	D	F	H	D	S	N	V	K	N	L	Y	E	K	V	K	S	Q	L	K	N	N	A	K	E	I	G	N	G	C	F	E	F	Y	H	K	C	N	N	E	C	M	E	S	V
ABD77928	A/Canterbury/7/2000(H1N1)	E	R	T	L	D	F	H	D	S	N	V	K	N	L	Y	E	K	V	K	S	Q	L	K	N	N	A	K	E	I	G	N	G	C	F	E	F	Y	H	K	C	N	N	E	C	M	E	S	V
ABF47891	A/Wellington/5/2000(H1N1)	E	R	T	L	D	F	H	D	S	N	V	K	N	L	Y	E	K	V	K	S	Q	L	K	N	N	A	K	E	I	G	N	G	C	F	E	F	Y	H	K	C	N	N	E	C	M	E	S	V
ABO44046	A/Wellington/6/2000(H1N1)	E	R	T	L	D	F	H	D	S	N	V	K	N	L	Y	E	K	V	K	S	Q	L	K	N	N	A	K	E	I	G	N	G	C	F	E	F	Y	H	K	C	N	N	E	C	M	E	S	V
ABD77917	A/Canterbury/23/2000(H1N1)	E	R	T	L	D	F	H	D	S	N	V	K	N	L	Y	E	K	V	K	S	Q	L	K	N	N	A	K	E	I	G	N	G	C	F	E	F	Y	H	K	C	N	N	E	C	M	E	S	V
ABD94976	A/Canterbury/27/2000(H1N1)	E	R	T	L	D	F	H	D	S	N	V	K	N	L	Y	E	K	V	K	S	Q	L	K	N	N	A	K	E	I	G	N	G	C	F	E	F	Y	H	K	C	N	N	E	C	M	E	S	V
ABD60867	A/Canterbury/30/2000(H1N1)	E	R	T	L	D	F	H	D	S	N	V	K	N	L	Y	E	K	V	K	S	Q	L	K	N	N	A	K	E	I	G	N	G	C	F	E	F	Y	H	K	C	N	N	E	C	M	E	S	V
ABD63063	A/Canterbury/33/2000(H1N1)
ABD60900	A/Canterbury/34/2000(H1N1)	E	R	T	L	D	F	H	D	S	N	V	K	N	L	Y	E	K	V	K	S	Q	L	K	N	N	A	K	E	I	G	N	G	C	F	E	F	Y	H	K	C	N	N	E	C	M	E	S	V
ABG80172	A/Wellington/11/2000(H1N1)	E	R	T	L	D	F	H	N	S	N	V	K	N	L	Y	E	K	V	K	S	Q	L	K	N	N	A	K	E	I	G	N	G	C	F	E	F	Y	H	K	C	N	N	E	C	M	E	S	V
ABD61518	A/South Canterbury/35/2000(H1N1)	E	R	T	L	D	F	H	D	S	N	V	K	N	L	Y	E	K	V	K	S	Q	L	K	N	N	A	K	E	I	G	N	G	C	F	E	F	Y	H	K	C	N	N	E	C	M	E	S	V
ABD60856	A/South Canterbury/50/2000(H1N1)	E	R	T	L	D	F	H	D	S	N	V	K	N	L	Y	E	K	V	K	S	Q	L	K	N	N	A	K	E	I	G	N	G	C	F	E	F	Y	H	K	C	N	N	E	C	M	E	S	V
ABG80183	A/Wellington/16/2000(H1N1)	E	R	T	L	D	F	H	D	S	N	V	K	N	L	Y	E	K	V	K	S	Q	L	K	N	N	A	K	E	I	G	N	G	C	F	E	F	Y	H	K	C	N	N	E	C	M	E	S	V
ABI95217	A/Wellington/14/2000(H1N1)	E	R	T	L	D	F	H	D	S	N	V	K	N	L	Y	E	K	V	K	S	Q	L	K	N	N	A	K	E	I	G	N	G	C	F	E	F	Y	H	K	C	N	N	E	C	M	E	S	V
ABR15896	A/Auckland/580/2000(H1N1)	E	R	T	L	D	F	H	D	S	N	V	K	N	L	Y	E	K	V	K	S	Q	L	K	N	N	A	K	E	I	G	N	G	C	F	E	F	Y	H	K	C	N	N	E	C	M	E	S	V
ABG88542	A/Wellington/18/2000(H1N1)	E	R	T	L	D	F	H	D	S	N	V	K	N	L	Y	E	K	V	K	S	Q	L	K	N	N	A	K	E	I	G	N	G	C	F	E	F	Y	H	K	C	N	N	E	C	M	E	S	V
ABU80298	A/Auckland/584/2000(H1N1)	E	R	T	L	D	F	H	D	S	N	V	K	N	L	Y	K	K	V	K	S	Q	L	K	N	N	A	K	E	I	G	N	G	C	F	E	F	Y	H	K	C	N	N	E	C	M	E	S	V
ABV45849	A/Auckland/585/2000(H1N1)	E	R	T	L	D	F	H	D	S	N	V	K	N	L	Y	E	K	V	K	S	Q	L	K	N	N	A	K	E	I	G	N	G	C	F	E	F	Y	H	K	C	N	N	E	C	M	E	S	V
ABD77972	A/Canterbury/79/2000(H1N1)	E	R	T	L	D	F	H	D	S	N	V	K	N	L	Y	E	K	V	K	S	Q	L	K	N	N	A	K	E	I	G	N	G	C	F	E	F	Y	H	K	C	N	N	E	C	M	E	S	V
ABS49976	A/Auckland/591/2000(H1N1)	E	R	T	L	D	F	H	N	S	N	V	K	N	L	Y	E	K	V	K	S	Q	L	K	N	N	A	K	E	I	G	N	G	C	F	E	F	Y	H	K	C	N	N	E	C	M	E	S	V
ABD95031	A/Canterbury/95/2000(H1N1)	E	R	T	L	D	F	H	D	S	N	V	K	N	L	Y	E	K	V	K	S	Q	L	K	N	N	A	K	E	I	G	N	G	C	F	E	F	Y	H	K	C	N	N	E	C	M	E	S	V
ABU80309	A/Auckland/597/2000(H1N1)	E	R	T	L	D	F	H	D	S	N	V	K	B	L	Y	E	K	V	K	S	Q	L	K	N	N	A	K	E	I	G	N	G	C	F	E	F	Y	H	K	C	N	N	E	C	M	E	S	V
ABS49987	A/Auckland/595/2000(H1N1)	E	R	T	L	D	F	H	D	S	N	M	K	N	L	Y	E	K	V	K	S	Q	L	K	N	N	A	K	E	I	G	N	G	C	F	E	F	Y	H	K	C	N	N	E	C	M	E	S	V
ABA08497	A/New York/234/2000(H1N1)
ABW81508	A/Denmark/16/2001(H1N1)	E	R	T	L	D	F	H	D	S	N	V	K	N	L	Y	E	K	V	K	S	Q	L	K	N	N	A	K	E	I	G	N	G	C	F	E	F	Y	H	K	C	N	D	E	C	M	E	S	V
ABW81504	A/Denmark/3/2001(H1N1)	E	R	T	L	D	F	H	D	S	N	V	K	N	L	Y	E	K	V	K	S	Q	L	K	N	N	A	K	E	I	G	N	G	C	F	E	F	Y	H	K	C	N	N	E	C	M	E	S	V
ABW81507	A/Denmark/14/2001(H1N1)	E	R	T	L	D	F	H	D	S	N	V	K	N	L	Y	E	K	V	K	T	Q	L	K	N	N	A	K	E	I	G	N	G	C	F	E	F	Y	H	K	C	N	N	E	C	M	E	S	V
ABW81510	A/Denmark/20/2001(H1N1)	E	R	T	L	D	F	H	D	S	N	V	K	N	L	Y	E	K	V	K	S	Q	L	K	N	N	A	K	E	I	G	N	G	C	F	E	F	Y	H	K	C	N	N	E	C	M	E	S	V
ABW81503	A/Denmark/40/2001(H1N1)	E	R	T	L	D	F	H	D	S	N	V	K	N	L	Y	E	K	V	K	T	Q	L	K	N	N	A	K	E	I	G	N	G	C	F	E	F	Y	H	K	C	N	N	E	C	M	E	S	V
ABD62061	A/Hiroshima/37/2001(H1N1)	E	R	T	L	D	F	H	D	S	N	V	K	N	L	Y	E	K	V	K	S	Q	L	K	N	N	A	K	E	I	G	N	G	C	F	E	F	Y	H	K	C	N	D	E	C	M	E	S	V
ABO32959	A/Memphis/7/2001(H1N1)	E	R	T	L	D	F	H	D	S	N	V	K	N	L	Y	E	K	V	K	S	Q	L	K	N	N	A	K	E	I	G	N	G	C	F	E	F	Y	H	K	C	N	N	E	C	M	E	S	V
ABO38021	A/Memphis/1/2001(H1N1)	E	R	T	L	D	F	H	D	S	N	V	K	N	L	Y	E	K	V	K	S	Q	L	K	N	N	A	K	E	I	G	N	G	C	F	E	F	Y	H	K	C	N	N	E	C	M	E	S	V
AAT85679	A/Charlottesville/6/2001(H1N1)
ABO32948	A/Memphis/6/2001(H1N1)	E	R	T	L	D	F	H	D	S	N	V	K	N	L	Y	E	K	V	K	S	Q	L	K	N	N	A	K	E	I	G	N	G	C	F	E	F	Y	H	K	C	N	N	E	C	M	E	S	V
AAZ38627	A/New York/205/2001(H1N1)	E	R	T	L	D	F	H	D	S	N	V	K	N	L	Y	E	K	V	K	S	Q	L	K	N	N	A	K	E	I	G	N	G	C	F	E	F	Y	H	K	C	N	N	E	C	M	E	S	V
ABA08519	A/New York/310/2001(H1N1)	E	R	T	L	D	F	H	D	S	N	V	K	N	L	Y	E	K	V	K	S	Q	L	K	N	N	A	K	E	I	G	N	G	C	F	E	F	Y	H	K	C	N	N	E	C	M	E	S	V
ABA42324	A/New York/239/2001(H1N1)
ABC86237	A/New York/307/2001(H1N1)
ABB02913	A/New York/442/2001(H1N1)	E	R	T	L	D	F	H	D	S	N	V	K	N	L	Y	E	K	V	K	S	Q	L	K	N	N	A	K	E	I	G	N	G	C	F	E	F	Y	H	K	C	N	N	E	C	M	E	S	V
AAZ79604	A/New York/343/2001(H1N1)	E	R	T	L	D	F	H	D	S	N	V	K	N	L	Y	E	K	V	K	S	Q	L	K	N	N	A	K	E	I	G	N	G	C	F	E	F	Y	H	K	C	N	N	E	C	M	E	S	V
ABA12715	A/New York/312/2001(H1N1)	E	R	T	L	D	F	H	D	S	N	V	K	N	L	Y	E	K	V	K	S	Q	L	K	N	N	A	K	E	I	G	N	G	C	F	E	F	Y	H	K	C	D	N	E	C	M	E	S	V
ABB79990	A/New York/303/2001(H1N1)	E	R	T	L	D	F	H	D	S	N	V	K	N	L	Y	E	K	V	K	S	Q	L	K	N	N	A	K	E	I	G	N	G	C	F	E	F	Y	H	K	C	N	N	E	C	M	E	S	V
ABA43189	A/New York/246/2001(H1N1)	E	R	T	L	D	F	H	D	S	N	V	K	N	L	Y	E	K	V	K	S	Q	L	K	N	N	A	K	E	I	G	N	G	C	F	E	F	Y	H	K	C	N	N	E	C	M	E	S	V
ABB02924	A/New York/443/2001(H1N1)	E	R	T	L	D	F	H	D	S	N	V	K	N	L	Y	E	K	V	K	S	Q	L	K	N	N	A	K	E	I	G	N	G	C	F	E	F	Y	H	K	C	N	D	E	C	M	E	S	V
ABA42236	A/New York/241/2001(H1N1)	E	R	T	L	D	F	H	D	S	N	V	K	N	L	Y	E	K	V	K	S	Q	L	K	N	N	A	K	E	I	G	N	G	C	F	E	F	Y	H	K	C	N	N	E	C	M	E	S	V
ABA42575	A/New York/444/2001(H1N1)	E	R	T	L	D	F	H	D	S	N	V	K	N	L	Y	E	K	V	K	S	Q	L	K	N	N	A	K	E	I	G	N	G	C	F	E	F	Y	H	K	C	D	N	E	C	M	E	S	V
ABB79979	A/New York/242/2001(H1N1)	E	R	T	L	D	F	H	D	S	N	V	K	N	L	Y	E	K	V	K	S	Q	L	K	N	N	A	K	E	I	G	N	G	C	F	E	F	Y	H	K	C	N	N	E	C	M	E	S	V
ABC02277	A/New York/344/2001(H1N1)
ABA87045	A/New York/302/2001(H1N1)	E	R	T	L	D	F	H	D	S	N	V	K	N	L	Y	E	K	V	K	S	Q	L	K	N	N	A	K	E	I	G	N	G	C	F	E	F	Y	H	K	C	D	N	E	C	M	E	S	V
AAZ85126	A/New York/345/2001(H1N1)
ABA18037	A/New York/308/2001(H1N1)	E	R	T	L	D	F	H	D	S	N	V	K	N	L	Y	E	K	V	K	S	Q	L	K	N	N	A	K	E	I	G	N	G	C	F	E	F	Y	H	K	C	N	N	E	C	M	E	S	V
ABB02936	A/New York/446/2001(H1N1)	E	R	T	L	D	F	H	D	S	N	V	K	N	L	Y	E	K	V	K	S	Q	L	K	N	N	A	K	E	I	G	N	G	C	F	E	F	Y	H	K	C	N	N	E	C	M	E	S	V
AAZ83299	A/New York/281/2001(H1N1)	E	R	T	L	D	F	H	D	S	N	V	K	N	L	Y	E	K	V	K	S	Q	L	K	N	N	A	K	E	I	G	N	G	C	F	E	F	Y	H	K	C	N	N	E	C	M	E	S	V
ABF82863	A/Waikato/10/2001(H1N1)	E	R	T	L	D	F	H	D	S	N	V	K	N	L	Y	E	K	V	K	S	Q	L	K	N	N	A	K	E	I	G	N	G	C	F	E	F	Y	H	K	C	N	N	E	C	M	E	S	V
ABF82874	A/Waikato/16/2001(H1N1)	E	R	T	L	D	F	H	D	S	N	V	K	N	L	Y	E	K	V	K	S	Q	L	K	N	N	A	K	E	I	G	N	G	C	F	E	F	Y	H	K	C	N	N	E	C	M	E	S	V
ABJ09151	A/Waikato/92/2001(H1N1)	E	R	T	L	D	F	H	D	S	N	V	K	N	L	Y	E	K	V	K	S	Q	L	K	N	N	A	K	E	I	G	N	G	C	F	E	F	Y	H	K	C	N	N	E	C	M	E	S	V
ABF82918	A/Waikato/51/2001(H1N1)	E	R	T	L	D	F	H	D	S	N	V	K	N	L	Y	E	K	V	K	S	Q	L	K	N	N	A	K	E	I	G	N	G	C	F	E	F	Y	H	K	C	N	N	E	C	M	E	S	V
ABO38032	A/Western Australia/18/2001(H1N1)	E	R	T	L	D	F	H	D	S	N	V	K	N	L	Y	E	K	V	K	S	Q	L	K	N	N	A	K	E	I	G	N	G	C	F	E	F	Y	H	K	C	N	N	E	C	M	E	S	V
ABF47561	A/Canterbury/20/2001(H1N1)	E	R	T	L	D	F	H	D	S	N	V	K	N	L	Y	E	K	V	K	S	Q	L	K	N	N	A	K	E	I	G	N	G	C	F	E	F	Y	H	K	C	N	N	E	C	M	E	S	V
ABG26945	A/Waikato/80/2001(H1N1)	E	R	T	L	D	F	H	D	S	N	V	K	N	L	Y	E	K	V	K	S	Q	L	K	N	N	A	K	E	I	G	N	G	C	F	E	F	Y	H	K	C	N	N	E	C	M	E	S	V
ABD78071	A/South Canterbury/15/2001(H1N1)	E	R	T	L	D	F	H	D	S	N	V	K	N	L	Y	E	K	V	K	S	Q	L	K	N	N	A	K	E	I	G	N	G	C	F	E	F	Y	H	K	C	N	N	E	C	M	E	S	V
ABD78082	A/Canterbury/16/2001(H1N1)	E	R	T	L	D	F	H	D	S	N	V	K	N	L	Y	E	K	V	K	S	Q	L	K	N	N	A	K	E	I	G	N	G	C	F	E	F	Y	H	K	C	N	N	E	C	M	E	S	V
ABF47572	A/Canterbury/22/2001(H1N1)	E	R	T	L	D	F	H	D	S	N	V	K	N	L	Y	E	K	V	K	S	Q	L	K	N	N	A	K	E	I	G	N	G	C	F	E	F	Y	H	K	C	N	N	E	C	M	E	S	V
ABG37120	A/Canterbury/26/2001(H1N1)	E	R	T	L	D	F	H	D	S	N	V	K	N	L	Y	E	K	V	K	S	Q	L	K	N	N	A	K	E	I	G	N	G	C	F	E	F	Y	H	K	C	N	N	E	C	M	E	S	V
ABD95130	A/Canterbury/30/2001(H1N1)	E	R	T	L	D	F	H	D	S	N	V	K	N	L	Y	E	K	V	K	S	Q	L	K	N	N	A	K	E	I	G	N	G	C	F	E	F	Y	H	K	C	N	N	E	C	M	E	S	V
ABE11701	A/Canterbury/51/2001(H1N1)	E	R	T	L	D	F	H	D	S	N	V	K	N	L	Y	E	K	V	K	S	Q	L	K	N	N	A	K	E	I	G	N	G	C	F	E	F	Y	H	K	C	N	N	E	C	M	E	S	V
ABD95108	A/Canterbury/27/2001(H1N1)	E	R	T	L	D	F	H	D	S	N	V	K	N	L	Y	E	K	V	K	S	Q	L	K	N	N	A	K	E	I	G	N	G	C	F	E	F	Y	H	K	C	N	N	E	C	M	E	S	V
ABD95185	A/Canterbury/47/2001(H1N1)	E	R	T	L	D	F	H	D	S	N	V	K	N	L	Y	E	K	V	K	S	Q	L	K	N	N	A	K	E	I	G	N	G	C	F	E	F	Y	H	K	C	N	N	E	C	M	E	S	V
ABD94800	A/Canterbury/76/2001(H1N1)	E	R	T	L	D	F	H	D	S	N	V	K	N	L	Y	E	K	V	K	S	Q	L	K	N	N	A	K	E	I	G	N	G	C	F	E	F	Y	H	K	C	N	N	E	C	M	E	S	V
ABF82673	A/Canterbury/60/2001(H1N1)	E	R	T	L	D	F	H	D	S	N	V	K	N	L	Y	E	K	V	K	S	Q	L	K	N	N	A	K	E	I	G	N	G	C	F	E	F	Y	H	K	C	N	N	E	C	M	E	S	V
ABD95317	A/Canterbury/155/2001(H1N1)	E	R	T	L	D	F	H	D	S	N	V	K	N	L	Y	E	K	V	K	S	Q	L	K	N	N	A	K	E	I	G	N	G	C	F	E	F	Y	H	K	C	N	N	E	C	M	E	S	V
ABD94811	A/Canterbury/153/2001(H1N1)	E	R	T	L	D	F	H	D	S	N	V	K	N	L	Y	E	K	V	K	S	Q	L	K	N	N	A	K	E	I	G	N	G	C	F	E	F	Y	H	K	C	N	N	E	C	M	E	S	V
ABB51962	A/Taiwan/2985/2002(H1N1)	E	R	T	L	D	F	H	D	S	N	V	K	N	L	Y	E	K	V	K	S	Q	L	K	N	N	A	K	E	I	G	N	G	C	S	E	F	Y	H	K	C	N	N	E	C	M	E	S	V
ABB82216	A/New York/494/2002(H1N1)	E	R	T	L	D	F	H	D	S	N	V	K	N	L	Y	E	K	V	K	S	Q	L	K	N	N	A	K	E	I	G	N	G	C	F	E	F	Y	H	K	C	N	D	E	C	M	E	S	V
ABA87080	A/New York/291/2002(H1N1)	E	R	T	L	D	F	H	D	S	N	V	K	N	L	Y	E	K	V	K	S	Q	L	K	N	N	A	K	E	I	G	N	G	C	F	E	F	Y	H	K	C	N	D	E	C	M	E	S	V
AAZ83253	A/New York/220/2002(H1N1)	E	R	T	L	D	F	H	D	S	N	V	K	N	L	Y	E	K	V	K	S	Q	L	K	N	N	A	K	E	I	G	N	G	C	F	E	F	Y	H	K	C	N	D	E	C	M	E	S	V
ABA12696	A/New York/222/2003(H1N1)	E	R	T	L	D	F	H	D	S	N	V	K	N	L	Y	E	K	V	K	S	Q	L	K	N	N	A	K	E	I	G	N	G	C	F	E	F	Y	H	K	C	N	D	E	C	M	E	S	V
ABD15515	A/New York/483/2003(H1N1)
ABB03123	A/New York/486/2003(H1N1)	E	R	T	L	D	F	H	D	S	N	V	K	N	L	Y	E	K	V	K	S	Q	L	K	N	N	A	K	E	I	G	N	G	C	F	E	F	Y	H	K	C	N	D	E	C	M	E	S	V
ABI96103	A/Michigan/1/2003(H1N1)	E	R	T	L	D	F	H	D	S	N	V	K	N	L	Y	E	K	V	K	S	Q	L	K	N	N	A	K	E	I	G	N	G	C	F	E	F	Y	H	K	C	N	D	E	C	X	E	S	V
ABA08475	A/New York/230/2003(H1N1)	E	R	T	L	D	F	H	D	S	N	V	K	N	L	Y	E	K	V	K	S	Q	L	K	N	N	A	K	E	I	G	N	G	C	F	E	F	Y	H	K	C	N	D	E	C	M	E	S	V
ABI96108	A/Michigan/5/2003(H1N1)	E	R	T	L	D	F	H	D	S	N	V	K	N	L	Y	E	K	V	K	S	Q	L	K	N	N	A	K	E	I	G	N	G	C	F	E	F	Y	H	K	C	N	D	E	C	M	E	S	V
ABI96107	A/Michigan/4/2003(H1N1)	E	R	T	L	D	F	H	D	S	N	V	K	N	L	Y	E	K	V	K	S	Q	L	K	N	N	A	K	E	I	G	N	G	C	F	E	F	Y	H	K	C	N	D	E	C	M	E	S	V
ABI96109	A/Michigan/6/2003(H1N1)	E	R	T	L	D	F	H	D	S	N	V	K	N	L	Y	E	K	V	K	S	Q	L	K	N	N	A	K	E	I	G	N	G	C	F	E	F	Y	H	K	C	N	D	E	C	M	E	S	V
ABB82205	A/New York/493/2003(H1N1)	E	R	T	L	D	F	H	D	S	N	V	K	N	L	Y	E	K	V	K	S	Q	L	K	N	N	A	K	E	I	G	N	G	C	F	E	F	Y	H	K	C	N	D	E	C	M	E	S	V
ABB53740	A/New York/497/2003(H1N1)	E	R	T	L	D	F	H	D	S	N	V	K	N	L	Y	E	K	V	K	S	Q	L	K	N	N	A	K	E	I	G	N	G	C	F	E	F	Y	H	K	C	N	D	E	C	M	E	S	V
AAZ83977	A/New York/227/2003(H1N1)
ABW81518	A/Denmark/16/2004(H1N1)	E	R	T	L	D	F	H	D	S	N	V	K	N	L	Y	E	K	V	K	S	Q	L	K	N	N	A	K	E	I	G	N	G	C	F	E	F	Y	H	K	C	N	D	E	C	M	E	S	V
ABC42750	A/Canterbury/106/2004(H1N1)	E	R	T	L	D	F	H	D	S	N	V	K	N	L	Y	E	K	V	K	S	Q	L	K	N	N	A	K	E	I	G	N	G	C	F	E	F	Y	H	K	C	N	D	E	C	M	E	S	V
ABJ16653	A/South Australia/55/2005(H1N1)	E	R	T	L	D	F	H	D	S	N	V	K	N	L	Y	E	K	V	K	S	Q	L	K	N	N	A	K	E	I	G	N	G	C	F	E	F	Y	H	K	C	N	D	E	C	M	E	S	V
ABP49393	A/South Australia/51/2005(H1N1)	E	R	T	L	D	F	H	D	S	N	V	K	N	L	Y	E	K	V	K	S	Q	L	K	N	N	A	K	E	I	G	N	G	C	F	E	F	Y	H	K	C	N	D	E	C	M	E	S	V
ABJ16664	A/South Australia/56/2005(H1N1)	E	R	T	L	D	F	H	D	S	N	V	K	N	L	Y	E	K	V	K	S	Q	L	K	N	N	A	K	E	I	G	N	G	C	F	E	F	Y	H	K	C	N	D	E	C	M	E	S	V
ABW81517	A/Denmark/226/2005(H1N1)	E	R	T	L	D	F	H	D	S	N	V	K	N	L	Y	E	K	V	K	S	Q	L	K	N	N	A	K	E	I	G	N	G	C	F	E	F	Y	H	K	C	N	D	E	C	M	E	S	V
ABW81520	A/Denmark/3/2005(H1N1)	E	R	T	L	D	F	H	D	S	N	V	K	N	L	Y	E	K	V	K	S	Q	L	K	N	N	A	K	E	I	G	N	G	C	F	E	F	Y	H	K	C	N	D	E	C	M	E	S	V
ABW81521	A/Denmark/22/2005(H1N1)	E	R	T	L	D	F	H	D	S	N	V	K	N	L	Y	E	K	V	K	S	Q	L	K	N	N	A	K	E	I	G	N	G	C	F	E	F	Y	H	K	C	N	D	E	C	M	E	S	V
ABW81524	A/Denmark/110/2005(H1N1)	E	R	T	L	D	F	H	D	S	N	V	K	N	L	Y	E	K	V	K	S	Q	L	K	N	N	A	K	E	I	G	N	G	C	F	E	F	Y	H	K	C	N	D	E	C	M	E	S	V
ABW81514	A/Denmark/116/2005(H1N1)	E	R	T	L	D	F	H	D	S	N	V	K	N	L	Y	E	K	V	K	S	Q	L	K	N	N	A	K	E	I	G	N	G	C	F	E	F	Y	H	K	C	N	D	E	C	M	E	S	V
ABW81519	A/Denmark/33/2005(H1N1)	E	R	T	L	D	F	H	D	S	N	V	K	N	L	Y	E	K	V	K	S	Q	L	K	N	N	A	K	E	I	G	N	G	C	F	E	F	Y	H	K	C	N	D	E	C	M	E	S	V
ABI19015	A/Iowa/CEID23/2005(H1N1)	E	R	T	L	D	Y	H	D	S	N	V	K	N	L	Y	E	K	V	R	S	Q	L	K	N	N	A	K	E	I	G	N	G	C	F	E	F	Y	H	K	C	D	D	T	C	M	E	S	V
BAG28223	A/Morioka/7/2005(H1N1)	E	R	T	L	D	F	H	D	S	N	V	K	N	L	Y	E	K	V	K	N	Q	L	K	N	N	A	K	E	I	G	N	G	C	F	E	F	Y	H	K	C	N	D	E	C	M	E	S	V
BAG28220	A/Morioka/21/2005(H1N1)	E	R	T	L	D	F	H	B	S	N	V	K	N	L	Y	E	K	V	K	S	Q	L	K	N	N	A	K	E	I	G	N	G	C	F	E	F	Y	H	K	C	N	D	E	C	M	E	S	V
ABK57093	A/Thailand/271/2005(H1N1)	E	R	T	L	D	F	H	D	S	N	V	K	T	L	Y	E	K	V	K	T	Q	L	R	N	N	A	K	E	I	G	N	G	C	F	E	F	Y	H	K	C	D	D	T	C	M	E	S	I
ABK40689	A/Waikato/4/2005(H1N1)	E	R	T	L	D	F	H	D	S	N	V	K	N	L	Y	E	K	V	K	S	Q	L	K	N	N	A	K	E	I	G	N	G	C	F	E	F	Y	H	K	C	N	D	E	C	M	E	S	V
ABO32678	A/Waikato/17/2005(H1N1)	E	R	T	L	D	F	H	D	S	N	V	K	N	L	Y	E	K	V	K	S	Q	L	K	N	N	A	K	E	I	G	N	G	C	F	E	F	Y	H	K	C	N	D	E	C	M	E	S	V
ABJ09184	A/Waikato/11/2005(H1N1)	E	R	T	L	D	F	H	D	S	N	V	K	N	L	Y	E	K	V	K	S	Q	L	K	N	N	A	K	E	I	G	N	G	C	F	E	F	Y	H	K	C	N	D	E	C	M	E	S	V
ABI21189	A/Wellington/10/2005(H1N1)	E	R	T	L	D	F	H	D	S	N	V	K	N	L	Y	E	K	V	K	S	Q	L	K	N	N	A	K	E	I	G	N	G	C	F	E	F	Y	H	K	C	N	D	E	C	M	E	S	V
ABI21222	A/Waikato/13/2005(H1N1)	E	R	T	L	D	F	H	D	S	N	V	K	N	L	Y	E	K	V	K	S	Q	L	K	N	N	A	K	E	I	G	N	G	C	F	E	F	Y	H	K	C	N	D	E	C	M	E	S	V
ABI22109	A/Waikato/14/2005(H1N1)
ABI21233	A/Wellington/13/2005(H1N1)	E	R	T	L	D	F	H	D	S	N	V	K	N	L	Y	E	K	V	K	S	Q	L	K	N	N	A	K	E	I	G	N	G	C	F	E	F	Y	H	K	C	N	D	E	C	M	E	S	V
ABW81526	A/Denmark/47/2006(H1N1)	E	R	T	L	D	L	H	D	S	N	V	K	N	L	Y	E	K	V	K	S	Q	L	K	N	N	A	K	E	I	G	N	G	C	F	E	F	Y	H	K	C	N	D	E	C	M	E	S	V
ABW81527	A/Denmark/48/2006(H1N1)	E	R	T	L	D	F	H	D	S	N	V	K	N	L	Y	E	K	V	K	S	Q	L	K	N	N	A	K	E	I	G	N	G	C	F	E	F	Y	H	K	C	N	D	E	C	M	E	S	V
ABW81525	A/Denmark/50/2006(H1N1)	E	R	T	L	D	F	H	D	S	N	V	K	N	L	Y	E	K	V	K	S	Q	L	K	N	N	A	K	E	I	G	N	G	C	F	E	F	Y	H	K	C	N	D	E	C	M	E	S	V
ABV45654	A/Hong Kong/948/2006(H1N1)
ABU50587	A/St. Petersburg/08/2006 X-163(H1N1)	E	R	T	L	D	F	H	D	S	N	V	K	N	L	Y	E	K	V	K	S	Q	L	K	N	N	A	K	E	I	G	N	G	C	F	E	F	Y	H	K	C	N	D	E	C	M	E	S	V
ABS71668	A/Thailand/CU51/2006(H1N1)	E	R	T	L	D	F	H	D	S	N	V	K	N	L	Y	E	K	V	K	S	Q	L	K	N	N	A	K	E	I	G	N	G	C	F	E	F	Y	H	K	C	N	D	E	C	M	E	S	V
ABS71669	A/Thailand/CU57/2006(H1N1)	E	R	T	L	D	F	H	D	S	N	V	K	N	L	Y	E	K	V	K	S	Q	L	K	N	N	A	K	E	I	G	N	G	C	F	E	F	Y	H	K	C	N	D	E	C	M	E	S	V
ABS71667	A/Thailand/CU88/2006(H1N1)	E	R	T	L	D	F	H	D	S	N	V	K	N	L	Y	E	K	V	K	S	Q	L	K	N	N	A	K	E	I	G	N	G	C	F	E	F	Y	H	K	C	N	D	E	C	M	E	S	V
ABS71664	A/Thailand/CU41/2006(H1N1)	E	R	T	L	D	F	H	D	S	N	V	K	N	L	Y	E	K	V	K	S	Q	L	K	N	N	A	K	E	I	G	N	G	C	F	E	F	Y	H	K	C	N	D	E	C	M	E	S	V
ABS71672	A/Thailand/CU75/2006(H1N1)	E	R	T	L	D	F	H	D	S	N	V	K	N	L	Y	E	K	V	K	S	Q	L	K	N	N	A	K	E	I	G	N	G	C	F	E	F	Y	H	K	C	N	D	E	C	M	E	S	V
ABS71666	A/Thailand/CU67/2006(H1N1)	E	R	T	L	D	F	H	D	S	N	V	K	N	L	Y	E	K	V	K	S	Q	L	K	N	N	A	K	E	I	G	N	G	C	F	E	F	Y	H	K	C	N	D	E	C	M	E	S	V
ABS71670	A/Thailand/CU44/2006(H1N1)	E	R	T	L	D	F	H	D	S	N	V	K	N	L	Y	E	K	V	K	S	Q	L	K	N	N	A	K	E	I	G	N	G	C	F	E	F	Y	H	K	C	N	D	E	C	M	E	S	V
ABS71673	A/Thailand/CU32/2006(H1N1)	E	R	T	L	D	F	H	D	S	N	V	K	N	L	Y	E	K	V	K	S	Q	L	K	N	N	A	K	E	I	G	N	G	C	F	E	F	Y	H	K	C	N	D	E	C	M	E	S	V
ACA33678	A/Ohio/04/2006(H1N1)	E	R	T	L	D	F	H	D	S	N	V	K	N	L	Y	E	K	V	K	S	Q	L	K	N	N	A	K	E	I	G	N	G	C	F	E	F	Y	H	K	C	N	D	E	C	M	E	S	V
ACJ25088	A/England/594/2006(H1N1)	E	R	T	L	D	F	H	D	S	N	V	K	N	L	Y	E	K	V	K	S	Q	L	K	N	N	A	K	E	I	G	N	G	C	F	E	F	Y	H	K	C	N	D	E	C	M	E	S	V
ACJ25085	A/England/494/2006(H1N1)	E	R	T	L	D	F	H	D	S	N	V	K	N	L	Y	E	K	V	K	S	Q	L	K	N	N	A	K	E	I	G	N	G	C	F	E	F	Y	H	K	C	N	D	E	C	M	E	S	V
ABU50586	A/Solomon Islands/03/2006(H1N1)	E	R	T	L	D	F	H	D	S	N	V	K	N	L	Y	E	K	V	K	S	Q	L	K	N	N	A	K	E	I	G	N	G	C	F	E	F	Y	H	K	C	N	D	E	C	M	E	S	V
ABU99109	A/Solomon Islands/3/2006(H1N1)	E	R	T	L	D	F	H	D	S	N	V	K	N	L	Y	E	K	V	K	S	Q	L	K	N	N	A	K	E	I	G	N	G	C	F	E	F	Y	H	K	C	N	D	E	C	M	E	S	V
ACA33801	A/Florida/3/2006(H1N1)	E	R	T	L	D	F	H	D	S	N	V	K	N	L	Y	E	K	V	K	S	Q	L	K	N	N	A	K	E	I	G	N	G	C	F	E	F	Y	H	K	C	N	D	E	C	M	E	S	V
ABW23290	A/Pennsylvania/08/2006(H1N1)	E	R	T	L	D	F	H	D	S	N	V	K	N	L	Y	E	K	V	K	S	Q	L	K	N	N	A	K	E	I	G	N	G	C	F	E	F	Y	H	K	C	N	D	E	C	M	E	S	V
ABW23295	A/Illinois/01/2006(H1N1)	E	R	T	L	D	F	H	D	S	N	V	K	N	L	Y	E	K	V	K	S	Q	L	K	N	N	A	K	E	I	G	N	G	C	F	E	F	Y	H	K	C	N	D	E	C	M	E	S	V
ABW23320	A/New York/26/2006(H1N1)	E	R	T	L	D	F	H	D	S	N	V	K	N	L	Y	E	K	V	K	S	Q	L	K	N	N	A	K	E	I	G	N	G	C	F	E	F	Y	H	K	C	N	D	E	C	M	E	S	V
ABU50566	A/Florida/09/2006(H1N1)	E	R	T	L	D	F	H	D	S	N	V	K	N	L	Y	E	K	V	K	S	Q	L	K	N	N	A	K	E	I	G	N	G	C	F	E	F	Y	H	K	C	N	D	E	C	M	E	S	V
ABW23335	A/California/09/2006(H1N1)	E	R	T	L	D	F	H	D	S	N	V	K	N	L	Y	E	K	V	K	G	Q	L	K	N	N	A	K	E	I	G	N	G	C	F	E	F	Y	H	K	C	N	D	E	C	M	E	S	V
ABW23328	A/Mississippi/02/2006(H1N1)	E	R	T	L	D	F	H	D	S	N	V	K	N	L	Y	E	K	V	K	S	Q	L	K	N	N	A	K	E	I	G	N	G	C	F	E	F	Y	H	K	C	N	D	E	C	M	E	S	V
ABV29557	A/Kentucky/UR06-0010/2006(H1N1)	E	R	T	L	D	F	H	D	S	N	V	K	N	L	Y	E	K	V	K	S	Q	L	K	N	N	A	K	E	I	G	N	G	C	F	E	F	Y	H	K	C	N	D	E	C	M	E	S	V
ABU50574	A/Wisconsin/37/2006(H1N1)	E	R	T	L	D	F	H	D	S	N	V	K	N	L	Y	E	K	V	K	S	Q	L	K	N	N	A	K	E	I	G	N	G	C	F	E	F	Y	H	K	C	N	D	E	C	M	E	S	V
ABU50565	A/Florida/08/2006(H1N1)	E	R	T	L	D	F	H	D	S	N	V	K	N	L	Y	E	K	V	K	S	Q	L	K	N	N	A	K	E	I	G	N	G	C	F	E	F	Y	H	K	C	N	D	E	C	M	E	S	V
ABV29535	A/Texas/UR06-0012/2006(H1N1)	E	R	T	L	D	F	H	D	S	N	V	K	N	L	Y	E	K	V	K	S	Q	L	K	N	N	A	K	E	I	G	N	G	C	F	E	F	Y	H	K	C	N	D	E	C	M	E	S	V
ABU50567	A/Indiana/08/2006(H1N1)
ABV29546	A/Michigan/UR06-0015/2006(H1N1)	E	R	T	L	D	F	H	D	S	N	V	K	N	L	Y	E	K	V	K	S	Q	L	K	N	N	A	K	E	I	G	N	G	C	F	E	F	Y	H	K	C	N	D	E	C	M	E	S	V
ABU50571	A/North Carolina/10/2006(H1N1)	E	R	T	L	D	F	H	D	S	N	V	K	N	L	Y	E	K	V	K	S	Q	L	K	N	N	A	K	E	I	G	N	G	C	F	E	F	Y	H	K	C	N	D	E	C	M	E	S	V
ABU50569	A/Minnesota/17/2006(H1N1)	E	R	T	L	D	F	H	D	S	N	V	K	N	L	Y	E	K	V	K	S	Q	L	K	N	N	A	K	E	I	G	N	G	C	F	E	F	Y	H	K	C	N	D	E	C	M	E	S	V
ABU50568	A/Iowa/02/2006(H1N1)	E	R	T	L	D	F	H	D	S	N	V	K	N	L	Y	E	K	V	K	S	Q	L	K	N	N	A	K	E	I	G	N	G	C	F	E	F	Y	H	K	C	N	D	E	C	M	E	S	V
ABU50570	A/New Mexico/02/2006(H1N1)	E	R	T	L	D	F	H	D	S	N	V	K	N	L	Y	E	K	V	K	S	Q	L	K	N	N	A	K	E	I	G	N	G	C	F	E	F	Y	H	K	C	N	D	E	C	M	E	S	V
ABW23286	A/New Mexico/02/2006(H1N1)
ACH86201	A/Vienna/414/2007(H1N1)	E	R	T	L	D	F	H	D	S	N	V	K	N	L	Y	E	K	V	K	S	Q	L	K	N	N	A	K	E	I	G	N	G	C	F	E	F	Y	H	K	C	N	D	E	C	M	E	S	V
ACD47257	A/Florida/19/2007(H1N1)	E	R	T	L	D	F	H	D	S	N	V	K	N	L	Y	E	K	V	K	S	Q	L	K	N	N	A	K	E	I	G	N	G	C	F	E	F	Y	H	K	C	N	D	E	C	M	E	S	V
ACA33750	A/Idaho/06/2007(H1N1)	E	R	T	L	D	F	H	D	S	N	V	K	N	L	Y	E	K	V	K	S	Q	L	K	N	N	A	K	E	I	G	N	G	C	F	E	F	Y	H	K	C	N	D	E	C	M	E	S	V
ABW23305	A/Massachusetts/01/2007(H1N1)
ABV29579	A/Illinois/UR006-018/2007(H1N1)	E	R	T	L	D	F	H	D	S	N	V	K	N	L	Y	E	K	V	K	S	Q	L	K	N	N	A	K	E	I	G	N	G	C	F	E	F	Y	H	K	C	N	D	E	C	M	E	S	V
ABW23292	A/Tennessee/02/2007(H1N1)
ABW23302	A/Florida/03/2007(H1N1)
ABW23288	A/Massachusetts/02/2007(H1N1)
ABW71382	A/Kentucky/UR06-0029/2007(H1N1)	E	R	T	L	D	F	H	D	S	N	V	K	N	L	Y	E	K	V	K	S	Q	L	K	N	N	A	K	E	I	G	N	G	C	F	E	F	Y	H	K	C	N	D	E	C	M	E	S	V
ABV45937	A/Kentucky/UR06-0028/2007(H1N1)	E	R	T	L	D	F	H	D	S	N	V	K	N	L	Y	E	K	V	K	S	Q	L	K	N	N	A	K	E	I	G	N	G	C	F	E	F	Y	H	K	C	N	D	E	C	M	E	S	V
ACD47248	A/California/26/2007(H1N1)	E	R	T	L	D	F	H	N	S	N	V	K	N	L	Y	E	K	V	K	S	Q	L	K	N	N	A	K	E	I	G	N	G	C	F	E	F	Y	H	K	C	N	D	E	C	M	E	S	V
ABW91559	A/Illinois/UR06-0032/2007(H1N1)	E	R	T	L	D	F	H	D	S	N	V	K	N	L	Y	E	K	V	K	S	Q	L	K	N	N	A	K	E	I	G	N	G	C	F	E	F	Y	H	K	C	N	D	E	C	M	E	S	V
ABW40048	A/Vermont/UR06-0035/2007(H1N1)	E	R	T	L	D	F	H	D	S	N	V	K	N	L	Y	E	K	V	K	S	Q	L	K	N	N	A	K	E	I	G	N	G	C	F	E	F	Y	H	K	C	N	D	E	C	M	E	S	V
ABV30195	A/Kentucky/UR06-0043/2007(H1N1)	E	R	T	L	D	F	H	D	S	N	V	K	N	L	Y	E	K	V	K	S	Q	L	K	N	N	A	K	E	I	G	N	G	C	F	E	F	Y	H	K	C	N	D	E	C	M	E	S	V
ABW71360	A/Mississippi/UR06-0047/2007(H1N1)	E	R	T	L	D	F	H	D	S	N	V	K	N	L	Y	E	K	V	K	S	Q	L	K	N	N	A	K	E	I	G	N	G	C	F	E	F	Y	H	K	C	D	D	E	C	M	E	S	V
ABW39828	A/Colorado/UR06-0053/2007(H1N1)	E	R	T	L	D	F	H	D	S	N	V	K	N	L	Y	E	K	V	K	N	Q	L	K	N	N	A	K	E	I	G	N	G	C	F	E	F	Y	H	K	C	N	D	E	C	M	E	S	V
ABW91515	A/Oklahoma/UR06-0063/2007(H1N1)	E	R	T	L	D	F	H	D	S	N	V	K	N	L	Y	E	K	V	K	S	Q	L	K	N	N	A	K	E	I	G	N	G	C	F	E	F	Y	H	K	C	N	D	E	C	M	E	S	V
ABV29656	A/Vermont/UR06-0050/2007(H1N1)	E	R	T	L	D	F	H	D	S	N	V	K	N	L	Y	E	K	V	K	S	Q	L	K	N	N	A	K	E	I	G	N	G	C	F	E	F	Y	H	K	C	N	D	E	C	M	E	S	V
ABV29601	A/Kentucky/UR06-0059/2007(H1N1)	E	R	T	L	D	F	H	D	S	N	V	K	N	L	Y	E	K	V	K	S	Q	L	K	N	N	A	K	E	I	G	N	G	C	F	E	F	Y	H	K	C	N	D	E	C	M	E	S	V
ACA33751	A/New Jersey/09/2007(H1N1)	E	R	T	L	D	F	H	D	S	N	V	K	N	L	Y	E	K	V	K	S	Q	L	K	N	N	A	K	E	I	G	N	G	C	F	E	F	Y	H	K	C	N	D	E	C	M	E	S	V
ABW23336	A/California/03/2007(H1N1)	E	R	T	L	D	F	H	D	S	N	V	K	N	L	Y	E	K	V	K	S	Q	L	K	N	N	A	K	E	I	G	N	G	C	F	E	F	Y	H	K	C	N	D	E	C	M	E	S	V
ABX58558	A/Tennessee/UR06-0076/2007(H1N1)	E	R	T	L	D	F	H	D	S	N	V	K	N	L	Y	E	K	V	K	S	Q	L	K	N	N	A	K	E	I	G	N	G	C	F	E	F	Y	H	K	C	N	D	E	C	M	E	S	V
ABW23339	A/California/04/2007(H1N1)	E	R	T	L	D	F	H	D	S	N	V	K	N	L	Y	E	K	V	K	S	Q	L	K	N	N	A	K	E	I	G	N	G	C	F	E	F	Y	H	K	C	N	D	E	C	M	E	S	V
ABX58514	A/Tennessee/UR06-0080/2007(H1N1)	E	R	T	L	D	F	H	D	S	N	V	K	N	L	Y	E	K	V	K	S	Q	L	K	N	N	A	K	E	I	G	N	G	C	F	E	F	Y	H	K	C	N	D	E	C	M	E	S	V
ABW23340	A/South Dakota/03/2007(H1N1)	E	R	T	L	D	F	H	D	S	N	V	K	N	L	Y	E	K	V	K	S	Q	L	K	N	N	A	K	E	I	G	N	G	C	F	E	F	Y	H	K	C	N	D	E	C	M	E	S	V
ABV30613	A/Ohio/UR06-0100/2007(H1N1)	E	R	T	L	D	F	H	D	S	N	V	K	N	L	Y	E	K	V	K	S	Q	L	K	N	N	A	K	E	I	G	N	G	C	F	E	F	Y	H	K	C	N	D	E	C	M	E	S	V
ABW40290	A/North Carolina/UR06-0099/2007(H1N1)	E	R	T	L	D	F	H	D	S	N	V	K	N	L	Y	E	K	V	K	S	Q	L	K	N	N	A	K	E	I	G	N	G	C	F	E	F	Y	H	K	C	N	D	E	C	M	E	S	V
ABW86398	A/Tennessee/UR06-0119/2007(H1N1)	E	R	T	L	D	F	H	D	S	N	V	K	N	L	Y	E	K	V	K	S	Q	L	K	N	N	A	K	E	I	G	N	G	C	F	E	F	Y	H	K	C	N	D	E	C	M	E	S	V
ABW23341	A/California/05/2007(H1N1)	E	R	T	L	D	F	H	D	S	N	V	K	N	L	Y	E	K	V	K	G	Q	L	K	N	N	A	K	E	I	G	N	G	C	F	E	F	Y	H	K	C	N	D	E	C	M	E	S	V
ABW86541	A/Illinois/UR06-0115/2007(H1N1)	E	R	T	L	D	F	H	D	S	N	V	K	N	L	Y	E	K	V	K	S	Q	L	K	N	N	A	K	E	I	G	N	G	C	F	E	F	Y	H	K	C	N	D	E	C	M	E	S	V
ABW23312	A/Maryland/01/2007(H1N1)	E	R	T	L	D	F	H	D	S	N	V	K	N	L	Y	E	K	V	K	N	Q	L	K	N	N	A	K	E	I	G	N	G	C	F	E	F	Y	H	K	C	N	D	E	C	M	E	S	V
ACA33747	A/Georgia/03/2007(H1N1)	E	R	T	L	D	F	H	D	S	N	V	K	N	L	Y	E	K	V	K	S	Q	L	K	N	N	A	K	E	I	G	N	G	C	F	E	F	Y	H	K	C	N	D	E	C	M	E	S	V
ABW91614	A/California/UR06-0125/2007(H1N1)	E	R	T	L	D	F	H	D	S	N	V	K	N	L	Y	E	K	V	K	S	Q	L	K	N	N	A	K	E	I	G	N	G	C	F	E	F	Y	H	K	C	N	D	E	C	M	E	S	V
ABW91361	A/Texas/UR06-0133/2007(H1N1)	E	R	T	L	D	F	H	D	S	N	V	K	N	L	Y	E	K	V	K	S	Q	L	K	N	N	A	K	E	I	G	N	G	C	F	E	F	Y	H	K	C	N	D	E	C	M	E	S	V
ABW40114	A/New York/UR06-0134/2007(H1N1)	E	R	T	L	D	F	H	D	S	N	V	K	N	L	Y	E	K	V	K	S	Q	L	K	N	N	A	K	E	I	G	N	G	C	F	E	F	Y	H	K	C	N	D	E	C	M	E	S	V
ABW40301	A/Kentucky/UR06-0127/2007(H1N1)	E	R	T	L	D	F	H	D	S	N	V	K	N	L	Y	E	K	V	K	S	Q	L	K	N	N	A	K	E	I	G	N	G	C	F	E	F	Y	H	K	C	N	D	E	C	M	E	S	V
ABW91416	A/Illinois/UR06-0131/2007(H1N1)	E	R	T	L	D	F	H	D	S	N	V	K	N	L	Y	E	K	V	K	S	Q	L	K	N	N	A	K	E	I	G	N	G	C	F	E	F	Y	H	K	C	N	D	E	C	M	E	S	V
ABW23315	A/Texas/05/2007(H1N1)	E	R	T	L	D	F	H	D	S	N	V	K	N	L	Y	E	K	V	K	S	Q	L	K	N	N	A	K	E	I	G	N	G	C	F	E	F	Y	H	K	C	N	D	E	C	M	E	S	V
ACA33752	A/Minnesota/23/2007(H1N1)	E	R	T	L	G	F	H	D	S	N	V	K	N	L	Y	E	K	V	K	S	Q	L	K	N	N	A	K	E	I	G	N	G	C	F	E	F	Y	H	K	C	N	D	E	C	M	E	S	V
ABW40543	A/Illinois/UR06-0146/2007(H1N1)	E	R	T	L	D	F	H	D	S	N	V	K	N	L	Y	E	K	V	K	S	Q	L	K	N	N	A	K	E	I	G	N	G	C	F	E	F	Y	H	K	C	N	D	E	C	M	E	S	V
ABX58305	A/Oregon/UR06-0186/2007(H1N1)
ABX58602	A/Kansas/UR06-0191/2007(H1N1)	E	R	T	L	D	F	H	D	S	N	V	K	N	L	Y	E	K	V	K	S	Q	L	K	N	N	A	K	E	I	G	N	G	C	F	E	F	Y	H	K	C	N	D	E	C	M	E	S	V
ABV45915	A/Kentucky/UR06-0187/2007(H1N1)
ABW23337	A/Nebraska/02/2007(H1N1)	E	R	T	L	D	F	H	D	S	N	V	K	N	L	Y	E	K	V	K	S	Q	L	K	N	N	A	K	E	I	G	N	G	C	F	E	F	Y	H	K	C	N	D	E	C	M	E	S	V
ABW23325	A/Texas/06/2007(H1N1)	E	R	T	L	D	F	H	D	S	N	V	K	N	L	Y	E	K	V	K	S	Q	L	K	N	N	A	K	E	I	G	N	G	C	F	E	F	Y	H	K	C	N	D	E	C	M	E	S	V
ABW39971	A/New York/UR06-0199/2007(H1N1)	E	R	T	L	D	F	H	D	S	N	V	K	N	L	Y	E	K	V	K	S	Q	L	K	N	N	A	K	E	I	G	N	G	C	F	E	F	Y	H	K	C	N	D	E	C	M	E	S	V
ABY51050	A/Texas/UR06-0217/2007(H1N1)	E	R	T	L	D	F	H	D	S	N	V	K	N	L	Y	E	K	V	K	S	Q	L	K	N	N	A	K	E	I	G	N	G	C	F	E	F	Y	H	K	C	N	D	E	C	M	E	S	V
ABW36234	A/California/UR06-0232/2007(H1N1)	E	R	T	L	D	F	H	D	S	N	V	K	N	L	Y	E	K	V	K	S	Q	L	K	N	N	A	K	E	I	G	N	G	C	F	E	F	Y	H	K	C	N	D	E	C	M	E	S	V
ABW71448	A/Tennessee/UR06-0239/2007(H1N1)	E	R	T	L	D	F	H	D	S	N	V	K	N	L	Y	E	K	V	K	S	Q	L	K	N	N	A	K	E	I	G	N	G	C	F	E	F	Y	H	K	C	N	D	E	C	M	E	S	V
ABY51072	A/Texas/UR06-0250/2007(H1N1)	E	R	T	L	D	F	H	D	S	N	V	K	N	L	Y	E	K	V	K	S	Q	L	K	N	N	A	K	E	I	G	N	G	C	F	E	F	Y	H	K	C	N	D	E	C	M	E	S	V
ABV29678	A/Mississippi/UR06-0242/2007(H1N1)	E	R	T	L	D	F	H	D	S	N	V	K	N	L	Y	E	K	V	K	S	Q	L	K	N	N	A	K	E	I	G	N	G	C	F	E	F	Y	H	K	C	N	D	E	C	M	E	S	V
ABX58360	A/Oklahoma/UR06-0241/2007(H1N1)	E	R	T	L	D	F	H	D	S	N	V	K	N	L	Y	E	K	V	K	S	Q	L	K	N	N	A	K	E	I	G	N	G	C	F	E	F	Y	H	K	C	N	D	G	C	M	E	S	V
ACA24513	A/Ohio/UR06-0296/2007(H1N1)	E	R	T	L	D	F	H	D	S	N	V	K	N	L	Y	E	K	V	K	S	Q	L	K	N	N	A	K	E	I	G	N	G	C	F	E	F	Y	H	K	C	N	D	E	C	M	E	S	V
ACC61975	A/Tennessee/UR06-0236/2007(H1N1)	E	R	T	L	D	F	H	D	S	N	V	K	N	L	Y	E	K	V	K	S	Q	L	K	N	N	A	K	E	I	G	N	G	C	F	E	F	Y	H	K	C	N	N	E	C	M	E	S	V
ABX58635	A/Kentucky/UR06-0258/2007(H1N1)	E	R	T	L	D	F	H	D	S	N	V	K	N	L	Y	E	K	V	K	S	Q	L	K	N	N	A	K	E	I	G	N	G	C	F	E	F	Y	H	K	C	N	D	E	C	M	E	S	V
ABY81404	A/Kansas/UR06-0299/2007(H1N1)
ABW39839	A/California/UR06-0302/2007(H1N1)	E	R	T	L	D	F	H	D	S	N	V	K	N	L	Y	E	K	V	K	S	Q	L	K	N	N	A	K	E	I	G	N	G	C	F	E	F	Y	H	K	C	N	D	E	C	M	E	S	V
ABV30140	A/Vermont/UR06-0301/2007(H1N1)	E	R	T	L	D	F	H	D	S	N	V	K	N	L	Y	E	K	V	K	S	Q	L	K	N	N	A	K	E	I	G	N	G	C	F	E	F	Y	H	K	C	N	D	E	C	M	E	S	V
ABV82551	A/Texas/UR06-0306/2007(H1N1)	E	R	T	L	D	F	H	D	S	N	V	K	N	L	Y	E	K	V	K	S	Q	L	K	N	N	A	K	E	I	G	N	G	C	F	E	F	Y	H	K	C	N	D	E	C	M	E	S	V
ABX58415	A/Tennessee/UR06-0312/2007(H1N1)	E	R	T	L	D	F	H	D	S	N	V	K	N	L	Y	E	K	V	K	S	Q	L	K	N	N	A	K	E	I	G	N	G	C	F	E	F	Y	H	K	C	N	D	E	C	M	E	S	V
ABV30569	A/Ohio/UR06-0325/2007(H1N1)	E	R	T	L	D	F	H	D	S	N	V	K	N	L	Y	E	K	V	K	S	Q	L	K	N	N	A	K	E	I	G	N	G	C	F	E	F	Y	H	K	C	N	D	E	C	M	E	S	V
ABW91526	A/Kentucky/UR06-0339/2007(H1N1)	E	R	T	L	D	F	H	D	S	N	V	K	N	L	Y	E	K	V	K	S	Q	L	K	N	N	A	K	E	I	G	N	G	C	F	E	F	Y	H	K	C	N	D	E	C	M	E	S	V
ABV29843	A/Illinois/UR06-0333/2007(H1N1)	E	R	T	L	D	F	H	D	S	N	V	K	N	L	Y	E	K	V	K	S	Q	L	K	N	N	A	K	E	I	G	N	G	C	F	E	F	Y	H	K	C	N	D	E	C	M	E	S	V
ABW40279	A/Ohio/UR06-0341/2007(H1N1)	E	R	T	L	D	F	H	D	S	N	V	K	N	L	Y	E	K	V	K	S	Q	L	K	N	N	A	K	E	I	G	N	G	C	F	E	F	Y	H	K	C	N	D	E	C	M	E	S	V
ABY51138	A/Virginia/UR06-0332/2007(H1N1)	E	R	T	L	D	F	H	D	S	N	V	K	N	L	Y	E	K	V	K	I	Q	L	K	N	N	A	K	E	I	G	N	G	C	F	E	F	Y	H	K	C	N	D	E	C	M	E	S	V
ABW36256	A/Mississippi/UR06-0378/2007(H1N1)	E	R	T	L	D	F	H	D	S	N	V	K	N	L	Y	E	K	V	K	S	Q	L	K	N	N	A	K	E	I	G	N	G	C	F	E	F	Y	H	K	C	N	D	E	C	M	E	S	V
ABV29975	A/Florida/UR06-0355/2007(H1N1)	E	R	T	L	D	F	H	D	S	N	V	K	N	L	Y	E	K	V	K	S	Q	L	K	N	N	A	K	E	I	G	N	G	C	F	E	F	Y	H	K	C	N	N	E	C	M	E	S	V
ABV29733	A/Kentucky/UR06-0363/2007(H1N1)	E	R	T	L	D	F	H	D	S	N	V	K	N	L	Y	E	K	V	K	S	Q	L	K	N	N	A	K	E	I	G	N	G	C	F	E	F	Y	H	K	C	D	D	E	C	M	E	S	V
ABV29689	A/Illinois/UR06-0377/2007(H1N1)	E	R	T	L	D	F	H	D	S	N	V	K	N	L	Y	E	K	V	K	S	Q	L	K	N	N	A	K	E	I	G	N	G	C	F	E	F	Y	H	K	C	N	D	E	C	M	E	S	V
ABW39850	A/California/UR06-0393/2007(H1N1)	E	R	T	L	D	F	H	D	S	N	V	K	N	L	Y	E	K	V	K	G	Q	L	K	N	N	A	K	E	I	G	N	G	C	F	E	F	Y	H	K	C	N	D	E	C	M	E	S	V
ABW91328	A/Tennessee/UR06-0388/2007(H1N1)	E	R	T	L	D	F	H	D	S	N	V	K	N	L	Y	E	K	V	R	S	Q	L	K	N	N	A	K	E	I	G	N	G	C	F	E	F	Y	H	K	C	N	D	E	C	M	E	S	V
ABX58547	A/Virginia/UR06-0387/2007(H1N1)	E	R	T	L	D	F	H	D	S	N	V	K	N	L	Y	E	K	V	K	S	Q	L	K	N	N	A	K	E	I	G	N	G	C	F	E	F	Y	H	K	C	N	D	E	C	M	E	S	V
ABV29634	A/New York/UR06-0386/2007(H1N1)	E	R	T	L	D	F	H	D	S	N	V	K	N	L	Y	E	K	V	K	S	Q	L	K	N	N	A	K	E	I	G	N	G	C	F	E	F	Y	H	K	C	N	D	E	C	M	E	S	V
ABY51171	A/Ohio/UR06-0429/2007(H1N1)	E	R	T	L	D	F	H	D	S	N	V	K	N	L	Y	E	K	V	K	S	Q	L	K	N	N	A	K	E	I	G	N	G	C	F	E	F	Y	H	K	C	N	D	E	C	M	E	S	V
ABW86519	A/Ohio/UR06-0394/2007(H1N1)	E	R	T	L	D	F	H	D	S	N	V	K	N	L	Y	E	K	V	K	S	Q	L	K	N	N	A	K	E	I	G	N	G	C	F	E	F	Y	H	K	C	N	D	E	C	M	E	S	V
ABW39883	A/Texas/UR06-0397/2007(H1N1)	E	R	T	L	D	F	H	D	S	N	V	K	N	L	Y	E	K	V	K	S	Q	L	K	N	N	A	K	E	I	G	N	G	C	F	E	F	Y	H	K	C	N	D	E	C	M	E	S	V
ABW40576	A/Ohio/UR06-0443/2007(H1N1)	E	R	T	L	D	F	H	D	S	N	V	K	N	L	Y	E	K	V	K	S	Q	L	K	N	N	A	K	E	I	G	N	G	C	F	E	F	Y	H	K	C	N	D	E	C	M	E	S	V
ABV30052	A/Illinois/UR06-0415/2007(H1N1)	E	R	T	L	D	F	H	D	S	N	V	K	N	L	Y	E	K	V	K	S	Q	L	K	N	N	A	K	E	I	G	N	G	C	F	E	F	Y	H	K	C	N	D	E	C	M	E	S	V
ABV29755	A/California/UR06-0435/2007(H1N1)	E	R	T	L	D	F	H	D	S	N	V	K	N	L	Y	E	K	V	K	S	Q	L	K	N	N	A	K	E	I	G	N	G	C	F	E	F	Y	H	K	C	N	D	E	C	M	E	S	V
ABX58261	A/California/UR06-0440/2007(H1N1)	E	R	T	L	D	F	H	D	S	N	V	K	N	L	Y	E	K	V	K	S	Q	L	K	N	N	A	K	E	I	G	N	G	C	F	E	F	Y	H	K	C	N	D	E	C	M	E	S	V
ABY81360	A/California/UR06-0462/2007(H1N1)
ABW39916	A/Kentucky/UR06-0476/2007(H1N1)	E	R	T	L	D	F	H	D	S	N	V	K	N	L	Y	E	K	V	K	S	Q	L	K	N	N	A	K	E	I	G	N	G	C	F	E	F	Y	H	K	C	N	D	E	C	M	E	S	V
ABY51039	A/California/UR06-0479/2007(H1N1)	E	R	T	L	D	F	H	D	S	N	V	K	N	L	Y	E	K	V	K	G	Q	L	K	N	N	A	K	E	I	G	N	G	C	F	E	F	Y	H	K	C	N	D	E	C	M	E	S	V
ABV29854	A/Texas/UR06-0467/2007(H1N1)	E	R	T	L	D	F	H	D	S	N	V	K	N	L	Y	E	K	V	K	S	Q	L	K	N	N	A	K	E	I	G	N	G	C	F	E	F	Y	H	K	C	N	D	E	C	M	E	S	V
ABX58536	A/Tennessee/UR06-0523/2007(H1N1)	E	R	T	L	D	F	H	D	S	N	V	K	N	L	Y	E	K	V	K	S	Q	L	K	N	N	A	K	E	I	G	N	G	C	F	E	F	Y	H	K	C	N	D	E	C	M	E	S	V
ABX58569	A/Tennessee/UR06-0509/2007(H1N1)	E	R	T	L	D	F	H	D	S	N	V	K	N	L	Y	E	K	V	K	S	Q	L	K	N	N	A	K	E	I	G	N	G	C	F	E	F	Y	H	K	C	N	D	E	C	M	E	S	V
ABW71393	A/Colorado/UR06-0499/2007(H1N1)	E	R	T	L	D	F	H	D	S	N	V	K	N	L	Y	E	K	V	K	S	Q	L	K	N	N	A	K	E	I	G	N	G	C	F	E	F	Y	H	K	C	N	D	E	C	M	E	S	V
ABV29612	A/Texas/UR06-0502/2007(H1N1)	E	R	T	L	D	F	H	D	S	N	V	K	N	L	Y	E	K	V	K	S	Q	L	K	N	N	A	K	E	I	G	N	G	C	F	E	F	Y	H	K	C	N	D	E	C	M	E	S	V
ABV30041	A/Texas/UR06-0526/2007(H1N1)	E	R	T	L	D	F	H	D	S	N	V	K	N	L	Y	E	K	V	K	N	Q	L	K	N	N	A	K	E	I	G	N	G	C	F	E	F	Y	H	K	C	N	D	E	C	M	E	S	V
ABW36212	A/Texas/UR06-0542/2007(H1N1)	E	R	T	L	D	F	H	D	S	N	V	K	N	L	Y	E	K	V	K	G	Q	L	K	N	N	A	K	E	I	G	N	G	C	F	E	F	Y	H	K	C	N	D	E	C	M	E	S	V
ABV30525	A/Kentucky/UR06-0539/2007(H1N1)	E	R	T	L	D	F	H	D	S	N	V	K	N	L	Y	E	K	V	K	S	Q	L	K	N	N	A	K	E	I	G	N	G	C	F	E	F	Y	H	K	C	N	D	E	C	M	E	S	V
ABV30459	A/Mississippi/UR06-0537/2007(H1N1)	E	R	T	L	D	F	H	D	S	N	V	K	N	L	Y	E	K	V	K	S	Q	L	K	N	N	A	K	E	I	G	N	G	C	F	E	F	Y	H	K	C	N	D	E	C	M	E	S	V
ABV30360	A/Vermont/UR06-0574/2007(H1N1)	E	R	T	L	D	F	H	D	S	N	V	K	N	L	Y	E	K	V	K	S	Q	L	K	N	N	A	K	E	I	G	N	G	C	F	E	F	Y	H	K	C	N	D	E	C	M	E	S	V
[truncated: 136 more rows]
[truncated: 102 more columns]

## Sheet: H3
human H3N2 (HA) 1968-2005
Numbering based on HA0 met are in RED
HA1 Numbering based on crystal structure 2VIU in BLACK
HA2 numbering based on crystal structure 2VIU in BLUE
		1	2	3	4	5	6	7	8	9	10	11	12	13	14	15	16	17	18	19	20	21	22	23	24	25	26	27	28	29	30	31	32	33	34	35	36	37	38	39	40	41	42	43	44	45	46	47	48
Accession #	Name																										9	10	11	12	13	14	15	16	17	18	19	20	21	22	23	24	25	26	27	28	29	30	31
BAF37221	A/Aichi/2/1968(H3N2)	M	K	T	I	I	A	L	S	Y	I	F	C	L	A	I	G	Q	D	L	P	G	N	D	-	N	S	T	A	T	L	C	L	G	H	H	A	V	P	N	G	T	L	V	K	T	I	T	D
BAF48361	A/Aichi/2/1968(H3N2)	M	K	T	I	I	A	L	S	Y	I	F	C	L	A	L	G	Q	D	L	P	G	N	D	-	N	S	T	A	T	L	C	L	G	H	H	A	V	P	N	G	T	L	V	K	T	I	T	D
AAK51718	A/Hong Kong/1/1968(H3N2)	M	K	T	I	I	A	L	S	Y	I	F	C	L	A	L	G	Q	D	L	P	G	N	D	-	N	S	T	A	T	L	C	L	G	H	H	A	V	P	N	G	T	L	V	K	T	I	T	D
ABN51099	A/Albany/11/1968(H3N2)	M	K	T	I	I	A	L	S	Y	I	F	C	L	A	L	G	Q	D	L	P	G	N	D	-	N	S	T	A	T	L	C	L	G	H	H	A	V	P	N	G	T	L	V	K	T	I	T	N
ABN51121	A/Albany/19/1968(H3N2)	M	K	T	I	I	A	L	S	Y	I	F	C	L	A	L	G	Q	D	L	P	G	N	D	-	N	S	T	A	T	L	C	L	G	H	H	A	V	P	N	G	T	L	V	K	T	I	T	D
ABO52357	A/Albany/17/1968(H3N2)	M	K	T	I	I	A	L	S	Y	I	F	C	L	A	L	G	Q	D	L	P	G	N	D	-	N	S	T	A	T	L	C	L	G	H	H	A	V	P	N	G	T	L	V	K	T	I	T	D
ACF41746	A/Hong Kong/1-9-MA21-1/1968(H3N2)	M	K	T	I	I	A	L	S	Y	I	F	C	L	A	L	G	Q	D	L	P	G	N	D	-	N	S	T	A	T	L	C	L	G	H	H	A	V	P	N	G	T	L	V	K	T	I	T	D
ACF41812	A/Hong Kong/1-12-MA21-1/1968(H3N2)	M	K	T	I	I	A	L	S	Y	I	F	C	L	A	L	G	Q	D	L	P	G	N	D	-	N	S	T	A	T	L	C	L	G	H	H	A	V	P	N	G	T	L	V	K	T	I	T	D
ABF83447	A/Northern Territory/60/1968(H3N2)	M	K	T	I	I	A	L	S	Y	I	F	C	L	A	L	G	Q	D	L	P	G	N	D	-	N	N	T	A	T	L	C	L	G	H	H	A	V	P	N	G	T	L	V	K	T	I	T	D
ABR15797	A/Albany/6/1968(H3N2)	M	K	T	I	I	A	L	S	Y	I	F	C	L	A	L	G	Q	D	L	P	G	N	D	-	N	S	T	A	T	L	C	L	G	H	H	A	V	P	N	G	T	L	V	K	T	I	T	N
ACF41768	A/Hong Kong/1-9-MA21-3/1968(H3N2)	M	K	T	I	I	A	L	S	Y	I	F	C	L	A	L	G	Q	D	L	P	G	N	D	-	N	S	T	A	T	L	C	L	G	H	H	A	V	P	N	G	T	L	V	K	T	I	T	D
ABB54514	A/Memphis/1/1968(H3N2)	M	K	T	I	I	A	L	S	Y	I	F	C	L	A	L	G	Q	D	L	P	G	N	D	-	N	S	T	A	T	L	C	L	G	H	H	A	V	P	N	G	T	L	V	K	T	I	T	D
ACF41735	A/Hong Kong/1-1-MA-12/1968(H3N2)	M	K	T	I	I	A	L	S	Y	I	F	C	L	A	L	G	Q	D	L	P	G	N	D	-	N	S	T	A	T	L	C	L	G	H	H	A	V	P	N	G	T	L	V	K	T	I	T	D
ACF41757	A/Hong Kong/1-9-MA21-2/1968(H3N2)	M	K	T	I	I	A	L	S	Y	I	F	C	L	A	L	G	Q	D	L	P	G	N	D	-	N	S	T	A	T	L	C	L	G	H	H	A	V	P	N	G	T	L	V	K	T	I	T	D
ACF41801	A/Hong Kong/1-11-MA21-3/1968(H3N2)	M	K	T	I	I	A	L	S	Y	I	F	C	L	A	L	G	Q	D	L	P	G	N	D	-	N	S	T	A	T	L	C	L	G	H	H	A	V	P	N	G	T	L	V	K	T	I	T	D
ACF54455	A/Hong Kong/1-8-MA21-3/1968(H3N2)	M	K	T	I	I	A	L	S	Y	I	F	C	L	A	L	G	Q	D	L	P	G	N	D	-	N	S	T	A	T	L	C	L	G	H	H	A	V	P	N	G	T	L	V	K	T	I	T	D
ABQ97200	A/Hong Kong/68(H3N2)	M	K	T	I	I	A	L	S	Y	I	F	C	L	A	L	G	Q	D	L	P	G	N	D	-	N	S	T	A	T	L	C	L	G	H	H	A	V	P	N	G	T	L	V	K	T	I	T	D
CAA24269	A/Aichi/2/1968(H3N2)	M	K	T	I	I	A	L	S	Y	I	F	C	L	A	L	G	Q	D	L	P	G	N	D	-	N	S	T	A	T	L	C	L	G	H	H	A	V	P	N	G	T	L	V	K	T	I	T	D
ABI92280	A/Victoria/1968(H3N2)	M	K	T	I	I	A	L	S	Y	I	F	C	L	V	F	A	Q	D	L	P	G	N	D	N	N	S	T	A	T	L	C	L	G	H	H	A	V	P	N	G	T	L	V	K	T	I	T	N
ABO44068	A/Albany/18/1968(H3N2)	M	K	T	I	I	A	L	S	Y	I	F	Y	L	A	L	G	Q	D	L	P	G	N	D	-	N	S	T	A	T	L	C	L	G	H	H	A	V	P	N	G	T	L	V	K	T	I	T	N
ACF41779	A/Hong Kong/1-11-MA21-1/1968(H3N2)	M	K	T	I	I	A	L	S	Y	I	F	C	L	A	L	G	Q	D	L	P	G	N	D	-	N	S	T	A	T	L	C	L	G	H	H	A	V	P	N	G	T	L	V	K	T	I	T	D
AAA43239	A/Aichi/2/1968(H3N2)	M	K	T	I	I	A	L	S	Y	I	F	C	L	P	L	G	Q	D	L	P	G	N	D	-	N	S	T	A	T	L	C	L	G	H	H	A	V	P	N	G	T	L	V	K	T	I	T	D
ABB80034	A/Hong Kong/3/1969(H3N2)	M	K	T	I	I	A	L	S	Y	I	F	C	L	V	L	G	Q	D	L	P	G	N	D	-	N	S	T	A	T	L	C	L	G	H	H	A	V	P	N	G	T	L	V	K	T	I	T	D
ABN51132	A/Albany/3/1969(H3N2)	M	K	T	I	I	A	L	S	Y	I	F	C	L	A	L	G	Q	D	L	P	G	N	D	-	N	S	T	A	T	L	C	L	G	H	H	A	V	P	N	G	T	L	V	K	T	I	T	D
ABS49910	A/Albany/3/1970(H3N2)	M	K	T	I	I	A	L	S	Y	I	F	C	L	A	L	G	Q	D	L	P	G	N	D	-	N	S	T	A	T	L	C	L	G	H	H	A	V	P	N	G	T	L	V	K	T	I	T	N
ABO52324	A/Albany/2/1970(H3N2)	M	K	T	I	I	A	L	S	Y	I	F	C	L	A	L	G	Q	D	L	P	G	N	D	-	N	S	T	A	T	L	C	L	G	H	H	A	V	P	N	G	T	L	V	K	T	I	T	N
ABB52376	A/Memphis/2/1971(H3N2)	M	K	T	I	I	A	L	S	Y	I	F	C	L	V	L	G	Q	D	L	P	X	N	D	-	N	S	T	A	T	L	C	L	G	H	H	A	V	P	N	G	T	L	V	K	T	I	T	N
AAA43187	A/Memphis/1/1971(H3N2)	M	K	T	I	I	A	L	S	H	I	F	C	L	V	L	G	Q	Y	L	P	G	N	D	-	N	S	T	A	T	L	C	L	G	H	H	A	V	P	N	G	T	L	V	K	T	I	T	N
ABP49184	A/Memphis/3/1971(H3N2)	M	K	T	I	I	A	L	S	Y	I	F	C	L	V	L	G	Q	D	L	P	G	N	D	-	K	S	T	A	T	L	C	L	G	H	H	A	V	P	N	G	T	L	V	K	T	I	T	N
AAZ80007	A/Memphis/1/1971(H3N2)	M	K	T	I	I	A	L	S	H	I	F	C	L	V	L	G	Q	Y	L	P	G	N	D	-	N	S	T	A	T	L	C	L	G	H	H	A	V	P	N	G	T	L	V	K	T	I	T	N
ABB82227	A/Hong Kong/46/1971(H3N2)	M	K	T	I	I	A	L	S	Y	I	F	C	L	T	L	G	Q	D	L	P	G	N	D	-	N	S	K	A	T	L	C	L	G	H	H	A	V	P	N	G	T	L	V	K	T	I	T	D
AAT64716	A/Bilthoven/21793/72(H3N2)	M	K	T	I	I	A	L	S	Y	I	F	C	L	V	L	G	Q	D	F	P	G	N	D	-	N	S	T	A	T	L	C	L	G	H	H	A	V	P	N	G	T	L	V	K	T	I	T	N
AAA43099	A/Udorn/307/1972(H3N2)	M	K	T	I	I	A	L	S	Y	I	F	C	L	V	L	G	Q	D	F	P	G	N	D	-	N	S	T	A	T	L	C	L	G	H	H	A	V	P	N	G	T	L	V	K	T	I	T	N
ABF21281	A/Udorn/307/1972(H3N2)	M	K	T	I	I	A	L	S	Y	I	F	C	L	V	L	G	Q	D	F	P	G	N	D	-	N	S	T	A	T	L	C	L	G	H	H	A	V	P	N	G	T	L	V	K	T	I	T	N
CAD22811	A/Udorn/307/1972(H3N2)	M	K	T	I	I	A	L	S	Y	I	F	C	L	V	L	G	Q	N	F	P	G	N	D	-	N	S	T	A	T	L	C	L	G	H	H	A	V	P	N	G	T	L	V	K	T	I	T	N
CAD22818	A/Udorn/307/1972(H3N2)	M	K	T	I	I	A	L	S	Y	I	F	C	L	V	L	G	Q	D	F	P	G	N	D	-	N	S	T	A	T	L	C	L	G	H	H	A	V	P	N	G	T	L	V	K	T	I	T	N
AAZ43383	A/Memphis/102/1972(H3N2)	M	K	T	I	I	A	L	S	Y	I	F	C	L	V	L	G	Q	D	F	P	G	N	D	-	N	S	T	A	T	L	C	L	G	H	H	A	V	P	N	G	T	L	V	K	T	I	T	N
ABE12623	A/England/1972(H3N2)	M	K	T	I	I	A	L	S	Y	I	F	C	L	V	L	G	Q	D	L	P	G	N	D	-	N	S	T	A	T	L	C	L	G	H	H	A	V	P	N	G	T	L	V	K	T	I	T	N
ABB80023	A/Hong Kong/50/1972(H3N2)	M	K	T	I	I	A	L	S	Y	I	F	Y	L	A	L	G	Q	D	L	P	G	N	D	-	N	S	K	A	T	L	C	L	G	H	H	A	V	P	N	G	T	L	V	K	T	I	T	N
ABC67565	A/Guandong/243/1972(H3N2)	M	K	T	I	I	A	L	S	Y	I	F	C	L	V	L	G	Q	D	F	P	G	N	D	-	N	S	T	A	T	L	C	L	G	H	H	A	V	P	N	G	T	L	V	K	T	I	T	N
ABC84542	A/Memphis/103/1972(H3N2)	M	K	T	I	I	A	L	S	Y	I	F	C	L	V	L	G	Q	D	F	P	G	N	D	-	N	S	T	A	T	L	C	L	G	H	H	A	V	P	N	G	T	L	V	K	T	I	T	N
ABD79032	A/udorn/1972(H3N2)	M	K	T	I	I	A	L	S	Y	I	F	C	L	V	L	G	Q	D	F	P	G	N	D	-	N	S	T	A	T	L	C	L	G	H	H	A	V	P	N	G	T	L	V	K	T	I	T	N
ABB04371	A/Hong Kong/6/1972(H3N2)	M	K	T	I	I	A	L	S	Y	I	F	Y	L	A	L	G	Q	D	L	P	G	N	D	-	N	S	K	A	T	L	C	L	G	H	H	A	V	P	N	G	T	L	V	K	T	I	T	D
ABE12532	A/Port Chalmers/1/1973(H3N2)	M	K	T	I	I	A	L	S	Y	I	F	C	L	V	L	G	Q	D	F	P	G	N	D	-	N	S	T	A	T	L	C	L	G	H	H	A	V	P	N	G	T	L	V	K	T	I	T	N
ABB04338	A/Hong Kong/11/1973(H3N2)	M	K	T	I	I	A	L	S	Y	I	F	C	L	V	L	G	Q	D	F	P	G	N	D	-	N	S	T	A	T	L	C	L	G	H	H	A	V	P	N	G	T	L	V	K	T	I	T	N
ABD60790	A/Hong Kong/33/1973(H3N2)	M	K	T	I	I	A	L	S	Y	I	F	C	L	V	L	G	Q	D	F	P	G	N	D	-	N	S	T	A	T	L	C	L	G	H	H	A	V	P	N	G	T	L	V	K	T	I	T	N
ABB96352	A/Memphis/101/1974(H3N2)	M	K	T	I	I	A	L	S	Y	I	F	C	L	V	L	A	Q	D	L	P	G	N	D	-	N	S	T	A	T	L	C	L	G	H	H	A	V	P	N	G	T	L	V	K	T	I	T	N
ABC40619	A/Hong Kong/49/1974(H3N2)	M	K	T	I	I	A	L	S	Y	I	F	C	L	V	L	G	Q	D	F	S	G	N	D	-	N	S	T	A	T	L	C	L	G	H	H	A	V	P	N	G	T	L	V	K	T	I	T	N
ABO52335	A/Albany/20/1974(H3N2)	M	K	T	I	I	A	L	S	Y	I	F	C	L	V	L	G	Q	D	F	P	R	N	D	-	N	S	T	A	T	L	C	L	G	H	H	A	V	P	N	G	T	L	V	K	T	I	T	N
AAT64717	A/Bilthoven/5930/74(H3N2)	M	K	T	I	I	A	L	S	Y	I	F	C	L	V	L	G	Q	D	L	P	G	N	D	-	N	S	T	A	T	L	C	L	G	H	H	A	V	P	N	G	T	L	V	K	T	I	T	N
ABB04294	A/Hong Kong/14/1974(H3N2)	M	K	T	I	I	A	L	S	Y	I	F	C	L	V	L	G	Q	D	L	P	G	N	D	-	N	S	T	A	T	L	C	L	G	H	H	A	V	P	N	G	T	L	V	K	T	I	T	N
ABB04928	A/Hong Kong/43/1975(H3N2)	M	K	T	I	I	A	L	S	Y	I	F	C	L	V	F	A	Q	D	L	P	G	N	D	-	N	S	T	A	T	L	C	L	G	H	H	A	V	P	N	G	T	L	V	K	T	I	T	N
ABB46392	A/Beijing/39/1975(H3N2)	M	K	T	I	I	A	L	S	Y	I	F	C	L	A	F	A	Q	D	L	P	G	N	D	-	N	S	T	A	T	L	C	L	G	H	H	A	V	P	N	G	T	L	V	K	T	I	T	N
AAT64718	A/Bilthoven/2600/75(H3N2)	M	K	T	I	I	A	L	S	Y	I	F	C	L	V	L	G	Q	D	F	P	R	N	D	-	N	S	T	A	T	L	C	L	G	H	H	A	V	P	N	G	T	L	V	K	T	I	T	N
CAA24270	A/Victoria/3/1975(H3N2)	M	K	T	I	I	A	L	S	Y	I	F	C	L	V	F	A	Q	D	L	P	G	N	D	N	N	S	T	A	T	L	C	L	G	H	H	A	V	P	N	G	T	L	V	K	T	I	T	N
ABO52313	A/Albany/42/1975(H3N2)	M	K	T	I	I	A	L	S	Y	I	F	C	L	V	F	A	Q	N	L	P	G	N	D	-	N	S	T	A	T	L	C	L	G	H	H	A	V	P	N	G	T	L	V	K	T	I	T	N
ABD16740	A/Memphis/108/1976(H3N2)	M	K	T	I	I	A	L	S	Y	I	F	C	L	V	F	A	Q	D	L	P	G	N	D	-	N	S	T	A	T	L	C	L	G	H	H	A	V	P	N	G	T	L	V	K	T	I	T	N
ABP49492	A/Albany/15/1976(H3N2)	M	K	T	I	I	A	L	S	Y	I	F	C	L	V	F	A	Q	G	L	P	G	N	D	-	N	S	T	A	T	L	C	L	G	H	H	A	V	P	N	G	T	L	V	K	T	I	T	N
ABD16751	A/Memphis/106/1976(H3N2)	M	K	T	I	I	A	L	S	Y	I	F	C	L	V	F	A	Q	D	L	P	G	N	D	-	N	S	T	A	T	L	C	L	G	H	H	A	V	P	N	G	T	L	V	K	T	I	T	N
ABB96363	A/Memphis/137/1976(H3N2)	M	K	T	I	I	A	L	S	Y	I	F	C	L	V	F	A	Q	D	L	P	G	N	D	-	N	S	T	A	T	L	C	L	G	H	H	A	V	P	N	G	T	L	V	K	T	I	T	N
ABQ01366	A/Albany/1/1976(H3N2)	M	K	T	I	I	A	L	S	Y	I	F	C	L	V	F	A	Q	D	L	P	G	N	D	-	N	S	T	A	T	L	C	L	G	H	H	A	V	P	N	G	T	L	V	K	T	I	T	N
ABC40544	A/Memphis/103/1976(H3N2)	M	K	T	I	I	A	L	S	Y	V	F	C	L	V	F	A	Q	D	L	P	G	N	D	-	N	S	T	A	T	L	C	L	G	H	H	A	V	P	N	G	T	L	V	K	T	I	T	N
ABB96374	A/Memphis/1/1977(H3N2)	M	K	T	I	I	A	L	S	Y	I	F	C	Q	V	F	A	Q	N	L	P	G	N	D	-	N	S	T	A	T	L	C	L	G	H	H	A	V	P	N	G	T	L	V	K	T	I	T	N
CAA29337	A/England/321/1977(H3N2)	M	K	T	I	I	A	L	S	Y	I	F	C	Q	V	L	A	Q	N	L	P	G	N	D	-	N	S	T	A	T	L	C	L	A	H	H	A	V	P	N	G	T	L	V	K	T	I	T	N
ABB96520	A/Nanjing/49/1977(H3N2)	M	K	T	I	I	A	L	S	Y	I	F	C	L	A	L	G	Q	D	L	P	G	N	G	-	N	S	T	A	T	L	C	L	G	H	H	A	V	P	N	G	T	L	V	K	T	I	T	D
ABO52346	A/Albany/4/1977(H3N2)	M	K	T	I	I	A	L	S	Y	I	F	C	L	V	F	A	Q	D	L	P	G	N	D	-	N	S	T	A	T	L	C	L	G	H	H	A	V	P	N	G	T	L	V	K	T	I	T	N
ABB96330	A/Memphis/12/1978(H3N2)	M	K	T	I	I	A	L	S	Y	I	F	C	Q	V	F	A	Q	N	L	P	G	N	D	-	N	S	T	A	T	L	C	L	G	H	H	A	V	P	N	G	T	L	V	K	T	I	T	N
ABO38230	A/Memphis/16/1978(H3N2)	M	K	T	I	I	A	L	S	Y	I	F	C	Q	V	F	A	Q	N	L	P	G	N	D	-	N	S	T	A	T	L	C	L	G	H	H	A	V	P	N	G	T	L	V	K	T	I	T	N
ABB96319	A/Memphis/2/1978(H3N2)	M	K	T	I	I	A	L	S	Y	I	F	C	Q	V	F	A	Q	N	L	P	G	N	D	-	N	S	T	A	T	L	C	L	G	H	H	A	V	P	N	G	T	L	V	K	T	I	T	N
ABO33069	A/Albany/14/1978(H3N2)	M	K	T	I	I	A	L	S	Y	I	F	C	L	V	F	A	Q	N	L	P	G	N	D	-	N	S	T	A	T	L	C	L	G	H	H	A	V	P	N	G	T	L	V	K	T	I	T	N
ABC46554	A/Memphis/19/1978(H3N2)	M	K	T	I	I	A	L	S	Y	I	F	C	Q	V	F	A	Q	N	L	P	G	N	D	-	N	S	T	A	T	L	C	L	G	H	H	A	V	P	N	G	T	L	V	K	T	I	T	N
ABB96341	A/Memphis/18/1978(H3N2)	M	K	T	I	I	A	L	S	Y	I	F	C	Q	V	F	A	Q	N	L	P	G	N	D	-	N	S	T	A	T	L	C	L	G	H	H	A	V	P	N	G	T	L	V	K	T	I	T	N
ABF21268	A/Bangkok/1/1979(H3N2)	M	K	T	I	I	A	L	S	Y	I	F	C	L	V	F	A	Q	N	L	P	G	N	D	-	N	S	T	A	T	L	C	L	G	H	H	A	V	P	N	G	T	L	V	K	T	I	T	N
ABB04283	A/Hong Kong/46/1980(H3N2)	M	K	T	I	I	A	L	S	Y	I	F	C	L	V	F	A	Q	N	L	P	G	N	D	-	N	S	T	A	T	L	C	L	G	H	H	A	V	P	N	G	T	L	V	K	T	I	T	N
ABB53751	A/Nanjing/13/1980(H3N2)	M	K	T	I	I	A	L	S	Y	I	S	C	L	V	F	A	Q	N	L	P	G	N	D	-	N	S	T	A	T	L	C	L	G	H	H	A	V	P	N	G	T	L	V	K	T	I	T	N
ABC40555	A/Memphis/9/1980(H3N2)	M	K	T	I	I	A	L	S	Y	I	F	C	L	V	F	A	Q	N	L	P	R	N	D	-	K	S	T	A	T	L	C	L	G	H	H	A	V	P	N	G	T	L	V	K	T	I	T	N
ABC46565	A/Memphis/4/1980(H3N2)	M	K	T	I	I	A	L	S	Y	I	F	C	L	V	F	A	Q	N	L	P	G	N	D	-	K	S	T	A	T	L	C	L	G	H	H	A	V	P	N	G	T	L	V	K	T	I	T	N
ABB46547	A/Hong Kong/45/1980(H3N2)	M	K	T	I	I	A	L	S	Y	I	F	C	L	V	F	A	Q	N	L	P	G	N	D	-	N	S	T	A	T	L	C	L	G	H	H	A	V	P	N	G	T	L	V	K	T	I	T	N
ABB96498	A/Nanjing/2/1982(H3N2)	M	K	T	I	I	A	L	S	Y	I	L	C	L	V	F	A	Q	N	L	P	G	N	D	-	N	S	T	A	T	L	C	L	G	H	H	A	V	P	N	G	T	L	V	K	T	I	T	N
ABB46403	A/Hong Kong/1/1982(H3N2)	M	K	T	I	I	A	L	S	Y	I	L	C	L	V	F	A	Q	N	L	P	G	N	D	-	N	S	T	A	T	L	C	L	G	H	H	A	V	P	N	G	T	L	V	K	T	I	T	N
ABD61529	A/Memphis/33/1983(H3N2)	M	K	T	I	I	A	L	S	Y	I	F	C	L	V	F	A	Q	K	L	P	G	N	D	-	N	S	T	A	T	L	C	L	G	H	H	A	V	P	N	G	T	L	V	K	T	I	T	N
ABB04939	A/Hong Kong/5/1983(H3N2)	M	K	T	I	I	A	L	S	Y	I	F	C	L	V	F	A	Q	K	L	P	G	N	D	-	N	S	T	A	T	L	C	L	G	H	H	A	V	P	N	G	T	L	V	K	T	I	T	N
ABB79788	A/Hong Kong/14/1983(H3N2)	M	K	T	I	I	A	L	S	Y	I	F	C	L	V	F	A	Q	K	L	P	G	N	D	-	N	S	T	A	T	L	C	L	G	H	H	A	V	P	N	G	T	L	V	K	T	I	T	N
ABC39805	A/Nanjing/36/1983(H3N2)	M	K	T	I	I	A	L	S	Y	I	L	C	L	V	F	A	Q	N	L	P	G	N	D	-	N	S	T	A	T	L	C	L	G	H	H	A	V	P	N	G	T	L	V	K	T	I	T	N
ABB04917	A/Hong Kong/26/1983(H3N2)	M	K	T	I	I	A	L	S	Y	I	F	C	L	V	F	A	Q	K	L	P	G	N	D	-	N	S	T	A	T	L	C	L	G	H	H	A	V	P	N	G	T	L	V	K	T	I	T	N
ABC86148	A/Nanjing/28/1984(H3N2)	M	K	T	I	I	A	L	S	Y	I	F	C	L	V	F	A	Q	K	L	P	G	N	D	-	N	S	T	A	T	L	C	L	G	H	H	A	V	P	N	G	T	L	V	K	T	I	T	N
ABB79799	A/Hong Kong/4/1984(H3N2)	M	K	T	I	I	A	L	S	Y	I	F	C	L	V	F	A	Q	K	L	P	G	N	D	-	N	S	T	A	T	L	C	L	G	H	H	A	V	P	N	G	T	L	V	K	T	I	T	N
ABB04950	A/Hong Kong/7/1984(H3N2)	M	K	T	I	I	A	L	S	Y	I	F	C	L	V	F	A	Q	K	L	P	G	N	D	-	N	S	T	A	T	L	C	L	G	H	H	A	V	P	N	G	T	L	V	K	T	I	T	N
ABD16729	A/Memphis/7/1985(H3N2)	M	K	T	I	I	A	L	S	Y	I	F	C	L	V	F	A	Q	K	L	P	G	N	D	-	N	S	T	A	T	L	C	L	G	H	H	A	V	P	N	G	T	L	V	K	T	I	T	N
ABG37208	A/Memphis/12/1985(H3N2)	M	K	T	I	I	A	L	S	Y	I	S	C	L	V	F	A	Q	K	L	P	G	N	D	-	N	S	T	A	T	L	C	L	G	H	H	A	V	P	N	G	T	L	V	K	T	I	T	N
ABB04349	A/Hong Kong/7/1985(H3N2)	M	K	T	I	I	A	L	S	Y	I	F	C	L	V	F	A	Q	K	L	P	G	N	D	-	N	S	T	A	T	L	C	L	G	H	H	A	V	P	N	G	T	L	V	K	T	I	T	N
ABC84531	A/Memphis/5/1985(H3N2)	M	K	T	I	I	A	L	S	Y	I	F	C	L	V	F	A	Q	K	L	P	G	N	D	-	N	S	T	A	T	L	C	L	G	H	H	A	V	P	N	G	T	L	V	K	T	I	T	N
ABD61777	A/Memphis/2/1985(H3N2)	M	K	T	I	I	A	L	S	Y	I	F	C	L	G	F	A	Q	K	L	P	G	N	D	-	N	S	T	A	T	L	C	L	G	H	H	A	V	P	N	G	T	L	V	K	T	I	T	N
ABB04305	A/Hong Kong/6/1985(H3N2)	M	K	T	I	I	A	L	S	Y	I	F	C	L	V	F	A	Q	K	L	P	E	N	D	-	N	S	T	A	T	L	C	L	G	H	H	A	V	P	N	G	T	L	V	K	T	I	T	N
ABD17334	A/Memphis/25/1985(H3N2)	M	K	T	I	I	A	L	S	Y	I	S	C	L	V	F	A	Q	K	L	P	G	N	D	-	N	S	T	A	T	L	C	L	G	H	H	A	V	P	N	G	T	L	V	K	T	I	T	N
ABB04327	A/Hong Kong/24/1985(H3N2)	M	K	T	I	I	A	L	S	Y	I	F	C	L	V	F	A	Q	K	L	P	G	N	D	-	N	S	T	A	T	L	C	L	G	H	H	A	V	P	N	G	T	L	V	K	T	I	T	N
AAZ43370	A/Memphis/66/1986(H3N2)	M	K	T	I	I	A	L	S	Y	I	F	C	L	V	F	A	Q	K	L	P	G	N	D	-	N	S	T	A	T	L	C	L	G	H	H	A	V	P	N	G	T	L	V	K	T	I	T	N
ABD16718	A/Memphis/11/1986(H3N2)	M	K	T	I	I	A	L	S	Y	I	F	C	L	V	F	A	Q	K	L	P	G	N	D	-	N	S	T	A	T	L	C	L	G	H	H	A	V	P	N	G	T	L	V	K	T	I	T	N
ABO38241	A/Memphis/3/1986(H3N2)	M	K	T	I	I	A	L	S	Y	I	S	C	L	V	F	A	Q	K	L	P	G	N	D	-	N	S	T	A	T	L	C	L	G	H	H	A	V	P	N	G	T	L	V	K	T	I	T	N
ABF21271	A/Leningrad/360/1986(H3N2)	M	K	T	I	I	A	L	S	Y	I	F	C	L	V	F	A	Q	K	L	P	G	N	D	-	N	S	T	A	T	L	C	L	G	H	H	A	V	P	N	G	T	L	V	K	T	I	T	N
ABA16214	A/Memphis/1/1986(H3N2)	M	K	T	I	I	A	L	S	Y	I	S	C	L	V	F	A	Q	K	L	P	G	N	D	-	N	S	T	A	T	L	C	L	G	H	H	A	V	P	N	G	T	L	V	K	T	I	T	N
AAT64728	A/Colorado/2/86(H3N2)	M	K	T	I	I	A	L	S	Y	I	F	C	L	V	F	A	Q	K	L	P	G	N	D	-	N	S	T	A	T	L	C	L	G	H	H	A	V	P	N	G	T	L	V	K	T	I	T	N
ABB04360	A/Hong Kong/7/1987(H3N2)	M	K	T	I	I	A	L	S	Y	I	F	C	L	V	F	A	Q	K	L	P	G	N	D	-	N	S	T	A	T	L	C	L	G	H	H	A	V	P	N	G	T	L	V	K	T	I	T	N
AAT64729	A/Netherlands/450/88(H3N2)	M	K	T	I	I	A	L	S	Y	I	F	C	L	V	F	A	Q	K	L	P	G	N	D	-	N	S	T	A	T	L	C	L	G	H	H	A	V	P	N	G	T	L	V	K	T	I	T	N
AAT64731	A/Stockholm/12/88(H3N2)	M	K	T	I	I	A	L	S	Y	I	F	C	L	V	F	A	Q	K	L	P	G	N	D	-	N	S	T	A	T	L	C	L	G	H	H	A	V	P	N	G	T	L	V	K	T	I	T	N
ABD16593	A/Memphis/5/1988(H3N2)	M	K	T	I	I	A	L	S	Y	I	F	C	L	V	F	A	Q	K	L	P	G	N	D	-	N	S	T	A	T	L	C	L	G	H	H	A	V	P	N	G	T	L	V	K	T	I	T	N
AAT64730	A/England/427/1988(H3N2)	M	K	T	I	I	A	L	S	Y	I	F	C	L	V	F	A	Q	K	L	P	G	N	D	-	N	S	T	A	T	L	C	L	G	H	H	A	V	P	N	G	T	L	V	K	T	I	T	N
CAC81017	A/Cottbus/42/88 (H3N2)	M	K	T	I	I	A	L	S	Y	I	F	C	L	V	F	A	Q	K	L	P	G	N	D	-	N	S	T	A	T	L	C	L	G	H	H	A	V	P	N	G	T	L	V	K	T	I	T	N
ABD16582	A/Memphis/15/1988(H3N2)	M	K	T	I	I	A	L	S	Y	I	F	C	L	V	F	A	Q	K	L	P	G	N	D	-	N	S	T	A	T	L	C	L	G	H	H	A	V	P	N	G	T	L	V	K	T	I	T	N
ABB04316	A/Hong Kong/2/1988(H3N2)	M	K	T	I	I	A	L	S	Y	I	F	C	L	V	F	A	Q	K	L	P	G	N	D	-	N	S	T	A	T	L	C	L	G	H	H	A	V	P	N	G	T	L	V	K	T	I	T	N
ABB96509	A/Memphis/13/1988(H3N2)	M	K	T	I	I	A	L	S	Y	I	F	C	L	V	F	A	Q	K	L	P	G	N	D	-	N	S	T	A	T	L	C	L	G	H	H	A	V	P	N	G	T	L	V	K	T	I	T	N
CAC81013	A/Berlin/6/88(H3N2)	M	K	T	I	I	A	L	S	Y	I	F	C	L	V	F	A	Q	K	L	P	G	N	D	-	N	S	T	A	T	L	C	L	G	H	H	A	V	P	N	G	T	L	V	K	T	I	T	N
ACI26549	A/Siena/3/1988(H3N2)	M	K	T	I	I	A	L	S	Y	I	F	C	L	V	F	A	Q	K	L	P	G	N	D	-	N	S	T	A	T	L	C	L	G	H	H	A	V	P	N	G	T	L	V	K	T	I	T	N
AAT64741	A/Beijing/353/1989(H3N2)	M	K	T	I	I	A	L	S	Y	I	L	C	L	V	F	A	Q	K	L	P	G	N	D	-	N	S	T	A	T	L	C	L	G	H	H	A	V	P	N	G	T	L	V	K	T	I	T	N
AAB58297	A/Beijing/353/1989(H3N2)	M	K	T	I	I	A	L	S	Y	I	L	C	L	V	F	A	Q	K	L	P	G	N	D	-	N	S	T	A	T	L	C	L	G	H	H	A	V	P	N	G	T	L	V	K	T	I	T	N
AAT64734	A/Hong Kong/1/1989(H3N2)	M	K	T	I	I	A	L	S	Y	I	F	C	L	V	F	A	Q	K	L	P	G	N	D	-	N	S	T	A	T	L	C	L	G	H	H	A	V	P	N	G	T	L	V	K	T	I	T	N
ABF21269	A/Beijing/353/1989(H3N2)	M	K	T	I	I	A	L	S	Y	I	L	C	L	V	F	A	Q	K	L	P	G	N	D	-	N	S	T	A	T	L	C	L	G	H	H	A	V	P	N	G	T	L	V	K	T	I	T	N
ABD16571	A/Memphis/7/1990(H3N2)	M	K	T	I	I	A	L	S	Y	I	F	C	L	V	V	A	Q	K	L	P	G	N	D	-	N	S	T	A	T	L	C	L	G	H	H	A	V	P	N	G	T	I	V	K	T	I	T	N
AAT64748	A/Victoria/2/90(H3N2)	M	K	T	I	I	A	L	S	Y	I	L	C	L	V	F	A	Q	K	L	P	G	N	D	-	N	S	T	A	T	L	C	L	G	H	H	A	V	P	N	G	T	L	V	K	T	I	T	N
ABA43336	A/Memphis/1/1990(H3N2)	M	K	T	I	I	A	L	S	Y	I	F	C	L	V	F	A	Q	K	L	P	G	N	D	-	N	S	T	A	T	L	C	L	G	H	H	A	V	P	N	G	T	L	V	K	T	I	T	N
ABG37219	A/Memphis/2/1990(H3N2)	M	K	T	I	I	A	L	S	Y	I	F	C	L	V	F	A	Q	K	L	P	G	N	D	-	N	S	T	A	T	L	C	L	G	H	H	A	V	P	N	G	T	L	V	K	T	I	T	N
ACI26560	A/Siena/4/1990(H3N2)	M	K	T	I	I	A	L	S	Y	I	F	C	L	V	F	A	Q	K	L	P	G	N	D	-	N	S	T	A	T	L	C	L	G	H	H	A	V	P	N	G	T	L	V	K	T	I	T	N
ACI26571	A/Siena/10/1990(H3N2)	M	K	T	I	I	A	L	S	Y	I	F	C	L	V	F	A	Q	K	L	P	G	N	D	-	N	S	T	A	T	L	C	L	G	H	H	A	V	P	N	G	T	L	V	K	T	I	T	N
ACK99454	A/Siena/1/1991(H3N2)	M	K	T	I	I	A	L	S	Y	I	L	C	L	V	F	A	Q	K	L	P	G	N	D	-	N	S	T	A	T	L	C	L	G	H	H	A	V	P	N	G	T	L	V	K	T	I	T	N
ACI26582	A/Siena/5/1991(H3N2)	M	K	T	I	I	A	L	S	Y	I	L	C	L	V	F	A	Q	K	L	P	G	N	D	-	N	S	T	A	T	L	C	L	G	H	H	A	V	P	N	G	T	L	V	K	T	I	T	N
ACI26593	A/Siena/6/1991(H3N2)	M	K	T	I	I	A	L	S	Y	I	L	C	L	V	F	A	Q	K	L	P	G	N	D	-	N	S	T	A	T	L	C	L	G	H	H	A	V	P	N	G	T	L	V	K	T	I	T	N
ABB04906	A/Hong Kong/14/1992(H3N2)	M	K	T	I	I	A	L	S	Y	I	L	C	L	V	F	A	Q	K	L	P	G	N	D	-	N	S	T	A	T	L	C	L	G	H	H	A	V	P	N	G	T	L	V	K	T	I	T	N
AAA87553	A/Beijing/32/1992(H3N2)	M	K	T	I	I	A	L	S	Y	I	L	C	L	V	F	A	Q	K	L	P	G	N	D	-	N	S	T	A	T	L	C	L	G	H	H	A	V	P	N	G	T	L	V	K	T	I	T	N
ABB79968	A/Nanchang/58/1993(H3N2)	M	K	T	I	I	A	L	S	Y	I	L	C	L	V	F	A	Q	K	L	P	G	N	D	-	N	S	T	A	T	L	C	L	G	H	H	A	V	P	N	G	T	L	V	K	T	I	T	N
ABD60801	A/Nanchang/12/1993(H3N2)	M	K	T	I	I	A	L	S	Y	I	L	C	L	V	F	A	Q	K	L	P	G	N	D	-	N	S	T	A	T	L	C	L	G	H	H	A	V	P	N	G	T	L	V	K	T	I	T	N
ACL12129	A/Shangdong/9/1993(H3N2)	M	K	T	I	I	A	L	S	Y	I	L	C	L	V	F	A	Q	K	L	P	G	N	D	-	N	S	T	A	T	L	C	L	G	H	H	A	V	P	N	G	T	L	V	K	T	I	T	N
ABG88729	A/New York/754/1993(H3N2)	M	K	T	I	I	A	L	S	Y	I	L	C	L	V	F	A	Q	K	L	P	G	N	D	-	N	S	T	A	T	L	C	L	G	H	H	A	V	P	N	G	T	L	V	K	T	I	T	N
ABG48280	A/New York/756/1993(H3N2)	M	K	T	I	I	A	L	S	Y	I	L	C	L	V	F	A	Q	K	L	P	G	N	D	-	N	S	T	A	T	L	C	L	G	H	H	A	V	P	N	G	T	L	V	K	T	I	T	N
ABI30854	A/New York/793/1993(H3N2)	M	K	T	I	I	A	L	S	Y	I	L	C	L	V	F	A	Q	K	L	P	G	N	D	-	N	S	T	A	T	L	C	L	G	H	H	A	V	P	N	G	T	L	V	K	T	I	T	N
ABG48291	A/New York/758/1993(H3N2)	M	K	T	I	I	A	L	S	Y	I	L	C	L	V	F	A	Q	K	L	P	G	N	D	-	N	S	T	A	T	L	C	L	G	H	H	A	V	P	N	G	T	L	V	K	T	I	T	N
ABG48313	A/New York/760/1993(H3N2)	M	K	T	I	I	A	L	S	Y	I	L	C	L	V	F	A	Q	K	L	P	G	N	D	-	N	S	T	A	T	L	C	L	G	H	H	A	V	P	N	G	T	L	V	K	T	I	T	N
ABI21365	A/New York/788/1993(H3N2)	M	K	T	I	I	A	L	S	Y	I	L	C	L	V	F	A	Q	K	L	P	G	N	D	-	N	S	T	A	T	L	C	L	G	H	H	A	V	P	N	G	T	L	V	K	T	I	T	N
ABI21486	A/New York/802/1993(H3N2)	M	K	T	I	I	A	L	S	Y	I	L	C	L	V	F	A	Q	K	L	P	G	N	D	-	N	S	T	A	T	L	C	L	G	H	H	A	V	P	N	G	T	L	V	K	T	I	T	N
ABI21332	A/New York/780/1993(H3N2)	M	K	T	I	I	A	L	S	Y	I	L	C	L	V	F	A	Q	K	L	P	G	N	D	-	N	S	T	A	T	L	C	L	G	H	H	A	V	P	N	G	T	L	V	K	T	I	T	N
ABG48368	A/New York/765/1993(H3N2)	M	K	T	I	I	A	L	S	Y	I	L	C	L	V	F	A	Q	K	L	P	G	N	D	-	N	S	T	A	T	L	C	L	G	H	H	A	V	P	N	G	T	L	V	K	T	I	T	N
ABG48324	A/New York/761/1993(H3N2)	M	K	T	I	I	A	L	S	Y	I	L	C	L	V	F	A	Q	K	L	P	G	N	D	-	N	S	T	A	T	L	C	L	G	H	H	A	V	P	N	G	T	L	V	K	T	I	T	N
ABI21420	A/New York/794/1993(H3N2)	M	K	T	I	I	A	L	S	Y	I	L	C	L	V	F	T	Q	K	L	P	G	N	D	-	N	S	T	A	T	L	C	L	G	H	H	A	V	P	N	G	T	L	V	K	T	I	T	N
ABG80359	A/New York/770/1993(H3N2)	M	K	T	I	I	A	L	S	Y	I	L	C	L	V	F	A	Q	K	L	P	G	N	D	-	N	S	T	A	T	L	C	L	G	H	H	A	V	P	N	G	T	L	V	K	T	I	T	N
ABG48302	A/New York/759/1993(H3N2)	M	K	T	I	I	A	L	S	Y	I	L	C	L	V	F	A	Q	K	L	P	G	N	D	-	N	S	T	A	T	L	C	L	G	H	H	A	V	P	N	G	T	L	V	K	T	I	T	N
ABI21354	A/New York/787/1993(H3N2)	M	K	T	I	I	A	L	S	Y	I	S	C	L	V	F	A	Q	K	L	P	G	N	D	-	N	S	T	A	T	L	C	L	G	H	H	A	V	P	N	G	T	L	V	K	T	I	T	N
ABG80381	A/New York/775/1993(H3N2)	M	K	T	I	I	A	L	S	Y	I	L	C	L	V	F	A	Q	K	L	P	G	N	D	-	N	S	T	A	T	L	C	L	G	H	H	A	V	P	N	G	T	L	V	K	T	I	T	N
ABI21398	A/New York/791/1993(H3N2)	M	K	T	I	I	A	L	S	Y	I	L	C	L	V	F	A	Q	K	L	P	G	N	D	-	N	S	T	A	T	L	C	L	G	H	H	A	V	P	N	G	T	L	V	K	T	I	T	N
ABI21244	A/New York/757/1993(H3N2)	M	K	T	I	I	A	L	S	Y	I	L	C	L	V	F	A	Q	K	L	P	G	N	D	-	N	S	T	A	T	L	C	L	G	H	H	A	V	P	N	G	T	L	V	K	T	I	T	N
ABG88784	A/New York/785/1993(H3N2)	M	K	T	I	I	A	L	S	Y	I	L	C	L	V	F	A	Q	K	L	P	G	N	D	-	N	S	T	A	T	L	C	L	G	H	H	A	V	P	N	G	T	L	V	K	T	I	T	N
ABG48346	A/New York/763/1993(H3N2)	M	K	T	I	I	A	L	S	Y	I	L	C	L	V	F	A	Q	K	L	P	G	N	D	-	N	S	T	A	T	L	C	L	G	H	H	A	V	P	N	G	T	L	V	K	T	I	T	N
ABG88773	A/New York/783/1993(H3N2)	M	K	T	I	I	A	L	S	Y	I	L	C	L	V	F	A	Q	K	L	P	G	N	D	-	N	S	T	A	T	L	C	L	G	H	H	A	V	P	N	G	T	L	V	K	T	I	T	N
ABG88762	A/New York/782/1993(H3N2)	M	K	T	I	I	A	L	S	Y	I	L	C	L	V	F	T	Q	K	L	P	G	N	D	-	N	S	T	A	T	L	C	L	G	H	H	A	V	P	N	G	T	L	V	K	T	I	T	N
ABG80348	A/New York/767/1993(H3N2)	M	K	T	I	I	A	L	S	Y	I	L	C	L	V	F	A	Q	K	L	P	G	N	D	-	N	S	T	A	T	L	C	L	G	H	H	A	V	P	N	G	T	L	V	K	T	I	T	N
ABI21376	A/New York/789/1993(H3N2)	M	K	T	I	I	A	L	S	Y	I	L	C	L	V	F	A	Q	K	L	P	G	N	D	-	N	S	T	A	T	L	C	L	G	H	H	A	V	P	N	G	T	L	V	K	T	I	T	N
ABG80370	A/New York/771/1993(H3N2)	M	K	T	I	I	A	L	S	Y	I	L	C	L	V	F	A	Q	K	L	P	G	N	D	-	N	S	T	A	T	L	C	L	G	H	H	A	V	P	N	G	T	L	V	K	T	I	T	N
ABG37351	A/New York/751/1993(H3N2)	M	K	T	I	I	A	L	S	Y	I	L	C	L	V	F	A	Q	K	L	P	G	N	D	-	N	S	T	A	T	L	C	L	G	H	H	A	V	P	N	G	T	L	V	K	T	I	T	N
ABG47939	A/New York/712/1993(H3N2)	M	K	T	I	I	A	L	S	Y	I	L	C	L	V	F	A	Q	K	L	P	G	N	D	-	N	S	T	A	T	L	C	L	G	H	H	A	V	P	N	G	T	L	V	K	T	I	T	N
ABG48038	A/New York/752/1993(H3N2)	M	K	T	I	I	A	L	S	Y	I	L	C	L	V	F	A	Q	K	L	P	G	N	D	-	N	S	T	A	T	L	C	L	G	H	H	A	V	P	N	G	T	L	V	K	T	I	T	N
ABB79957	A/Nanchang/0058/1994(H3N2)	M	K	T	I	I	A	L	S	Y	I	L	C	L	V	F	A	Q	K	L	P	G	N	D	-	N	S	T	A	T	L	C	L	G	H	H	A	V	P	N	G	T	L	V	K	T	I	T	N
AAT64695	A/Netherlands/18/94(H3N2)	M	K	T	I	I	A	L	S	Y	I	L	C	L	V	F	A	Q	K	L	P	G	N	D	-	N	S	T	A	T	L	C	L	G	H	H	A	V	P	N	G	T	L	V	K	T	I	T	N
ABB04961	A/Nanchang/0074/1994(H3N2)	M	K	T	I	I	A	L	S	Y	I	L	C	L	V	F	A	Q	K	L	P	G	N	D	-	N	S	T	A	T	L	C	L	G	H	H	A	V	P	N	G	T	L	V	K	T	I	T	N
ABG67234	A/New York/730/1994(H3N2)	M	K	T	I	I	A	L	S	Y	I	L	C	L	V	F	A	Q	K	L	P	G	D	D	-	N	S	T	A	T	L	C	L	G	H	H	A	V	P	N	G	T	L	V	K	T	I	T	N
ABG26934	A/New York/732/1994(H3N2)	M	K	T	I	I	A	L	S	Y	I	L	C	L	V	F	A	Q	K	L	P	G	N	D	-	N	S	T	A	T	L	C	L	G	H	H	A	V	P	N	G	T	L	V	K	T	I	T	N
ABG80161	A/New York/749/1994(H3N2)	M	K	T	I	I	A	L	S	Y	I	S	C	L	V	F	A	Q	K	L	P	G	N	D	-	N	S	T	A	T	L	C	L	G	H	H	A	V	P	N	G	T	L	V	K	T	I	T	N
ABG26923	A/New York/708/1994(H3N2)	M	K	T	I	I	A	L	S	Y	I	L	C	L	V	F	A	Q	K	L	P	G	N	D	-	N	S	T	A	T	L	C	L	G	H	H	A	V	P	N	G	T	L	V	K	T	I	T	N
ABG80139	A/New York/747/1994(H3N2)	M	K	T	I	I	A	L	S	Y	I	L	C	L	V	F	A	Q	K	L	P	G	N	D	-	N	S	T	A	T	L	C	L	G	H	H	A	V	P	N	G	T	L	V	K	T	I	T	N
ABG88454	A/New York/735/1994(H3N2)	M	K	T	I	I	A	L	S	Y	I	L	C	L	V	F	A	Q	K	L	P	G	N	D	-	N	S	T	A	T	L	C	L	G	H	H	A	V	P	N	G	T	L	V	K	T	I	T	N
ABG80117	A/New York/714/1994(H3N2)	M	K	T	I	I	A	L	S	Y	I	L	C	L	V	F	A	Q	K	L	P	G	N	D	-	N	S	T	A	T	L	C	L	G	H	H	A	V	P	N	G	T	L	V	K	T	I	T	N
ABG47961	A/New York/716/1994(H3N2)	M	K	T	I	I	A	L	S	Y	I	L	C	L	V	F	A	Q	K	L	P	G	N	D	-	N	S	T	A	T	L	C	L	G	H	H	A	V	P	N	G	T	L	V	K	T	I	T	N
ABG80150	A/New York/748/1994(H3N2)	M	K	T	I	I	A	L	S	Y	I	L	C	L	V	F	A	Q	K	L	P	G	N	D	-	N	S	T	A	T	L	C	L	G	H	H	A	V	P	N	G	T	L	V	K	T	I	T	N
ABI20947	A/New York/744/1994(H3N2)	M	K	T	I	I	A	L	S	Y	I	L	C	L	V	F	A	Q	K	L	P	G	N	D	-	N	S	T	A	T	L	C	L	G	H	H	A	V	P	N	G	T	L	V	K	T	I	T	N
ABG88465	A/New York/736/1994(H3N2)	M	K	T	I	I	A	L	S	Y	I	L	C	L	V	F	A	Q	K	L	P	G	N	D	-	N	S	T	A	T	L	C	L	G	H	H	A	V	P	N	G	T	L	V	K	T	I	T	N
ABG88520	A/New York/750/1994(H3N2)	M	K	T	I	I	A	L	S	Y	I	S	C	L	V	F	A	Q	K	L	P	G	N	D	-	N	S	T	A	T	L	C	L	G	H	H	A	V	P	N	G	T	L	V	K	T	I	T	N
ABG88432	A/New York/724/1994(H3N2)	M	K	T	I	I	A	L	S	Y	I	L	C	L	V	F	A	Q	K	L	P	G	N	D	-	N	S	T	A	T	L	C	L	G	H	H	A	V	P	N	G	T	L	V	K	T	I	T	N
ABG80073	A/New York/705/1994(H3N2)	M	K	T	I	I	A	L	S	Y	I	L	C	L	V	F	A	Q	K	L	P	G	N	D	-	N	S	T	A	T	L	C	L	G	H	H	A	V	P	N	G	T	L	V	K	T	I	T	N
ABI92324	A/New York/737/1994(H3N2)	M	K	T	I	I	A	L	S	Y	I	L	C	L	V	F	A	Q	K	L	P	G	N	D	-	N	S	T	A	T	L	C	L	G	H	H	A	V	P	N	G	T	L	V	K	T	I	T	N
ABF47858	A/New York/733/1994(H3N2)	M	K	T	I	I	A	L	S	Y	I	L	C	L	V	F	A	Q	K	L	P	G	N	D	-	N	G	T	A	T	L	C	L	G	H	H	A	V	P	N	G	T	L	V	K	T	I	T	N
ABI20958	A/New York/745/1994(H3N2)	M	K	T	I	I	A	L	S	Y	I	L	C	L	V	F	A	Q	K	L	P	G	N	D	-	N	S	T	A	T	L	C	L	G	H	H	A	V	P	N	G	T	L	V	K	T	I	T	N
ABG80095	A/New York/710/1994(H3N2)	M	K	T	I	I	A	L	S	Y	I	L	C	L	V	F	A	Q	K	L	P	G	N	D	-	N	S	T	A	T	L	C	L	G	H	H	A	V	P	N	G	T	L	V	K	T	I	T	N
ABG48005	A/New York/726/1994(H3N2)	M	K	T	I	I	A	L	S	Y	I	L	C	L	V	F	A	Q	K	L	P	G	N	D	-	N	S	T	A	T	L	C	L	G	H	H	A	V	P	N	G	T	L	V	K	T	I	T	N
ABG80084	A/New York/707/1994(H3N2)	M	K	T	I	I	A	L	S	Y	I	L	C	L	V	F	A	Q	K	L	P	G	N	D	-	N	S	T	A	T	L	C	L	G	H	H	A	V	P	N	G	T	L	V	K	T	I	T	N
ABG88531	A/New York/753/1994(H3N2)	M	K	T	I	I	A	L	S	Y	I	L	C	L	V	F	A	Q	K	L	P	G	N	D	-	N	S	T	A	T	L	C	L	G	H	H	A	V	P	N	G	T	L	V	K	T	I	T	N
ABG80128	A/New York/746/1994(H3N2)	M	K	T	I	I	A	L	S	Y	I	L	C	L	V	F	A	Q	K	L	P	G	N	D	-	N	S	T	A	T	L	C	L	G	H	H	A	V	P	N	G	T	L	V	K	T	I	T	N
ABG67212	A/New York/722/1994(H3N2)	M	K	T	I	I	A	L	S	Y	I	L	C	L	V	F	A	Q	K	L	P	G	N	D	-	N	S	T	A	T	L	C	L	G	H	H	A	V	P	N	G	T	L	V	K	T	I	T	N
ABG47950	A/New York/715/1994(H3N2)	M	K	T	I	I	A	L	S	Y	I	L	C	L	V	F	A	Q	K	L	P	G	N	D	-	N	S	T	A	T	L	C	L	G	H	H	A	V	P	N	G	T	L	V	K	T	I	T	N
ABG37230	A/New York/654/1994(H3N2)	M	K	T	I	I	A	L	S	Y	I	L	C	L	V	F	A	Q	K	L	P	G	N	D	-	N	S	T	A	T	L	C	L	G	H	H	A	V	P	N	G	T	L	V	K	T	I	T	N
ABG79963	A/New York/655/1994(H3N2)	M	K	T	I	I	A	L	S	Y	I	L	C	L	V	F	A	Q	K	L	P	G	N	D	-	N	S	T	A	T	L	C	L	G	H	H	A	V	P	N	G	T	L	V	K	T	I	T	N
ABG67157	A/New York/657/1994(H3N2)	M	K	T	I	I	A	L	S	Y	I	L	C	L	V	F	A	Q	K	L	P	G	N	D	-	N	S	T	A	T	L	C	L	G	H	H	A	V	P	N	G	T	L	V	K	T	I	T	N
ABG37252	A/New York/659/1994(H3N2)	M	K	T	I	I	A	L	S	Y	I	L	C	L	V	F	A	Q	K	L	T	G	N	D	-	N	S	T	A	T	L	C	L	G	H	H	A	V	P	N	G	T	L	V	K	T	I	T	N
ABI20903	A/New York/688/1994(H3N2)	M	K	T	I	I	A	L	S	Y	I	L	C	L	V	F	A	Q	K	L	P	G	N	D	-	N	S	T	A	T	L	C	L	G	H	H	A	V	P	N	G	T	L	V	K	T	I	T	N
ABG37274	A/New York/665/1994(H3N2)	M	K	T	I	I	A	L	S	Y	I	L	C	L	V	F	A	Q	K	L	P	G	N	D	-	N	S	T	A	T	L	C	L	G	H	H	A	V	P	N	G	T	L	V	K	T	I	T	N
ABG26868	A/New York/696/1994(H3N2)	M	K	T	I	I	A	L	S	Y	I	L	C	L	V	F	A	Q	K	L	P	G	N	D	-	N	S	T	A	T	L	C	L	G	H	H	A	V	P	N	G	T	L	V	K	T	I	T	N
AAZ74606	A/Memphis/24/1995(H3N2)	M	K	T	I	I	A	L	S	Y	I	L	C	L	V	F	A	Q	K	L	P	G	N	D	-	N	S	T	A	T	L	C	L	G	H	H	A	V	P	N	G	T	L	V	K	T	I	T	N
BAA86065	A/Nagasaki/97/95(H3N2)	M	K	T	I	I	A	L	S	Y	I	L	C	L	V	F	A	Q	K	L	P	G	N	D	-	N	S	T	A	T	L	C	L	G	H	H	A	V	P	N	G	T	L	V	K	T	I	T	N
BAA86062	A/Nagasaki/48/95(H3N2)	M	K	T	I	I	A	L	S	Y	I	L	C	L	V	F	A	Q	K	L	P	G	N	D	-	N	S	T	A	T	L	C	L	G	H	H	A	V	P	N	G	T	L	V	K	T	I	T	N
ABG26901	A/New York/702/1995(H3N2)	M	K	T	I	I	A	L	S	Y	I	L	C	L	V	F	A	Q	K	L	P	G	N	D	-	N	S	T	A	T	L	C	L	G	H	H	A	V	P	N	G	T	L	V	K	T	I	T	N
ABG37263	A/New York/662/1995(H3N2)	M	K	T	I	I	A	L	S	Y	I	L	C	L	V	F	A	Q	K	L	P	G	N	D	-	N	S	T	A	T	L	C	L	G	H	H	A	V	P	N	G	T	L	V	K	T	I	T	N
ABG26846	A/New York/692/1995(H3N2)	M	K	T	I	I	A	L	S	Y	I	L	C	L	V	F	A	Q	K	L	P	G	N	D	-	N	S	T	A	T	L	C	L	G	H	H	A	V	P	N	G	T	L	V	K	T	I	T	N
ABG88355	A/New York/673/1995(H3N2)	M	K	T	I	I	A	L	S	Y	I	L	C	L	V	F	A	Q	K	L	P	G	N	D	-	N	S	T	A	T	L	C	L	G	H	H	A	V	P	N	G	T	L	V	K	T	I	T	N
ABG26912	A/New York/703/1995(H3N2)	M	K	T	I	I	A	L	S	Y	I	L	C	L	V	F	A	Q	K	L	P	G	N	D	-	N	S	T	A	T	L	C	L	G	H	H	A	V	P	N	G	T	L	V	K	T	I	T	N
ABG26890	A/New York/698/1995(H3N2)	M	K	T	I	I	A	L	S	Y	I	L	C	L	V	F	A	Q	K	L	P	G	N	D	-	N	S	T	A	T	L	C	L	G	H	H	A	V	P	N	G	T	L	V	K	T	I	T	N
ABG88399	A/New York/699/1995(H3N2)	M	K	T	I	I	A	L	S	Y	I	L	C	L	V	F	A	Q	K	L	P	G	N	D	-	N	S	T	A	T	L	C	L	G	H	H	A	V	P	N	G	T	L	V	K	T	I	T	N
ABG47884	A/New York/685/1995(H3N2)	-	-	-	I	I	A	L	S	Y	I	L	C	L	V	F	A	Q	K	L	P	G	N	D	-	N	S	T	A	T	L	C	L	G	H	H	A	V	P	N	G	T	L	V	K	T	I	T	N
ABG26879	A/New York/697/1995(H3N2)	M	K	T	I	I	A	L	S	Y	I	L	C	L	V	F	A	Q	K	L	P	G	N	D	-	N	S	T	A	T	L	C	L	G	H	H	A	V	P	N	G	T	L	V	K	T	I	T	N
ABG80062	A/New York/700/1995(H3N2)	M	K	T	I	I	A	L	S	Y	I	L	C	L	V	F	A	Q	K	L	P	G	N	D	-	N	S	T	A	T	L	C	L	G	H	H	A	V	P	N	G	T	L	V	K	T	I	T	N
ABK40656	A/New York/681/1995(H3N2)	M	K	T	I	I	A	L	S	Y	I	L	C	L	V	F	A	Q	K	L	P	G	N	D	-	N	S	T	A	T	L	C	L	G	H	H	A	V	P	N	G	T	L	V	K	T	I	T	N
ABK40667	A/New York/701/1995(H3N2)	M	K	T	I	I	A	L	S	Y	I	L	C	L	V	F	A	Q	K	L	P	G	N	D	-	N	S	T	A	T	L	C	L	G	H	H	A	V	P	N	G	T	L	V	K	T	I	T	N
ABG67201	A/New York/682/1995(H3N2)	M	K	T	I	I	A	L	S	Y	F	L	C	L	V	F	A	Q	K	L	P	G	N	D	-	N	S	T	A	T	L	C	L	G	H	H	A	V	P	N	G	T	L	V	K	T	I	T	N
ABG26857	A/New York/695/1995(H3N2)	M	K	T	I	I	A	L	S	Y	I	L	C	L	V	F	A	Q	K	L	P	G	N	D	-	N	S	T	A	T	L	C	L	G	H	H	A	V	P	N	G	T	L	V	K	T	I	T	N
ABG37329	A/New York/679/1995(H3N2)	M	K	T	I	I	A	L	S	Y	I	L	C	L	V	F	A	Q	K	L	P	E	N	D	-	N	S	T	A	T	L	C	L	G	H	H	A	V	P	N	G	T	L	V	K	T	I	T	N
ABG79996	A/New York/664/1995(H3N2)	M	K	T	I	I	A	L	S	Y	I	L	C	L	V	F	A	Q	K	L	P	G	N	D	-	N	S	T	A	T	L	C	L	G	H	H	A	V	P	N	G	T	L	V	K	T	I	T	N
ABG37340	A/New York/693/1995(H3N2)	M	K	T	I	I	A	L	S	Y	I	L	C	L	V	F	A	Q	K	L	P	G	N	D	-	N	S	T	A	T	L	C	L	G	H	H	A	V	P	N	G	T	L	V	K	T	I	T	N
ABE13595	A/New York/606/1995(H3N2)	M	K	T	I	I	A	L	S	Y	I	L	C	L	V	F	A	Q	K	L	P	G	N	D	-	N	S	T	A	T	L	C	L	G	H	H	A	V	P	N	G	T	L	V	K	T	I	T	N
ABE14464	A/New York/634/1995(H3N2)	M	K	T	I	I	A	L	S	Y	I	L	C	Q	V	F	A	Q	K	L	P	G	N	D	-	N	S	T	A	T	L	C	L	G	H	H	A	V	P	N	G	T	L	V	K	T	I	T	N
ABE15578	A/New York/648/1995(H3N2)	M	K	T	I	I	A	L	S	Y	I	L	C	L	V	F	A	Q	K	L	P	G	N	D	-	N	S	T	A	T	L	C	L	G	H	H	A	V	P	N	G	T	L	V	K	T	I	T	N
ABG67667	A/New York/639/1995(H3N2)	M	K	T	I	I	A	L	S	Y	I	L	C	Q	V	F	A	Q	K	L	P	G	N	D	-	N	S	T	A	T	L	C	L	G	H	H	A	V	P	N	G	T	L	V	K	T	I	T	N
ABE13652	A/New York/612/1995(H3N2)	M	K	T	I	I	A	L	S	Y	I	L	C	Q	V	F	A	Q	K	L	P	G	N	D	-	N	S	T	A	T	L	C	L	G	H	H	A	V	P	N	G	T	L	V	K	T	I	T	N
ABG47851	A/New York/647/1995(H3N2)	M	K	T	I	I	A	L	S	Y	I	L	C	L	V	F	A	Q	K	L	P	G	N	D	-	N	S	T	A	T	L	C	L	G	H	H	A	V	P	N	G	T	L	V	K	T	I	T	N
ABE13639	A/New York/611/1995(H3N2)	M	K	T	I	I	A	L	S	Y	I	L	C	Q	V	F	A	Q	K	L	P	G	N	D	-	N	S	T	A	T	L	C	L	G	H	H	A	V	P	N	G	T	L	V	K	T	I	T	N
AAC59602	A/Vienna/47/96M(H3N2)	M	K	T	I	I	A	L	S	Y	I	L	C	L	V	F	A	Q	K	L	P	G	N	D	-	N	S	T	A	T	L	C	L	G	H	H	A	V	P	N	G	T	L	V	K	T	I	T	N
AAC59604	A/Vienna/47/96V(H3N2)	M	K	T	I	I	A	L	S	Y	I	L	C	L	V	F	A	Q	K	L	P	G	N	D	-	N	S	T	A	T	L	C	L	G	H	H	A	V	P	N	G	T	L	V	K	T	I	T	N
ABG37197	A/New York/641/1996(H3N2)	M	K	T	I	I	A	L	S	Y	I	L	C	Q	V	F	A	Q	K	L	P	G	N	D	-	N	S	T	A	T	L	C	L	G	H	H	A	V	P	N	G	T	L	V	K	T	I	T	N
ABE14052	A/New York/625/1996(H3N2)	M	K	T	I	I	A	L	S	Y	I	L	C	L	V	F	A	Q	K	L	P	G	N	D	-	N	S	T	A	T	L	C	L	G	H	H	A	V	P	N	G	T	L	V	K	T	I	T	N
ABE14840	A/New York/637/1996(H3N2)	M	K	T	I	I	A	L	S	Y	I	L	C	L	V	F	A	Q	K	L	P	R	N	D	-	N	S	T	A	T	L	C	L	G	H	H	A	V	P	N	G	T	L	V	K	T	I	T	N
ABG37175	A/New York/635/1996(H3N2)	M	K	T	I	I	A	L	S	Y	I	L	C	Q	V	F	A	K	K	L	P	G	N	D	-	N	S	T	A	T	L	C	L	G	H	H	A	V	P	N	G	T	L	V	K	T	I	T	N
ABG37186	A/New York/636/1996(H3N2)	M	K	T	I	I	A	L	S	Y	I	L	C	Q	V	F	A	Q	K	L	P	G	N	D	-	N	S	T	A	T	L	C	L	G	H	H	A	V	P	N	G	T	L	V	K	T	I	T	N
ABG37153	A/New York/624/1996(H3N2)	M	K	T	I	I	A	L	S	Y	I	L	C	Q	V	F	T	Q	K	L	P	G	N	D	-	N	S	T	A	T	L	C	L	G	H	H	A	V	P	N	G	T	L	V	K	T	I	T	N
ABE11911	A/New York/617/1996(H3N2)	M	K	T	I	I	A	L	S	Y	I	L	C	L	V	F	A	Q	K	L	P	G	N	D	-	N	S	T	A	T	L	C	L	G	H	H	A	V	P	N	G	T	L	V	K	T	I	T	N
ABE13606	A/New York/608/1996(H3N2)	M	K	T	I	I	A	L	S	Y	I	L	C	L	V	F	A	Q	K	L	P	G	N	D	-	N	S	T	A	T	L	C	L	G	H	H	A	V	P	N	G	T	L	V	K	T	I	T	N
ABG47862	A/New York/652/1996(H3N2)	M	R	T	I	I	A	L	S	Y	I	L	C	L	V	F	A	Q	K	L	P	G	N	D	-	N	S	T	A	T	L	C	L	G	H	H	A	V	P	N	G	T	L	V	K	T	I	T	N
ABD94844	A/New York/563/1996(H3N2)	M	K	T	I	I	A	L	S	Y	I	L	C	M	V	F	A	Q	K	L	P	G	N	D	-	N	S	T	A	T	L	C	L	G	H	H	A	V	P	N	G	T	L	V	K	T	I	T	N
ABG26769	A/New York/559/1996(H3N2)	M	K	T	I	I	A	L	S	Y	I	L	C	L	V	F	A	Q	K	L	P	G	N	D	-	N	S	T	A	T	L	C	L	G	H	H	A	V	P	N	G	T	L	V	K	T	I	T	N
ABD94866	A/New York/582/1996(H3N2)	M	K	T	I	I	A	L	S	Y	I	S	C	L	V	F	A	Q	K	L	P	G	N	D	-	N	S	T	A	T	L	C	L	G	H	H	A	V	P	N	G	T	L	V	K	T	I	T	N
ABD94888	A/New York/592/1996(H3N2)	M	K	T	I	I	A	L	S	Y	I	L	C	L	V	F	A	Q	K	L	P	G	N	D	-	N	S	T	A	T	L	C	L	G	H	H	A	V	P	N	G	T	L	V	K	T	I	T	N
ABD94855	A/New York/567/1996(H3N2)	M	K	T	I	I	A	L	S	Y	I	L	C	L	V	F	A	Q	K	L	P	G	N	D	-	N	S	T	A	T	L	C	L	G	H	H	A	V	P	N	G	T	L	V	K	T	I	T	N
ABD77851	A/New York/580/1996(H3N2)	M	K	T	I	I	A	L	S	Y	I	L	C	L	V	F	A	Q	K	L	P	G	N	D	-	N	S	T	A	T	L	C	L	G	H	H	A	V	P	N	G	T	L	V	K	T	I	T	N
ABD78126	A/New York/593/1996(H3N2)	M	K	T	I	I	A	L	S	Y	I	L	C	L	V	F	A	Q	K	L	P	G	N	D	-	N	S	T	A	T	L	C	L	G	H	H	A	V	P	N	G	T	L	V	K	T	I	T	N
ABE13555	A/New York/603/1996(H3N2)	M	K	T	I	I	A	L	S	Y	I	L	C	L	V	F	A	Q	K	L	P	G	N	D	-	N	S	T	A	T	L	C	L	G	H	H	A	V	P	N	G	T	L	V	K	T	I	T	N
ABD79244	A/New York/590/1996(H3N2)	M	K	T	I	I	A	L	S	Y	I	L	C	L	V	F	A	Q	K	L	P	G	N	D	-	N	S	T	A	T	L	C	L	G	H	H	A	V	P	N	G	T	L	V	K	T	I	T	N
ABD77840	A/New York/568/1996(H3N2)	M	K	T	I	I	A	L	S	Y	I	L	C	L	V	F	A	Q	K	L	P	G	N	D	-	N	S	T	A	T	L	C	L	G	H	H	A	V	P	N	G	T	L	V	K	T	I	T	N
ABD94833	A/New York/562/1996(H3N2)	M	K	T	I	I	A	L	S	Y	I	L	C	L	V	F	A	Q	K	L	P	G	N	D	-	N	S	T	A	T	L	C	L	G	H	H	A	V	P	N	G	T	L	V	K	T	I	T	N
ABG37131	A/New York/571/1996(H3N2)	M	K	T	I	I	A	L	S	Y	I	S	C	L	V	F	A	Q	K	L	P	G	N	D	-	N	S	T	A	T	L	C	L	G	H	H	A	V	P	N	G	T	L	V	K	T	I	T	N
ABD77895	A/New York/589/1996(H3N2)	M	K	T	I	I	A	L	S	Y	I	L	C	L	V	F	A	Q	K	L	P	G	N	D	-	N	S	T	A	T	L	C	L	G	H	H	A	V	P	N	G	T	L	V	K	T	I	T	N
ABD94877	A/New York/591/1996(H3N2)	M	K	T	I	I	A	L	S	Y	I	L	C	L	V	F	A	Q	K	L	P	G	N	D	-	N	S	T	A	T	L	C	L	G	H	H	A	V	P	N	G	T	L	V	K	T	I	T	N
ABD77873	A/New York/586/1996(H3N2)	M	K	T	I	I	A	L	S	Y	I	L	C	L	V	F	A	Q	K	L	P	G	N	D	-	N	S	T	A	T	L	C	L	G	H	H	A	V	P	N	G	T	L	V	K	T	I	T	N
ABE13471	A/New York/561/1996(H3N2)	M	K	T	I	I	A	L	S	Y	I	L	C	L	V	F	A	Q	K	L	P	G	N	D	-	N	S	T	A	T	L	C	L	G	H	H	A	V	P	N	G	T	L	V	K	T	I	T	N
ABD77697	A/New York/573/1996(H3N2)	M	K	T	I	I	A	L	S	Y	I	L	C	L	V	F	A	Q	K	L	P	G	N	D	-	N	S	T	A	T	L	C	L	G	H	H	A	V	P	N	G	T	L	V	K	T	I	T	N
ABD78115	A/New York/584/1996(H3N2)	M	K	T	I	I	A	L	S	Y	I	L	C	L	V	F	A	Q	K	L	P	G	N	D	-	N	S	T	A	T	L	C	L	G	H	H	A	V	P	N	G	T	L	V	K	T	I	T	N
AAK52912	A/Paris/908/97(H3N2)	M	K	T	I	I	A	L	S	Y	I	L	C	L	V	F	A	Q	K	L	P	G	N	D	-	N	S	T	A	T	L	C	L	G	H	H	A	V	P	N	G	T	L	V	K	T	I	T	N
AAK52910	A/Paris/896/97(H3N2)	M	K	T	I	I	A	L	S	Y	I	L	C	L	V	F	A	Q	K	L	P	G	N	D	-	N	S	T	A	T	L	C	L	G	H	H	A	V	P	N	G	T	L	V	K	T	I	T	N
ABD79134	A/New York/564/1997(H3N2)	M	K	T	I	I	A	L	S	Y	I	L	C	L	V	F	A	Q	K	L	P	G	N	D	-	N	S	T	A	T	L	C	L	G	H	H	A	V	P	N	G	T	L	V	K	T	I	T	N
ABD77686	A/New York/569/1997(H3N2)	M	K	T	I	I	A	L	S	Y	I	L	C	L	V	F	A	Q	K	L	P	G	N	D	-	N	S	T	A	T	L	C	L	G	H	H	A	V	P	N	G	T	L	V	K	T	I	T	N
ABD77829	A/New York/558/1997(H3N2)	M	K	T	I	I	A	L	S	Y	I	L	Y	L	V	F	A	Q	K	L	P	G	N	D	-	N	S	T	A	T	L	C	L	G	H	H	A	V	P	N	G	T	L	V	K	T	I	T	N
ACK99476	A/Siena/1/1997(H3N2)	M	K	T	I	I	A	L	S	Y	I	L	C	M	V	F	A	Q	K	L	P	G	N	D	-	N	S	T	A	T	L	C	L	G	H	H	A	V	P	N	G	T	L	V	K	T	I	T	N
ABD79211	A/New York/576/1997(H3N2)	M	K	T	I	I	A	L	S	Y	I	L	C	L	V	F	A	Q	K	L	P	G	N	D	-	N	S	T	A	T	L	C	L	G	H	H	A	V	P	N	G	T	L	V	K	T	I	T	N
ABD79123	A/New York/560/1997(H3N2)	M	K	T	I	I	A	L	S	Y	I	L	C	L	V	F	A	Q	K	L	P	G	N	D	-	N	S	T	A	T	L	C	L	G	H	H	A	V	P	N	G	T	L	V	K	T	I	T	N
ABD79189	A/New York/566/1997(H3N2)	M	K	T	I	I	A	L	S	Y	I	L	C	L	V	F	A	Q	K	L	P	G	N	D	-	N	S	T	A	T	L	C	L	G	H	H	A	V	P	N	G	T	L	V	K	T	I	T	N
ABD77862	A/New York/585/1997(H3N2)	M	K	T	I	I	A	L	S	Y	I	L	C	L	V	F	A	Q	K	L	P	G	N	D	-	N	S	T	A	T	L	C	L	G	H	H	A	V	P	N	G	T	L	V	K	T	I	T	N
ACF36373	A/Hong Kong/CUHK4245/1997(H3N2)	M	K	T	I	I	A	L	S	Y	I	L	C	M	V	F	A	Q	K	L	P	G	N	D	-	N	S	T	A	T	L	C	L	G	H	H	A	V	P	N	G	T	L	V	K	T	I	T	N
ACF36377	A/Hong Kong/CUHK4391/1997(H3N2)	M	K	T	I	I	A	L	S	Y	I	L	C	L	V	F	A	Q	K	L	P	G	N	D	-	N	S	T	A	T	L	C	L	G	H	H	A	V	P	N	G	T	L	V	K	T	I	T	N
ACF36379	A/Hong Kong/CUHK4529/1997(H3N2)	M	K	T	I	I	A	L	S	Y	I	L	C	L	V	F	A	Q	K	L	P	G	N	D	-	N	S	T	A	T	L	C	L	G	H	H	A	V	P	N	G	T	L	V	K	T	I	T	N
ACF36204	A/Hong Kong/CUHK12160/1997(H3N2)	M	K	T	I	I	A	L	S	Y	I	L	C	L	V	F	A	Q	K	L	P	G	N	D	-	N	S	T	A	T	L	C	L	G	H	H	A	V	P	N	G	T	L	V	K	T	I	T	N
ACF36210	A/Hong Kong/CUHK12563/1997(H3N2)	M	K	T	I	I	A	L	S	Y	I	L	C	L	V	F	A	Q	K	L	P	G	N	D	-	N	S	T	A	T	L	C	L	G	H	H	A	V	P	N	G	T	L	V	K	T	I	T	N
ACF36211	A/Hong Kong/CUHK12566/1997(H3N2)	M	K	T	I	I	A	L	S	Y	I	L	C	L	V	F	A	Q	K	L	P	G	N	D	-	N	S	T	A	T	L	C	L	G	H	H	A	V	P	N	G	T	L	V	N	T	I	T	N
ACF36215	A/Hong Kong/CUHK12794/1997(H3N2)	M	K	T	I	I	A	L	S	Y	I	L	C	L	V	F	A	Q	K	L	P	G	N	D	-	N	S	T	A	T	L	C	L	G	H	H	A	V	P	N	G	T	L	V	K	T	I	T	N
ACF36258	A/Hong Kong/CUHK20213/1997(H3N2)	M	K	T	I	I	A	L	S	Y	I	L	C	L	V	F	A	Q	K	L	P	G	N	D	-	N	S	T	A	T	L	C	L	G	H	H	A	V	P	N	G	T	L	V	K	T	I	T	N
ACF36259	A/Hong Kong/CUHK20217/1997(H3N2)	M	K	T	I	I	A	L	S	Y	I	L	C	L	V	F	A	Q	K	L	P	G	N	D	-	N	S	T	A	T	L	C	L	G	H	H	A	V	P	N	G	T	L	V	K	T	I	T	N
ACF36260	A/Hong Kong/CUHK20236/1997(H3N2)	M	K	T	I	I	A	L	S	Y	I	L	C	L	V	F	A	Q	K	L	P	G	N	D	-	N	S	T	A	T	L	C	L	G	H	H	A	V	P	N	G	T	L	V	K	T	I	T	N
ACF36256	A/Hong Kong/CUHK20199/1997(H3N2)	M	K	T	I	I	A	L	S	Y	I	L	C	L	V	F	A	Q	K	L	P	G	N	D	-	N	S	T	A	T	L	C	L	G	H	H	A	V	P	N	G	T	L	V	K	T	I	T	N
ACF36264	A/Hong Kong/CUHK20320/1997(H3N2)	M	K	T	I	I	A	L	S	Y	I	L	C	L	V	F	A	Q	K	L	P	G	N	D	-	N	S	T	A	T	L	C	L	G	H	H	A	V	P	N	G	T	L	V	K	T	I	T	N
ACF36265	A/Hong Kong/CUHK20523/1997(H3N2)	M	K	T	I	I	A	L	S	Y	I	L	C	P	V	F	S	Q	K	L	P	G	N	D	-	N	S	T	A	T	L	C	L	G	H	H	A	V	P	N	G	T	L	V	K	T	I	T	N
ACF36266	A/Hong Kong/CUHK20731/1997(H3N2)	M	K	T	I	I	A	L	S	Y	I	L	C	L	V	F	A	Q	K	L	P	G	N	D	-	N	S	T	A	T	L	C	L	G	H	H	A	V	P	N	G	T	L	V	K	T	I	T	T
ACF36267	A/Hong Kong/CUHK20992/1997(H3N2)	M	K	T	I	I	A	L	S	Y	I	L	C	L	V	F	A	Q	K	L	P	G	N	D	-	N	S	T	A	T	L	C	L	G	H	H	A	V	P	N	G	T	L	V	K	T	I	T	N
ACF36286	A/Hong Kong/CUHK22048/1997(H3N2)	M	K	T	I	I	A	L	S	Y	I	L	C	L	V	F	A	Q	K	L	P	G	N	D	-	N	S	T	A	T	L	C	L	G	H	H	A	V	P	N	G	T	L	V	K	T	I	T	N
ACF36296	A/Hong Kong/CUHK22736/1997(H3N2)	M	K	T	I	I	A	L	S	Y	I	L	C	L	V	F	A	Q	K	L	P	G	N	D	-	N	S	T	A	T	L	C	L	G	H	H	A	V	P	N	G	T	L	V	K	T	I	T	N
ABB80148	A/New York/501/1997(H3N2)	M	K	T	I	I	A	L	S	Y	I	L	C	L	V	F	A	Q	K	I	P	G	N	D	-	N	S	T	A	T	L	C	L	G	H	H	A	V	P	N	G	T	L	V	K	T	I	T	N
ABB77853	A/New York/503/1997(H3N2)	M	K	T	I	I	A	L	S	Y	I	S	C	L	V	F	A	Q	K	L	P	G	N	D	-	N	S	T	A	T	L	C	L	G	H	H	A	V	P	N	G	T	L	V	K	T	I	T	N
ABB59996	A/New York/505/1997(H3N2)	M	K	T	I	I	A	L	S	Y	I	L	C	L	V	F	A	Q	K	L	P	G	N	D	-	N	S	T	A	T	L	C	L	G	H	H	A	V	P	N	G	T	L	V	K	T	I	T	N
ABB79716	A/New York/515/1997(H3N2)	M	K	T	I	I	A	L	S	Y	I	S	C	L	V	F	A	Q	K	L	P	G	N	D	-	N	S	T	A	T	L	C	L	G	H	H	A	V	P	N	G	T	L	V	K	T	I	T	N
ABB77864	A/New York/508/1997(H3N2)	M	K	T	I	I	A	L	S	Y	I	S	C	L	V	F	A	Q	K	L	P	G	N	D	-	N	S	T	A	T	L	C	L	G	H	H	A	V	P	N	G	T	L	V	K	T	I	T	N
ACF36366	A/Hong Kong/CUHK41114/1997(H3N2)	M	K	T	I	I	A	L	S	Y	I	L	C	L	V	F	A	Q	K	L	P	G	N	D	-	N	S	T	A	T	L	C	L	G	H	H	A	V	P	N	G	T	L	V	K	T	I	T	N
ACF36370	A/Hong Kong/CUHK41507/1997(H3N2)	M	K	T	I	I	A	L	S	Y	I	L	C	L	V	F	A	Q	K	L	P	G	N	D	-	N	S	T	A	T	L	C	L	G	H	H	A	V	P	N	G	T	L	V	K	T	I	T	N
ABC67576	A/New York/526/1997(H3N2)	M	K	T	I	I	A	L	S	Y	I	L	C	L	V	F	A	Q	K	L	P	G	N	D	-	N	S	M	A	T	L	C	L	G	H	H	A	V	P	N	G	T	L	V	K	T	I	T	N
ABB80492	A/New York/522/1997(H3N2)	M	K	T	I	I	A	L	S	Y	I	L	C	L	V	F	A	Q	K	L	P	G	N	D	-	N	S	T	A	T	L	C	L	G	H	H	A	V	P	N	G	T	L	V	K	T	I	T	N
AAP23238	A/Memphis/31/98(H3N2)	M	K	T	I	I	A	L	S	Y	I	L	C	L	V	F	A	Q	K	L	P	G	N	D	-	N	S	T	A	T	L	C	L	G	H	H	A	V	P	N	G	T	L	V	K	T	I	T	N
BAA86063	A/Nagasaki/76/98(H3N2)	M	K	T	I	I	A	L	S	Y	I	L	C	L	V	F	A	Q	K	L	P	G	N	D	-	N	S	T	A	T	L	C	L	G	H	H	A	V	P	N	G	T	L	V	K	T	I	T	N
AAK53066	A/Switzerland/7729/98(H3N2)	M	K	T	I	I	A	L	S	Y	I	L	C	L	V	F	A	Q	K	L	P	G	N	D	-	N	S	T	A	T	L	C	L	G	H	H	A	V	P	N	G	T	L	V	K	T	I	T	N
AAK63816	A/Switzerland/7729/98(H3N2)	M	K	T	I	I	A	L	S	Y	I	L	C	L	V	F	A	Q	K	L	P	G	N	D	-	N	S	T	A	T	L	C	L	G	H	H	A	V	P	N	G	T	L	V	K	T	I	T	N
BAA86064	A/Nagasaki/93/98(H3N2)	M	K	T	I	I	A	L	S	Y	I	L	C	L	V	F	A	Q	K	L	P	G	N	D	-	N	S	T	A	T	L	C	L	G	H	H	A	V	P	N	G	T	L	V	K	T	I	T	N
ABW37358	A/Thailand/Siriraj-08/1998(H3N2)	M	K	T	I	I	A	L	S	Y	I	L	C	L	V	F	A	Q	K	L	P	G	N	D	-	N	S	T	A	T	L	C	L	G	H	H	A	V	P	N	G	T	L	V	K	T	I	T	N
ABB60007	A/New York/517/1998(H3N2)	M	K	T	I	I	A	L	S	Y	I	L	C	L	V	F	A	Q	K	L	P	G	N	D	-	N	S	T	A	T	L	C	L	G	H	H	A	V	P	N	G	T	L	V	K	T	I	T	N
ACF36184	A/Hong Kong/CUHK10186/1998(H3N2)	M	K	T	I	I	A	L	S	Y	I	L	C	L	V	F	A	Q	K	L	P	G	N	D	-	N	S	T	A	T	L	C	L	G	H	H	A	V	P	N	G	T	L	V	K	T	I	T	N
ABB80207	A/New York/520/1998(H3N2)	M	K	T	I	I	A	L	S	Y	I	L	C	L	V	F	A	Q	K	L	P	G	N	D	-	N	S	T	A	T	L	C	L	G	H	H	A	V	P	N	G	T	L	V	K	T	I	T	N
ACF36186	A/Hong Kong/CUHK10276/1998(H3N2)	M	K	T	I	I	A	L	S	Y	I	L	C	L	V	F	A	Q	K	L	P	G	N	D	-	N	S	T	A	T	L	C	L	G	H	H	A	V	P	N	G	T	L	V	K	T	I	T	N
ABB80218	A/New York/528/1998(H3N2)	M	K	T	I	I	A	L	S	Y	I	L	C	L	V	F	A	Q	K	I	P	G	N	D	-	N	S	T	A	T	L	C	L	G	H	H	A	V	P	N	G	T	L	V	K	T	I	T	N
ACF36189	A/Hong Kong/CUHK10554/1998(H3N2)	M	K	T	I	I	A	L	S	Y	I	L	C	L	V	F	A	Q	K	L	P	G	N	D	-	N	S	T	A	T	L	C	L	G	H	H	A	V	P	N	G	T	L	V	K	T	I	T	N
ACF36191	A/Hong Kong/CUHK10632/1998(H3N2)	M	K	T	I	I	A	L	S	Y	I	L	C	L	V	F	A	Q	K	L	P	G	N	D	-	N	S	T	A	T	L	C	L	G	H	H	A	V	P	N	G	T	L	V	K	T	I	T	N
ACF36192	A/Hong Kong/CUHK10660/1998(H3N2)	M	K	T	I	I	A	L	S	Y	I	L	C	L	V	F	A	Q	K	L	P	G	N	D	-	N	S	T	A	T	L	C	L	G	H	H	A	V	P	N	G	T	L	V	K	T	I	T	N
ACF36193	A/Hong Kong/CUHK10756/1998(H3N2)	M	K	T	I	I	A	L	S	Y	I	L	C	L	V	F	A	Q	K	L	P	G	N	D	-	N	S	T	A	T	L	C	L	G	H	H	A	V	P	N	G	T	L	V	K	T	I	T	N
ACF36194	A/Hong Kong/CUHK10954/1998(H3N2)	M	K	T	I	I	A	L	S	Y	I	L	C	L	V	F	A	Q	K	L	P	G	N	D	-	N	S	T	A	T	L	C	L	G	H	H	A	V	P	N	G	T	L	V	K	T	I	T	N
ACF36195	A/Hong Kong/CUHK10958/1998(H3N2)	M	K	T	I	I	A	L	S	Y	I	L	C	L	V	F	A	Q	K	L	P	G	N	D	-	N	S	T	A	T	L	C	L	G	H	H	A	V	P	N	G	T	L	V	K	T	I	T	N
ABB80661	A/New York/533/1998(H3N2)	M	K	T	I	I	A	L	S	Y	I	L	C	L	V	F	A	Q	K	I	P	G	N	D	-	N	S	T	A	T	L	C	L	G	H	H	A	V	P	N	G	T	L	V	K	T	I	T	N
ABC02234	A/New York/506/1998(H3N2)	M	K	T	I	I	A	L	S	Y	I	L	C	L	V	F	A	Q	K	L	P	G	N	D	-	N	S	T	A	T	L	C	L	G	H	H	A	V	P	N	G	T	L	V	K	T	I	T	N
ABB80503	A/New York/523/1998(H3N2)	M	K	T	I	I	A	L	S	Y	I	S	C	L	V	F	A	Q	K	L	P	G	N	D	-	N	N	T	A	T	L	C	L	G	H	H	A	V	P	N	G	T	L	V	K	T	I	T	N
ABD94822	A/New York/536/1998(H3N2)	M	K	T	I	I	A	L	S	Y	I	L	C	L	V	F	A	Q	K	I	P	G	N	D	-	N	S	T	A	T	L	C	L	G	H	H	A	V	P	N	G	T	L	V	K	T	I	T	N
ABB80251	A/New York/539/1998(H3N2)	M	K	T	I	I	A	L	S	Y	I	L	C	L	V	F	A	Q	K	L	P	G	N	D	-	N	S	T	A	T	L	C	L	G	H	H	A	V	P	N	G	T	L	V	K	T	I	T	N
ABB80724	A/New York/548/1998(H3N2)	M	K	T	I	I	A	L	S	Y	I	L	C	L	V	F	A	Q	K	L	P	G	N	D	-	N	S	T	A	T	L	C	L	G	H	H	A	V	P	N	G	T	L	V	K	T	I	T	N
ABB80196	A/New York/519/1998(H3N2)	M	K	T	I	I	A	L	S	Y	I	S	C	L	V	F	A	Q	K	L	P	G	N	D	-	N	S	T	A	T	L	C	L	G	H	H	A	V	P	N	G	T	L	V	K	T	I	T	N
ABB80682	A/New York/542/1998(H3N2)	M	K	T	I	I	A	L	S	Y	I	S	C	L	V	F	A	Q	K	L	P	G	N	D	-	N	S	T	A	T	L	C	L	G	H	H	A	V	P	N	G	T	L	V	K	T	I	T	N
ABB80529	A/New York/531/1998(H3N2)	M	K	T	I	I	A	L	S	Y	I	S	C	L	V	F	A	Q	K	L	P	G	N	D	-	N	S	T	A	T	L	C	L	G	H	H	A	V	P	N	G	T	L	V	K	T	I	T	N
ABB80748	A/New York/525/1998(H3N2)	M	K	T	I	I	A	L	S	Y	I	S	C	L	V	F	A	Q	K	L	P	G	N	D	-	N	S	T	A	T	L	C	L	G	H	H	A	V	P	N	G	T	L	V	K	T	I	T	N
ABB96531	A/New York/535/1998(H3N2)	M	K	T	I	I	A	L	S	Y	I	L	C	L	V	S	A	Q	K	I	P	G	N	D	-	S	S	T	A	T	L	C	L	G	H	H	A	V	P	N	G	T	L	V	K	T	I	T	N
ABB80672	A/New York/541/1998(H3N2)	M	K	T	I	I	A	L	S	Y	I	L	C	L	V	F	A	Q	K	L	P	G	N	D	-	N	S	T	A	T	L	C	L	G	H	H	A	V	P	N	G	T	L	V	K	T	I	T	N
ABC02288	A/New York/527/1998(H3N2)	M	K	T	I	I	A	L	S	Y	I	L	C	L	V	F	A	Q	K	I	P	G	N	D	-	N	S	T	A	T	L	C	L	G	H	H	A	V	P	N	G	T	L	V	K	T	I	T	N
ACF36236	A/Hong Kong/CUHK16614/1998(H3N2)	M	K	T	I	I	A	L	S	Y	I	L	C	L	V	F	A	Q	K	L	P	G	N	D	-	N	S	T	A	T	L	C	L	G	H	H	A	V	P	N	G	T	L	V	K	T	I	T	S
ACF36237	A/Hong Kong/CUHK17464/1998(H3N2)	M	K	T	I	I	A	L	S	Y	I	L	C	L	V	F	A	Q	K	F	P	G	N	D	-	N	S	T	A	T	L	C	L	G	H	H	A	V	P	N	G	T	L	V	K	T	I	T	N
ACF36238	A/Hong Kong/CUHK17603/1998(H3N2)	M	K	T	I	I	A	L	S	Y	I	L	C	L	V	F	A	Q	K	L	P	G	N	D	-	N	S	T	A	T	L	C	L	G	H	H	A	V	P	N	G	T	L	V	K	T	I	T	S
ACF36239	A/Hong Kong/CUHK17643/1998(H3N2)	M	K	T	I	I	A	L	S	Y	I	L	C	L	V	F	A	Q	K	L	P	G	N	D	-	N	S	T	A	T	L	C	L	G	H	H	A	V	P	N	G	T	L	V	K	T	I	T	S
ACF36240	A/Hong Kong/CUHK17697/1998(H3N2)	M	K	T	I	I	A	L	S	Y	I	L	C	L	V	F	A	Q	K	L	P	G	N	D	-	N	S	T	A	T	L	C	L	G	H	H	A	V	P	N	G	T	L	V	K	T	I	T	S
ACF36242	A/Hong Kong/CUHK17707/1998(H3N2)	M	K	T	I	I	A	L	S	Y	I	L	C	L	V	F	A	Q	K	L	P	G	N	D	-	N	S	T	A	T	L	C	L	G	H	H	A	V	P	N	G	T	L	V	K	T	I	T	N
ACF36243	A/Hong Kong/CUHK17872/1998(H3N2)	M	K	T	I	I	A	L	S	Y	I	L	C	L	V	F	A	Q	K	L	P	G	N	D	-	N	S	T	A	T	L	C	L	G	H	H	A	V	P	N	G	T	L	V	K	T	I	T	N
ACF36244	A/Hong Kong/CUHK18036/1998(H3N2)	M	K	T	I	I	A	L	S	Y	I	L	C	L	V	F	A	Q	K	L	P	G	N	D	-	N	S	T	A	T	L	C	L	G	H	H	A	V	P	N	G	T	L	V	K	T	I	T	N
ACF36245	A/Hong Kong/CUHK18194/1998(H3N2)	M	K	T	I	I	A	L	S	Y	I	L	C	L	V	F	A	Q	K	L	P	G	N	D	-	N	S	T	A	T	L	C	L	G	H	H	A	V	P	N	G	T	L	V	K	T	I	T	S
ACF36247	A/Hong Kong/CUHK18230/1998(H3N2)	M	K	T	I	I	A	L	S	Y	I	L	C	L	A	F	A	Q	K	L	P	G	N	D	-	N	S	T	A	T	L	C	L	G	H	H	A	V	P	N	G	T	L	V	K	T	I	T	N
ACF36248	A/Hong Kong/CUHK18351/1998(H3N2)	M	K	T	I	I	A	L	S	Y	I	L	C	L	V	F	A	Q	K	L	P	G	N	D	-	N	S	T	A	T	L	C	L	G	H	H	A	V	P	N	G	T	L	V	K	T	I	T	S
ACF36249	A/Hong Kong/CUHK18358/1998(H3N2)	M	K	T	I	I	A	L	S	Y	I	L	C	L	V	F	A	Q	K	L	P	G	N	D	-	N	S	T	A	T	L	C	L	G	H	H	A	V	P	N	G	T	L	V	K	T	I	T	N
ACF36250	A/Hong Kong/CUHK18610/1998(H3N2)	M	K	T	I	I	A	L	S	Y	I	L	C	L	V	F	A	Q	K	L	P	G	N	D	-	N	S	T	A	T	L	C	L	G	H	H	A	V	P	N	G	T	L	V	K	T	I	T	S
ACF36251	A/Hong Kong/CUHK18886/1998(H3N2)	M	K	T	I	I	A	L	S	Y	I	L	C	L	V	F	A	Q	K	L	P	G	N	D	-	N	S	T	A	T	L	C	L	G	H	H	A	V	P	N	G	T	L	V	K	T	I	T	S
AAY64192	A/New York/247/1998(H3N2)	M	K	T	I	I	A	L	S	Y	I	L	C	L	V	F	A	Q	K	L	P	G	N	D	-	N	S	T	A	T	L	C	L	G	H	H	A	V	P	N	G	T	L	V	K	T	I	T	N
AAY98137	A/New York/289/1998(H3N2)	M	K	T	I	I	A	L	S	Y	I	L	C	L	V	F	A	Q	K	I	P	G	N	D	-	N	S	T	A	T	L	C	L	G	H	H	A	V	P	N	G	T	L	V	K	T	I	T	N
AAY46436	A/New York/250/1998(H3N2)	M	K	T	I	I	A	L	S	Y	I	L	C	L	V	F	A	Q	K	L	P	G	N	D	-	N	S	T	A	T	L	C	L	G	H	H	A	V	P	N	G	T	L	V	K	T	I	T	S
AAY46426	A/New York/249/1998(H3N2)	M	K	T	I	I	A	L	S	Y	I	L	C	L	V	F	A	Q	K	L	P	G	N	D	-	N	S	T	A	T	L	C	L	G	H	H	A	V	P	N	G	T	L	V	K	T	I	T	N
AAZ83312	A/New York/251/1998(H3N2)	M	K	T	I	I	A	L	S	Y	I	L	C	L	V	F	A	Q	K	L	P	G	N	D	-	N	S	T	A	T	L	C	L	G	H	H	A	V	P	N	G	T	L	V	K	T	I	T	N
AAY46416	A/New York/240/1998(H3N2)	M	K	T	I	I	A	L	S	Y	I	L	C	L	V	F	A	Q	K	L	P	G	N	D	-	N	S	T	A	T	L	C	L	G	H	H	A	V	P	N	G	T	L	V	K	T	I	T	N
AAY64232	A/New York/224/1998(H3N2)	M	K	T	I	I	A	L	S	Y	I	L	C	L	V	F	A	Q	K	L	P	G	N	D	-	N	S	T	A	T	L	C	L	G	H	H	A	V	P	N	G	T	L	V	K	T	I	T	N
AAZ79582	A/New York/330/1998(H3N2)	M	K	T	I	I	A	L	S	Y	I	L	C	L	V	F	A	Q	K	L	P	G	N	D	-	N	S	T	A	T	L	C	L	G	H	H	A	V	P	N	G	T	L	V	K	T	I	T	N
AAZ74386	A/New York/254/1998(H3N2)	M	K	T	I	I	A	L	S	Y	I	L	C	L	V	F	A	Q	K	L	P	G	N	D	-	N	S	T	A	T	L	C	L	G	H	H	A	V	P	N	G	T	L	V	K	T	I	T	N
AAK62039	A/Hong Kong/1143/99(H3N2)	M	K	T	I	I	A	L	S	Y	I	L	C	L	V	F	A	K	K	L	P	G	N	D	-	N	S	T	A	M	L	C	L	G	H	H	A	V	P	N	G	T	L	V	K	T	I	T	N
AAK62040	A/Hong Kong/1144/99(H3N2)	M	K	T	I	I	A	L	S	Y	I	L	C	L	V	F	A	Q	K	L	P	G	N	D	-	N	S	T	A	T	L	C	L	G	H	H	A	V	P	N	G	T	L	V	K	T	I	T	N
AAK62041	A/Hong Kong/1179/99(H3N2)	M	K	T	I	I	A	L	S	Y	I	L	C	L	V	F	A	Q	K	L	P	G	N	D	-	N	S	T	A	T	L	C	L	G	H	H	A	V	P	N	G	T	L	V	K	T	I	T	N
AAK62042	A/Hong Kong/1180/99(H3N2)	M	K	T	I	I	A	L	S	Y	I	L	C	L	V	F	A	Q	K	L	P	G	N	D	-	N	S	M	A	T	L	C	L	G	H	H	A	V	P	N	G	T	L	V	K	T	I	T	N
AAT08002	A/Moscow/10/1999(H3N2)	M	K	T	I	I	A	L	S	Y	I	L	C	L	V	F	A	Q	K	L	P	G	N	D	-	N	S	T	A	T	L	C	L	G	H	H	A	V	P	N	G	T	L	V	K	T	I	T	N
CAC40044	A/Hong Kong/1774/99(H3N2)	M	K	T	I	I	A	L	S	Y	I	F	C	M	V	L	G	Q	D	L	P	G	K	G	-	N	N	T	A	T	L	C	L	G	H	H	A	V	P	N	G	T	L	V	K	T	I	T	D
ABF21273	A/Panama/2007/1999(H3N2)	M	K	T	I	I	A	L	S	Y	I	L	C	L	V	F	A	Q	K	L	P	G	N	D	-	N	S	T	A	T	L	C	L	G	H	H	A	V	S	N	G	T	L	V	K	T	I	T	N
ABE73114	A/Panama/2007/1999(H3N2)	M	K	T	I	I	A	L	S	Y	I	L	C	L	V	F	A	Q	K	L	P	G	N	D	-	N	S	T	A	T	L	C	L	G	H	H	A	V	S	N	G	T	L	V	K	T	I	T	N
ABE73115	A/Moscow/10/1999(H3N2)	M	K	T	I	I	A	L	S	Y	I	L	C	L	V	F	A	Q	K	L	P	G	N	D	-	N	S	T	A	T	L	C	L	G	H	H	A	V	P	N	G	T	L	V	K	T	I	T	N
ABJ09272	A/New South Wales/6/1999(H3N2)	M	K	T	I	I	A	L	S	Y	I	L	C	L	V	F	A	Q	K	L	P	G	N	D	-	N	S	T	A	T	L	C	L	G	H	H	A	V	P	N	G	T	L	V	K	T	I	T	N
ABJ16598	A/New South Wales/17/1999(H3N2)	M	K	T	I	I	A	L	S	Y	I	L	C	L	V	F	A	Q	K	L	P	G	N	D	-	N	S	T	A	T	L	C	L	G	H	H	A	V	P	N	G	T	L	V	K	T	I	T	N
ABI93050	A/New South Wales/13/1999(H3N2)	M	K	T	I	I	A	L	S	Y	I	L	C	L	V	F	A	Q	K	L	P	G	N	D	-	N	S	T	A	T	L	C	L	G	H	H	A	V	P	N	G	T	L	V	K	T	I	T	N
ABO52291	A/New South Wales/3/1999(H3N2)	M	K	T	I	I	A	L	S	Y	I	L	C	L	V	F	A	Q	K	L	P	G	N	D	-	N	S	T	A	T	L	C	L	G	H	H	A	V	P	N	G	T	L	V	K	T	I	T	N
ABJ16620	A/New South Wales/22/1999(H3N2)	M	K	T	I	I	A	L	S	Y	I	L	C	L	V	F	A	Q	K	L	P	G	N	D	-	N	S	T	A	T	L	C	L	G	H	H	A	V	P	N	G	T	L	V	K	T	I	T	N
AAK63817	A/Hong Kong/1143/99(H3N2)	M	K	T	I	I	A	L	S	Y	I	L	C	L	V	F	A	K	K	L	P	G	N	D	-	N	S	T	A	M	L	C	L	G	H	H	A	V	P	N	G	T	L	V	K	T	I	T	N
ABJ16587	A/New South Wales/4/1999(H3N2)	M	K	T	I	I	A	L	S	Y	I	S	C	L	V	F	A	Q	K	L	P	G	N	D	-	N	S	T	A	T	L	C	L	G	H	H	A	V	P	N	G	T	L	V	K	T	I	T	N
ABJ09261	A/New South Wales/5/1999(H3N2)	M	K	T	I	I	A	L	S	Y	I	L	C	L	V	F	A	Q	K	L	P	G	N	D	-	N	S	T	A	T	L	C	L	G	H	H	A	V	P	N	G	T	L	V	K	T	I	T	N
ABJ09283	A/New South Wales/8/1999(H3N2)	M	K	T	I	I	A	L	S	Y	I	L	C	L	V	F	A	Q	K	L	P	G	N	D	-	N	S	T	A	T	L	C	L	G	H	H	A	V	P	N	G	T	L	V	K	T	I	T	N
ABJ09316	A/New South Wales/21/1999(H3N2)	M	K	T	I	I	A	L	S	Y	I	L	C	L	V	F	A	Q	K	L	P	G	N	D	-	N	S	T	A	T	L	C	L	G	H	H	A	V	P	N	G	T	L	V	K	T	I	T	N
AAZ43405	A/Memphis/59/1999(H3N2)	M	K	T	I	I	A	L	S	Y	I	L	C	L	V	F	A	Q	K	L	P	G	N	D	-	N	S	T	A	T	L	C	L	G	H	H	A	V	P	N	G	T	L	V	K	T	I	T	N
AAK63819	A/Hong Kong/1144/99(H3N2)	M	K	T	I	I	A	L	S	Y	I	L	C	L	V	F	A	Q	K	L	P	G	N	D	-	N	S	T	A	T	L	C	L	G	H	H	A	V	P	N	G	T	L	V	K	T	I	T	N
AAK63821	A/Hong Kong/1179/99(H3N2)	M	K	T	I	I	A	L	S	Y	I	L	C	L	V	F	A	Q	K	L	P	G	N	D	-	N	S	T	A	T	L	C	L	G	H	H	A	V	P	N	G	T	L	V	K	T	I	T	N
ABJ09305	A/New South Wales/16/1999(H3N2)	M	K	T	I	I	A	L	S	Y	I	L	C	L	V	F	A	Q	K	L	P	G	N	D	-	N	S	T	A	T	L	C	L	G	H	H	A	V	P	N	G	T	L	V	K	T	I	T	N
ACF36180	A/Hong Kong/CUHK10100/1999(H3N2)	M	K	T	I	I	A	L	S	Y	I	L	C	L	V	F	A	Q	K	L	P	G	N	D	-	N	S	T	A	T	L	C	L	G	H	H	A	V	P	N	G	T	L	V	K	T	I	T	N
ACF36182	A/Hong Kong/CUHK10133/1999(H3N2)	M	K	T	I	I	A	L	S	Y	I	L	C	L	V	F	A	Q	K	L	P	G	N	D	-	N	S	T	A	T	L	C	L	G	H	H	A	V	P	N	G	T	L	V	K	T	I	T	N
ACF36183	A/Hong Kong/CUHK10151/1999(H3N2)	M	K	T	I	I	A	L	S	Y	I	L	C	L	V	F	A	Q	K	L	P	G	N	D	-	N	S	T	A	T	L	C	L	G	H	H	A	V	P	N	G	T	L	V	K	T	I	T	N
ABB46414	A/New York/452/1999(H3N2)	M	K	T	I	I	A	L	S	Y	I	L	C	L	V	F	A	Q	K	L	P	G	N	D	-	N	S	T	A	T	L	C	L	G	H	H	A	V	P	N	G	T	L	V	K	T	I	T	N
ABB02991	A/New York/453/1999(H3N2)	M	K	T	I	I	A	L	S	Y	I	L	C	L	V	F	A	Q	K	L	P	G	N	D	-	N	S	T	A	T	L	C	L	G	H	H	A	V	P	N	G	T	L	V	K	T	I	T	N
AAZ83266	A/New York/252/1999(H3N2)	M	K	T	I	I	A	L	S	Y	I	L	C	L	V	F	A	Q	K	L	P	G	N	D	-	N	S	T	A	T	L	C	L	G	H	H	A	V	P	N	G	T	L	V	K	T	I	T	N
ABB03002	A/New York/454/1999(H3N2)	M	K	T	I	I	A	L	S	Y	I	L	C	L	V	F	A	Q	K	L	P	G	N	D	-	N	S	T	A	T	L	C	L	G	H	H	A	V	P	N	G	T	L	V	K	T	I	T	N
ABB46425	A/New York/455/1999(H3N2)	M	K	T	I	I	A	L	S	Y	I	L	C	L	V	F	A	Q	K	L	P	G	N	D	-	N	S	T	A	T	L	C	L	G	H	H	A	V	P	N	G	T	L	V	K	T	I	T	S
ABB03013	A/New York/456/1999(H3N2)	M	K	T	I	I	A	L	S	Y	I	L	C	L	V	F	A	Q	K	L	P	G	N	D	-	N	S	T	A	T	L	C	L	G	H	H	A	V	P	N	G	T	L	V	K	T	I	T	S
ABB03024	A/New York/457/1999(H3N2)	M	K	T	I	I	A	L	S	Y	I	L	C	L	V	F	A	Q	K	L	P	G	N	D	-	N	S	T	A	T	L	C	L	G	H	H	A	V	P	N	G	T	L	V	K	T	I	T	N
AAY98247	A/New York/321/1999(H3N2)	M	K	T	I	I	A	L	S	Y	I	L	C	L	V	F	A	Q	K	L	P	G	N	D	-	N	S	T	A	T	L	C	L	G	H	H	A	V	P	N	G	T	L	V	K	T	I	T	N
AAY98366	A/New York/335/1999(H3N2)	M	K	T	I	I	A	L	S	Y	I	L	C	L	V	F	A	Q	K	L	P	G	N	D	-	N	S	T	A	T	L	C	L	G	H	H	A	V	P	N	G	T	L	V	K	T	I	T	S
ABC54668	A/New York/326/1999(H3N2)	M	K	T	I	I	A	L	S	Y	I	L	C	L	V	F	A	Q	K	L	P	G	N	D	-	N	S	T	A	T	L	C	L	G	H	H	A	V	P	N	G	T	L	V	K	T	I	T	N
ABB03035	A/New York/458/1999(H3N2)	M	K	T	I	I	A	L	S	Y	I	L	C	L	V	F	A	Q	K	L	P	G	N	D	-	N	S	T	A	T	L	C	L	G	H	H	A	V	P	N	G	T	L	V	K	T	I	T	S
ABB03046	A/New York/459/1999(H3N2)	M	K	T	I	I	A	L	S	Y	I	L	C	L	V	F	A	Q	K	L	P	G	N	D	-	N	S	T	A	T	L	C	L	G	H	H	A	V	P	N	G	T	L	V	K	T	I	T	N
ABC40608	A/New York/460/1999(H3N2)	M	K	T	I	I	A	L	S	Y	I	L	C	L	V	F	A	Q	K	L	P	G	N	D	-	N	S	T	A	T	L	C	L	G	H	H	A	V	P	N	G	T	L	V	K	T	I	T	N
AAZ38473	A/New York/324/1999(H3N2)	M	K	T	I	I	A	L	S	Y	I	L	C	L	V	F	A	Q	K	L	P	G	N	D	-	N	S	T	A	T	L	C	L	G	H	H	A	V	P	N	G	T	L	V	K	T	I	T	S
AAZ74397	A/New York/316/1999(H3N2)	M	N	T	I	I	A	L	S	Y	I	L	C	L	V	F	A	Q	K	L	P	G	N	D	-	N	S	T	A	T	L	C	L	G	H	H	A	V	P	N	G	T	L	V	K	T	I	T	S
AAY64262	A/New York/259/1999(H3N2)	M	K	T	I	I	A	L	S	Y	I	L	C	L	V	F	A	Q	K	L	P	G	N	D	-	N	S	T	A	T	L	C	L	G	H	H	A	V	P	N	G	T	L	V	K	T	I	T	N
AAY98770	A/New York/248/1999(H3N2)	M	K	T	I	I	A	L	S	Y	I	L	C	L	V	F	A	Q	K	L	P	G	N	D	-	N	S	T	A	T	L	C	L	G	H	H	A	V	P	N	G	T	L	V	K	T	I	T	N
AAY98195	A/New York/314/1999(H3N2)	M	K	T	I	I	A	L	S	Y	I	L	C	L	V	F	A	Q	K	L	P	G	N	D	-	N	S	T	A	T	L	C	L	G	H	H	A	V	P	N	G	T	L	V	K	T	I	T	N
AAZ38462	A/New York/278/1999(H3N2)	M	K	T	I	I	A	L	S	Y	I	L	C	L	V	F	A	Q	K	L	P	G	N	D	-	N	S	T	A	T	L	C	L	G	H	H	A	V	P	N	G	T	L	V	K	T	I	T	S
ABB53696	A/New York/397/1999(H3N2)	M	K	T	I	I	A	L	S	Y	I	L	C	L	V	F	A	Q	K	L	P	G	N	D	-	N	S	T	A	T	L	C	L	G	H	H	A	V	P	N	G	T	L	V	K	T	I	T	N
AAZ83323	A/New York/339/1999(H3N2)	M	K	T	I	I	A	L	S	Y	I	L	C	L	V	F	A	Q	K	L	P	G	N	D	-	N	S	T	A	T	L	C	L	G	H	H	A	V	P	N	G	T	L	V	K	T	I	T	N
AAY46371	A/New York/263/1999(H3N2)	M	K	T	I	I	A	L	S	Y	I	L	C	L	V	F	A	Q	K	L	P	G	N	D	-	N	S	T	A	T	L	C	L	G	H	H	A	V	P	N	G	T	L	V	K	T	I	T	S
ACF36198	A/Hong Kong/CUHK11230/1999(H3N2)	M	K	T	I	I	A	L	S	Y	I	L	C	L	V	F	A	Q	K	L	P	G	N	D	-	N	S	T	A	T	L	C	L	G	H	H	A	V	P	N	G	T	L	V	K	T	I	T	N
AAY98117	A/New York/282/1999(H3N2)	M	K	T	I	I	A	L	S	Y	I	L	C	L	V	F	A	Q	K	L	P	G	N	D	-	N	S	T	A	T	L	C	L	G	H	H	A	V	P	N	G	T	L	V	K	T	I	T	N
ACF36201	A/Hong Kong/CUHK11255/1999(H3N2)	M	K	T	I	I	A	L	S	Y	I	L	C	L	V	F	A	Q	K	L	P	G	N	D	-	N	S	T	A	T	L	C	L	G	H	H	A	V	P	N	G	T	L	V	K	T	I	T	N
AAZ38495	A/New York/332/1999(H3N2)	M	K	T	I	I	A	L	S	Y	I	L	C	L	V	F	A	Q	K	L	P	G	N	D	-	N	S	T	A	T	L	C	L	G	H	H	A	V	P	N	G	T	L	V	K	T	I	T	N
AAY98376	A/New York/336/1999(H3N2)	M	K	T	I	I	A	L	S	Y	I	L	C	L	V	F	A	Q	K	L	P	G	N	D	-	N	S	T	A	T	L	C	L	G	H	H	A	V	P	N	G	T	L	V	K	T	I	T	N
AAY98127	A/New York/288/1999(H3N2)	M	K	T	I	I	A	L	S	Y	I	L	C	L	V	F	A	Q	K	L	P	G	N	D	-	N	S	T	A	T	L	C	L	G	H	H	A	V	P	N	G	T	L	V	K	T	I	T	N
AAY98167	A/New York/311/1999(H3N2)	M	K	T	I	I	A	L	S	Y	I	L	C	L	V	F	A	Q	K	L	P	G	N	D	-	N	S	T	A	T	L	C	L	G	H	H	A	V	P	N	G	T	L	V	K	T	I	T	N
AAY64342	A/New York/264/1999(H3N2)	M	K	T	I	I	A	L	S	Y	I	L	C	L	V	F	A	Q	K	L	P	G	N	D	-	N	S	T	A	T	L	C	L	G	H	H	A	V	P	N	G	T	L	V	K	T	I	T	N
AAY64372	A/New York/284/1999(H3N2)	M	K	T	I	I	A	L	S	Y	I	L	C	L	V	F	A	Q	K	L	P	G	N	D	-	N	S	T	A	T	L	C	L	G	H	H	A	V	P	N	G	T	L	V	K	T	I	T	N
AAZ74408	A/New York/322/1999(H3N2)	M	K	T	I	I	A	L	S	Y	I	L	C	L	V	F	A	Q	K	L	P	G	N	D	-	N	S	T	A	T	L	C	L	G	H	H	A	V	P	N	G	T	L	V	K	T	I	T	N
ACF36205	A/Hong Kong/CUHK12312/1999(H3N2)	M	K	T	I	I	A	L	S	Y	I	L	C	L	V	F	A	Q	K	L	P	G	N	D	-	N	S	T	A	T	L	C	L	G	H	H	A	V	P	N	G	T	L	V	K	T	I	T	N
AAZ74584	A/New York/398/1999(H3N2)	M	K	T	I	I	A	L	S	Y	I	L	C	L	V	F	A	Q	K	L	P	G	N	D	-	N	S	T	A	T	L	C	L	G	H	H	A	V	P	N	G	T	L	V	K	T	I	A	N
AAY98329	A/New York/327/1999(H3N2)	M	K	T	I	I	A	L	S	Y	I	L	C	L	V	F	A	Q	K	L	P	G	N	D	-	N	S	T	A	T	L	C	L	G	H	H	A	V	P	N	G	T	L	V	K	T	I	T	N
AAY64242	A/New York/253/1999(H3N2)	M	K	T	I	I	A	L	S	Y	I	L	C	L	V	F	A	Q	K	L	P	G	N	D	-	N	S	T	A	T	L	C	L	G	H	H	A	V	P	N	G	T	L	V	K	T	I	T	N
AAZ79516	A/New York/266/1999(H3N2)	M	K	T	I	I	A	L	S	Y	I	L	C	L	V	F	A	Q	K	L	P	G	N	D	-	N	S	T	A	T	L	C	L	G	H	H	A	V	P	N	G	T	L	V	K	T	I	T	N
ACF36231	A/Hong Kong/CUHK13763/1999(H3N2)	M	K	T	I	I	A	L	S	Y	I	L	C	L	V	F	A	Q	K	L	P	G	N	D	-	N	S	T	A	T	L	C	L	G	H	H	A	V	P	N	G	T	L	V	K	T	I	T	N
ACF36232	A/Hong Kong/CUHK14627/1999(H3N2)	M	K	T	I	I	A	L	S	Y	I	L	C	L	V	F	A	Q	K	L	P	G	N	D	-	N	S	T	A	T	L	C	L	G	H	H	A	V	P	N	G	T	L	V	K	T	I	T	N
ACF36233	A/Hong Kong/CUHK14672/1999(H3N2)	M	K	T	I	I	A	L	S	Y	I	L	C	L	V	F	A	Q	K	L	P	G	N	D	-	N	S	T	A	T	L	C	L	G	H	H	A	V	P	N	G	T	L	V	K	T	I	T	N
ACF36330	A/Hong Kong/CUHK30314/1999(H3N2)	M	K	T	I	I	A	L	S	Y	I	L	C	L	V	F	A	Q	K	L	P	G	N	D	-	N	S	T	A	T	L	C	L	G	H	H	A	V	P	N	G	T	L	V	K	T	I	T	N
ACF36333	A/Hong Kong/CUHK30605/1999(H3N2)	M	K	T	I	I	A	L	S	Y	I	L	C	L	V	F	A	Q	K	F	P	G	N	D	-	N	S	T	A	T	L	C	L	G	H	H	A	V	P	N	G	T	L	V	K	T	I	T	N
ACF36334	A/Hong Kong/CUHK31421/1999(H3N2)	M	K	T	I	I	A	L	S	Y	I	L	C	L	V	F	A	Q	K	L	P	G	N	D	-	N	S	T	A	T	L	C	L	G	H	H	A	V	P	N	G	T	L	V	K	T	I	T	N
ACF36336	A/Hong Kong/CUHK31490/1999(H3N2)	M	K	T	I	I	A	L	S	Y	I	L	C	L	V	F	A	Q	K	L	P	G	N	D	-	N	S	T	A	T	L	C	L	G	H	H	A	V	P	N	G	T	L	V	K	T	I	T	N
ACF36337	A/Hong Kong/CUHK31510/1999(H3N2)	M	K	T	I	I	A	L	S	Y	I	L	C	L	V	F	A	Q	K	L	P	G	N	D	-	N	S	T	A	T	L	C	L	G	H	H	A	V	P	N	G	T	L	V	K	T	I	T	N
ACF36338	A/Hong Kong/CUHK32796/1999(H3N2)	M	K	T	I	I	A	L	S	Y	I	L	C	L	V	F	A	Q	K	L	P	G	N	D	-	N	S	T	A	T	L	C	L	G	H	H	A	V	P	N	G	T	L	V	K	T	I	T	N
ABB05205	A/New York/428/1999(H3N2)	M	K	T	I	I	A	L	S	Y	I	L	C	L	V	F	A	Q	K	L	P	G	N	D	-	N	S	T	A	T	L	C	L	G	H	H	A	V	P	N	G	T	L	V	K	T	I	T	N
AAY18166	A/New York/138/1999(H3N2)	M	K	T	I	I	A	L	S	Y	I	L	C	L	V	F	A	Q	K	L	P	G	N	D	-	N	S	T	A	T	L	C	L	G	H	H	A	V	P	N	G	T	L	V	K	T	I	T	N
AAX57904	A/New York/177/1999(H3N2)	M	K	T	I	I	A	L	S	Y	I	L	C	L	V	F	A	Q	K	L	P	G	N	D	-	N	S	T	A	T	L	C	L	G	H	H	A	V	P	N	G	T	L	V	K	T	I	T	N
ACF36352	A/Hong Kong/CUHK33915/1999(H3N2)	M	K	T	I	I	A	L	S	Y	I	L	C	L	V	F	A	Q	K	L	P	G	N	D	-	N	S	T	A	T	L	C	L	G	H	H	A	V	P	N	G	T	L	V	K	T	I	T	N
AAY59035	A/New York/141/1999(H3N2)	M	K	T	I	I	A	L	S	Y	I	L	C	L	V	F	A	Q	K	L	T	V	N	D	-	N	S	T	A	T	L	C	L	G	H	H	A	V	P	N	G	T	L	V	K	T	I	T	N
AAY44755	A/New York/145/1999(H3N2)	M	K	T	I	I	A	L	S	Y	I	L	C	L	V	F	A	Q	K	L	P	G	N	D	-	N	S	T	A	T	L	C	L	G	H	H	A	V	P	N	G	T	L	V	K	T	I	T	N
AAX57914	A/New York/179/1999(H3N2)	M	K	T	I	I	A	L	S	Y	I	L	C	L	V	F	A	Q	K	L	P	V	N	D	-	N	S	T	A	T	L	C	L	G	H	H	A	V	P	N	G	T	L	V	K	T	I	T	N
AAX57794	A/New York/143/1999(H3N2)	M	K	T	I	I	A	L	S	Y	I	L	C	L	V	F	A	Q	K	L	P	V	N	D	-	N	S	T	A	T	L	C	L	G	H	H	A	V	P	N	G	T	L	V	K	T	I	T	N
AAX56540	A/New York/149/1999(H3N2)	M	K	T	I	I	A	L	S	Y	I	L	C	L	V	F	A	Q	K	L	P	V	N	D	-	N	S	T	A	T	L	C	L	G	H	H	A	V	P	N	G	T	L	V	K	T	I	T	N
AAX57754	A/New York/151/1999(H3N2)	M	K	T	I	I	A	L	S	Y	I	L	C	L	V	F	A	Q	K	L	P	V	N	D	-	N	S	T	A	T	L	C	L	G	H	H	A	V	P	N	G	T	L	V	K	T	I	T	N
AAY64252	A/New York/188/1999(H3N2)	M	K	T	I	I	A	L	S	Y	I	L	C	L	V	F	A	Q	K	L	P	V	N	D	-	N	S	T	A	T	L	C	L	G	H	H	A	V	P	N	G	T	L	V	K	T	I	T	N
AAX76693	A/New York/157/1999(H3N2)	M	K	T	I	I	A	L	S	Y	I	L	C	L	V	F	A	Q	K	L	P	V	N	D	-	N	S	T	A	T	L	C	L	G	H	H	A	V	P	N	G	T	L	V	K	T	I	T	N
ABB05183	A/New York/422/1999(H3N2)	M	K	T	I	I	A	L	S	Y	I	L	C	L	V	F	A	Q	K	L	P	V	N	D	-	N	S	T	A	T	L	C	L	G	H	H	A	V	P	N	G	T	L	V	K	T	I	T	N
ABA42978	A/New York/424/1999(H3N2)	M	K	T	I	I	A	L	S	Y	I	L	C	L	V	F	A	Q	K	L	P	V	N	D	-	N	S	T	A	T	L	C	L	G	H	H	A	V	P	N	G	T	L	V	K	T	I	T	N
ABB05194	A/New York/423/1999(H3N2)	M	K	T	I	I	A	L	S	Y	I	L	C	L	V	F	A	Q	K	L	P	G	N	D	-	N	S	T	A	T	L	C	L	G	H	H	A	V	P	N	G	T	L	V	K	T	I	T	N
ABB02880	A/New York/425/1999(H3N2)	M	K	T	I	I	A	L	S	Y	I	L	C	L	V	F	A	Q	K	L	P	V	N	D	-	N	S	T	A	T	L	C	L	G	H	H	A	V	P	N	G	T	L	V	K	T	I	T	N
AAX57804	A/New York/163/1999(H3N2)	M	K	T	I	I	A	L	S	Y	I	L	C	L	V	F	A	Q	K	L	P	V	N	D	-	N	S	T	A	T	L	C	L	G	H	H	A	V	P	N	G	T	L	V	K	T	I	T	N
AAX76723	A/New York/186/1999(H3N2)	M	K	T	I	I	A	L	S	Y	I	L	C	L	V	F	A	Q	K	L	P	V	N	D	-	N	S	T	A	T	L	C	L	G	H	H	A	V	P	N	G	T	L	V	K	T	I	T	N
AAX57854	A/New York/172/1999(H3N2)	M	K	T	I	I	A	L	S	Y	I	L	C	L	V	F	A	Q	K	L	P	V	N	D	-	N	S	T	A	T	L	C	L	G	H	H	A	V	P	N	G	T	L	V	K	T	I	T	N
ABA42928	A/New York/427/1999(H3N2)	M	K	T	I	I	A	L	S	Y	I	L	C	L	V	F	A	Q	K	L	P	V	N	D	-	N	S	T	A	T	L	C	L	G	H	H	A	V	P	N	G	T	L	V	K	T	I	T	N
ABO38417	A/Queensland/6/2000(H3N2)	M	K	T	I	I	A	L	S	Y	I	L	C	L	V	F	A	Q	K	L	P	V	N	D	-	N	S	T	A	T	L	C	L	G	H	H	A	V	P	N	G	T	L	V	K	T	I	T	N
ABJ16697	A/South Australia/59/2000(H3N2)	M	K	T	I	I	A	L	S	Y	I	L	C	L	V	F	A	Q	K	L	P	G	N	D	-	N	S	T	A	T	L	C	L	G	H	H	A	V	P	N	G	T	L	V	K	T	I	T	N
ABJ16708	A/South Australia/62/2000(H3N2)	M	K	T	I	I	A	L	S	Y	I	L	C	L	V	F	A	Q	K	L	P	V	N	D	-	N	S	T	A	T	L	C	L	G	H	H	A	V	P	N	G	T	L	V	K	T	I	T	N
ABJ16774	A/South Australia/71/2000(H3N2)	M	K	T	I	I	A	L	S	Y	I	L	C	L	V	F	A	Q	K	L	P	V	N	D	-	N	S	T	A	T	L	C	L	G	H	H	A	V	P	N	G	T	L	V	K	T	I	T	N
ABI95305	A/New South Wales/33/2000(H3N2)	M	K	T	I	I	A	L	S	Y	I	L	C	L	V	F	A	Q	K	L	P	G	N	D	-	N	S	T	A	T	L	C	L	G	H	H	A	V	P	N	G	T	L	V	K	T	I	T	N
ABQ01344	A/South Australia/47/2000(H3N2)	M	K	T	I	I	A	L	S	Y	I	L	C	L	V	F	A	Q	K	L	P	G	N	D	-	N	S	T	A	T	L	C	L	G	H	H	A	V	P	N	G	T	L	V	K	T	I	T	N
ABO38087	A/Queensland/10/2000(H3N2)	M	K	T	I	I	A	L	S	Y	I	L	C	L	V	F	A	Q	K	L	P	V	N	D	-	N	S	T	A	T	L	C	L	G	H	H	A	V	P	N	G	T	L	V	K	T	I	T	N
ABI93116	A/New South Wales/36/2000(H3N2)	M	K	T	I	I	A	L	S	Y	I	L	C	L	V	F	A	Q	K	L	P	G	N	D	-	N	S	T	A	T	L	C	L	G	H	H	A	V	P	N	G	T	L	V	K	T	I	T	N
ABU92669	A/Denmark/203/2000(H3N2)	M	K	T	I	I	A	L	S	Y	I	L	C	L	V	F	A	Q	K	L	P	V	N	D	-	N	S	T	A	T	L	C	L	G	H	H	A	V	P	N	G	T	L	V	K	T	I	T	N
ABJ16785	A/South Australia/74/2000(H3N2)	M	K	T	I	I	A	L	S	Y	I	L	C	L	V	F	A	Q	K	L	P	G	N	D	-	N	S	T	A	T	L	C	L	G	H	H	A	V	P	N	G	T	L	V	K	T	I	T	N
ABU92671	A/Denmark/205/2000(H3N2)	M	K	T	I	I	A	L	S	H	I	L	C	L	V	F	A	Q	K	L	P	V	N	D	-	N	S	T	A	T	L	C	L	G	H	H	A	V	P	N	G	T	L	V	K	T	I	T	N
ABU92674	A/Denmark/208/2000(H3N2)	M	K	T	I	I	A	L	S	Y	I	L	C	L	V	F	A	Q	K	L	P	V	N	D	-	N	S	T	A	T	L	C	L	G	H	H	A	V	P	N	G	T	L	V	K	T	I	T	N
ABJ16741	A/South Australia/66/2000(H3N2)	M	K	T	I	I	A	L	S	Y	I	L	C	L	V	F	A	Q	K	L	P	G	N	D	-	N	S	T	A	T	L	C	L	G	H	H	A	V	P	N	G	T	L	V	K	T	I	T	N
ABJ16752	A/South Australia/67/2000(H3N2)	M	K	T	I	I	A	L	S	Y	I	L	C	L	V	F	A	Q	K	L	P	G	N	D	-	N	S	T	A	T	L	C	L	G	H	H	A	V	P	N	G	T	L	V	K	T	I	T	N
ABJ16763	A/South Australia/68/2000(H3N2)	M	K	T	I	I	A	L	S	Y	I	L	C	L	V	F	A	Q	K	L	P	G	N	D	-	N	S	T	A	T	L	C	L	G	H	H	A	V	P	N	G	T	L	V	K	T	I	T	N
ABJ09349	A/New South Wales/34/2000(H3N2)	M	K	T	I	I	A	L	S	Y	I	L	C	L	V	F	A	Q	K	L	P	G	N	D	-	N	S	T	A	T	L	C	L	G	H	H	A	V	P	N	G	T	L	V	K	T	I	T	N
ABL67176	A/South Australia/2/2000(H3N2)	M	K	T	I	I	A	L	S	Y	I	L	C	L	V	F	T	Q	K	L	P	G	N	D	-	N	S	T	A	T	L	C	L	G	H	H	A	V	P	N	G	T	L	V	K	T	I	T	N
ABB02891	A/New York/430/2000(H3N2)	M	K	T	I	I	A	L	S	Y	I	L	C	L	V	F	A	Q	K	L	P	V	N	D	-	N	S	T	A	T	L	C	L	G	H	H	A	V	P	N	G	T	L	V	K	T	I	T	N
AAX57824	A/New York/169/2000(H3N2)	M	K	T	I	I	A	L	S	Y	I	L	C	M	V	F	A	Q	K	L	P	V	N	D	-	N	S	T	A	T	L	C	L	G	H	H	A	V	P	N	G	T	L	V	K	T	I	T	N
AAY44651	A/New York/156/2000(H3N2)	M	K	T	I	I	A	L	S	Y	I	L	C	L	V	F	A	Q	K	L	P	V	N	D	-	N	S	T	A	T	L	C	L	G	H	H	A	V	P	N	G	T	L	V	K	T	I	T	N
ABA42520	A/New York/433/2000(H3N2)	M	K	T	I	I	A	L	S	Y	I	L	C	L	V	F	A	Q	K	L	P	V	N	D	-	N	S	T	A	T	L	C	L	G	H	H	A	V	P	N	G	T	L	V	K	T	I	T	N
ACF36257	A/Hong Kong/CUHK20200/2000(H3N2)	M	K	T	I	I	A	L	S	Y	I	L	C	L	V	F	A	Q	K	L	P	V	N	D	-	N	S	T	A	T	L	C	L	G	H	H	A	V	P	N	G	T	L	V	K	T	I	T	N
ABB82183	A/New York/435/2000(H3N2)	M	K	T	I	I	A	L	S	Y	I	L	C	L	V	F	A	Q	K	L	P	G	N	D	-	N	S	T	A	T	L	C	L	G	H	H	A	V	P	N	G	T	L	V	K	T	I	T	N
ABA42531	A/New York/434/2000(H3N2)	M	K	T	I	I	A	L	S	Y	I	L	C	L	V	F	A	Q	K	L	P	V	N	D	-	N	S	T	A	T	L	C	L	G	H	H	A	V	P	N	G	T	L	V	K	T	I	T	N
ACF36262	A/Hong Kong/CUHK20294/2000(H3N2)	M	K	T	I	I	A	L	S	Y	I	L	C	L	V	F	A	Q	K	L	P	V	N	D	-	N	S	T	A	T	L	C	L	G	H	H	A	V	P	N	G	T	L	V	K	T	I	T	N
ABA42553	A/New York/437/2000(H3N2)	M	K	T	I	I	A	L	S	Y	I	L	C	L	V	F	A	Q	K	L	P	V	N	D	-	N	S	T	A	T	L	C	L	G	H	H	A	V	P	N	G	T	L	V	K	T	I	T	N
ACF36263	A/Hong Kong/CUHK20300/2000(H3N2)	M	K	T	I	I	A	L	S	Y	I	L	C	L	V	F	A	Q	K	L	P	V	N	D	-	N	S	T	A	T	L	C	L	G	H	H	A	V	P	N	G	T	L	V	K	T	I	T	N
AAX76703	A/New York/158/2000(H3N2)	M	K	T	I	I	A	L	S	Y	I	L	C	L	V	F	A	Q	K	L	P	V	N	D	-	N	S	T	A	T	L	C	L	G	H	H	A	V	P	N	G	T	L	V	K	T	I	T	N
AAY28363	A/New York/152/2000(H3N2)	M	K	T	I	I	A	L	S	Y	I	L	C	M	V	F	A	Q	K	L	P	V	N	D	-	N	S	T	A	T	L	C	L	G	H	H	A	V	P	N	G	T	L	V	K	T	I	T	N
ABD61348	A/Canterbury/2/2000(H3N2)	M	K	T	I	I	A	L	S	Y	I	L	C	L	V	F	A	Q	K	L	P	V	N	D	-	N	S	T	A	T	L	C	L	G	H	H	A	V	P	N	G	T	L	V	K	T	I	T	N
ABG80194	A/Dunedin/1/2000 (H3N2)	M	K	T	I	I	A	L	S	Y	I	L	C	L	V	F	A	Q	K	L	P	V	N	D	-	N	S	T	A	T	L	C	L	G	H	H	A	V	P	N	G	T	L	V	K	T	I	T	N
ABB02902	A/New York/439/2000(H3N2)	M	K	T	I	I	A	L	S	Y	I	L	C	L	V	F	A	Q	K	L	P	V	N	D	-	N	S	T	A	T	L	C	L	G	H	H	A	V	P	N	G	T	L	V	K	T	I	T	N
ABB05005	A/New York/440/2000(H3N2)	M	K	T	I	I	A	L	S	H	I	L	C	L	V	F	A	Q	K	L	P	V	N	D	-	N	S	T	A	T	L	C	L	G	H	H	A	V	P	N	G	T	L	V	K	T	I	T	N
AAY44775	A/New York/187/2000(H3N2)	M	K	T	I	I	A	L	S	Y	I	L	C	L	V	F	A	Q	K	L	P	V	N	D	-	N	S	T	A	T	L	C	L	G	H	H	A	V	P	N	G	T	L	V	K	T	I	T	N
AAX57864	A/New York/173/2000(H3N2)	M	K	T	I	I	A	L	S	Y	F	L	C	L	V	F	A	Q	K	L	P	V	N	D	-	N	S	T	A	T	L	C	L	G	H	H	A	V	P	N	G	T	L	V	K	T	I	T	N
ACF36268	A/Hong Kong/CUHK21124/2000(H3N2)	M	K	T	I	I	A	L	S	Y	I	L	C	L	V	F	A	Q	K	L	P	V	N	D	-	N	S	T	A	T	L	C	L	G	H	H	A	V	P	N	G	T	L	V	K	T	I	T	N
AAY64212	A/New York/142/2000(H3N2)	M	K	T	I	I	A	L	S	Y	I	L	C	L	V	F	A	Q	K	I	P	V	N	D	-	N	S	T	A	T	L	C	L	G	H	H	A	V	P	N	G	T	L	V	K	T	I	T	N
AAY28551	A/New York/162/2000(H3N2)	M	K	T	I	I	A	L	S	Y	I	L	C	L	V	F	A	Q	K	L	P	V	N	D	-	N	S	T	A	T	L	C	L	G	H	H	A	V	P	N	G	T	L	V	K	T	I	T	N
AAX76683	A/New York/148/2000(H3N2)	M	K	T	I	I	A	L	S	Y	I	L	C	L	V	F	A	Q	K	L	P	V	N	D	-	N	S	T	A	T	L	C	L	G	H	H	A	V	P	N	G	T	L	V	K	T	I	T	N
AAX57924	A/New York/180/2000(H3N2)	M	K	T	I	I	A	L	S	Y	I	L	C	L	V	F	A	Q	K	L	P	V	N	D	-	N	S	T	A	T	L	C	L	G	H	H	A	V	P	N	G	T	L	V	K	T	I	T	N
ABU80177	A/Auckland/583/2000(H3N2)	M	K	T	I	I	A	L	S	Y	I	L	C	L	V	F	A	Q	K	L	P	V	N	D	-	N	S	T	A	T	L	C	L	G	H	H	A	V	P	N	G	T	L	V	K	T	I	T	N
AAX57894	A/New York/176/2000(H3N2)	M	K	T	I	I	A	L	S	Y	I	L	C	L	V	F	A	Q	K	L	P	V	N	D	-	N	S	T	A	T	L	C	L	G	H	H	A	V	P	N	G	T	L	V	K	T	I	T	N
ACF36287	A/Hong Kong/CUHK22072/2000(H3N2)	M	K	T	I	I	A	L	S	Y	I	L	C	L	V	F	A	Q	K	L	P	G	N	D	-	N	S	T	A	T	L	C	L	G	H	H	A	V	P	N	G	T	L	V	K	T	I	T	N
ACF36290	A/Hong Kong/CUHK22162/2000(H3N2)	M	K	T	I	I	A	L	S	Y	I	L	C	L	V	F	A	Q	K	L	P	G	N	D	-	N	S	T	A	T	L	C	L	G	H	H	A	V	P	N	G	T	L	V	K	T	I	T	N
ABD60834	A/Canterbury/3/2000(H3N2)	M	K	T	I	I	A	L	S	Y	I	L	C	L	V	F	A	Q	K	L	P	V	N	D	-	N	S	T	A	T	L	C	L	G	H	H	A	V	P	N	G	T	L	V	K	T	I	T	N
ACF36316	A/Hong Kong/CUHK26805/2000(H3N2)	M	K	T	I	I	A	L	S	Y	I	L	C	L	V	F	A	Q	K	L	P	V	N	D	-	N	S	T	A	T	L	C	L	G	H	H	A	V	P	N	G	T	L	V	K	T	I	T	N
ACF36317	A/Hong Kong/CUHK26846/2000(H3N2)	M	K	T	I	I	A	L	S	Y	I	L	C	L	V	F	A	Q	K	L	P	G	N	D	-	N	S	T	A	T	L	C	L	G	H	H	A	V	P	N	G	T	L	V	K	T	I	T	N
ACF36318	A/Hong Kong/CUHK26907/2000(H3N2)	M	K	T	I	I	A	L	S	Y	I	L	C	L	V	F	A	Q	K	L	P	G	N	D	-	N	S	T	A	T	L	C	L	G	H	H	A	V	P	N	G	T	L	V	K	T	I	T	N
ACF36322	A/Hong Kong/CUHK27183/2000(H3N2)	M	K	T	I	I	A	L	S	Y	I	L	C	L	V	F	A	Q	K	L	P	G	N	D	-	N	S	T	A	T	L	C	L	G	H	H	A	V	P	N	G	T	L	V	K	T	I	T	N
ABG37373	A/Waikato/1/2000(H3N2)	M	K	T	I	I	A	L	S	Y	I	L	C	L	V	F	A	Q	K	L	P	G	N	D	-	N	S	T	A	T	L	C	L	G	H	H	A	V	P	N	G	T	L	V	K	T	I	T	N
ABF47902	A/Wellington/9/2000(H3N2)	M	K	T	I	I	A	L	S	Y	I	L	C	L	V	F	A	Q	K	L	P	G	N	D	-	N	S	T	A	T	L	C	L	G	H	H	A	V	P	N	G	T	L	V	K	T	I	T	N
ABC67872	A/Canterbury/42/2000(H3N2)	M	K	T	I	I	A	L	S	Y	I	L	C	L	V	F	A	Q	K	L	P	G	N	D	-	N	S	T	A	T	L	C	L	G	H	H	A	V	P	N	G	T	L	V	K	T	I	T	N
ABC85776	A/Canterbury/38/2000(H3N2)	M	K	T	I	I	A	L	S	Y	I	L	C	L	V	F	A	Q	K	L	P	G	N	D	-	N	S	T	A	T	L	C	L	G	H	H	A	V	P	N	G	T	L	V	K	T	I	T	N
ABG80205	A/Waikato/4/2000(H3N2)	M	K	T	I	I	A	L	S	Y	I	L	C	L	V	F	A	Q	K	L	P	G	N	D	-	N	S	T	A	T	L	C	L	G	H	H	A	V	P	N	G	T	L	V	K	T	I	T	N
ACF36325	A/Hong Kong/CUHK28038/2000(H3N2)	M	K	T	I	I	A	L	S	Y	I	L	C	L	V	F	A	Q	K	L	P	G	N	D	-	N	S	T	A	T	L	C	L	G	H	H	A	V	P	N	G	T	L	V	K	T	I	T	N
ABK80069	A/Queensland/3/2000(H3N2)	M	K	T	I	I	A	L	S	Y	I	L	C	L	V	F	A	Q	K	L	P	V	N	D	-	N	S	T	A	T	L	C	L	G	H	H	A	V	P	N	G	T	L	V	K	T	I	T	N
ABK40623	A/Queensland/4/2000(H3N2)	M	K	T	I	I	A	L	S	Y	I	L	C	L	V	F	A	Q	K	L	P	V	N	D	-	N	S	T	A	T	L	C	L	G	H	H	A	V	P	N	G	T	L	V	K	T	I	T	N
ABG80216	A/Waikato/7/2000(H3N2)	M	K	T	I	I	A	L	S	Y	I	L	C	L	V	F	A	Q	K	L	P	V	N	D	-	N	S	T	A	T	L	C	L	G	H	H	A	V	P	N	G	T	L	V	K	T	I	T	N
ABS50031	A/Auckland/601/2000(H3N2)	M	K	T	I	I	A	L	S	Y	M	L	C	L	V	F	A	Q	K	L	P	G	N	D	-	N	S	T	A	M	L	C	L	G	H	H	A	V	P	N	G	T	L	V	K	T	I	T	N
ABK40722	A/Western Australia/7/2000(H3N2)	M	K	T	I	I	A	L	S	Y	I	L	C	L	V	F	A	Q	K	L	P	G	N	D	-	N	S	T	A	T	L	C	L	G	H	H	A	V	P	N	G	T	L	V	K	T	I	T	N
ABD15768	A/Canterbury/71/2000(H3N2)	M	K	T	I	I	A	L	S	Y	I	L	C	L	V	F	A	Q	K	L	P	G	N	D	-	N	S	T	A	T	L	C	L	G	H	H	A	V	P	N	G	T	L	V	K	T	I	T	N
ACF36329	A/Hong Kong/CUHK28501/2000(H3N2)	M	K	T	I	I	A	L	S	Y	I	L	C	L	V	F	A	Q	K	L	P	G	N	D	-	N	S	T	A	T	L	C	L	G	H	H	A	V	P	N	G	T	L	V	K	T	I	T	N
ABL67275	A/Queensland/7/2000(H3N2)	M	K	T	I	I	A	L	S	Y	I	L	C	L	V	F	A	Q	K	L	P	V	N	D	-	N	S	T	A	T	L	C	L	G	H	H	A	V	P	N	G	T	L	V	K	T	I	T	N
ABI21736	A/Waikato/15/2000(H3N2)	M	K	T	I	I	A	L	S	Y	I	L	C	L	V	F	A	Q	K	L	P	G	N	D	-	N	S	T	A	T	L	C	L	G	H	H	A	V	P	N	G	T	L	V	K	T	I	T	N
ABD15746	A/Canterbury/81/2000(H3N2)	M	K	T	I	I	A	L	S	Y	I	L	C	L	V	F	A	Q	K	L	P	V	N	D	-	N	S	T	A	T	L	C	L	G	H	H	A	V	P	N	G	T	L	V	K	T	I	T	N
ABD15713	A/Hutt/82/2000(H3N2)	M	K	T	I	I	A	L	S	Y	I	L	C	L	V	F	A	Q	K	L	P	V	N	D	-	N	S	T	A	T	L	C	L	G	H	H	A	V	P	N	G	T	L	V	K	T	I	T	N
ABI20991	A/Waikato/17/2000(H3N2)	M	K	T	I	I	A	L	S	Y	I	L	C	L	V	F	A	Q	K	L	P	G	N	D	-	N	S	T	A	T	L	C	L	G	H	H	A	V	P	N	G	T	L	V	K	T	I	T	N
ABD15724	A/Canterbury/85/2000(H3N2)	M	K	T	I	I	A	L	S	Y	I	L	C	L	V	F	A	Q	K	L	P	G	N	D	-	N	S	T	A	T	L	C	L	G	H	H	A	V	P	N	G	T	L	V	K	T	I	T	N
ABS50009	A/Auckland/599/2000(H3N2)	M	K	T	I	I	A	L	S	Y	I	L	C	L	V	F	A	Q	K	L	P	G	N	D	-	N	S	T	A	T	L	C	L	G	H	H	A	V	P	N	G	T	L	V	K	T	I	T	N
ABI20980	A/Waikato/16/2000(H3N2)	M	K	T	I	I	A	L	S	Y	I	L	C	L	V	F	A	Q	K	L	P	V	N	D	-	N	S	T	A	T	L	C	L	G	H	H	A	V	P	N	G	T	L	V	K	T	I	T	N
ABD15702	A/Canterbury/89/2000(H3N2)	M	K	T	I	I	A	L	S	Y	I	L	C	L	V	F	A	Q	K	L	P	G	N	D	-	N	S	T	A	T	L	C	L	G	H	H	A	V	P	N	G	T	L	V	K	T	I	T	N
ABD15647	A/Canterbury/90/2000(H3N2)	M	K	T	I	I	A	L	S	Y	I	L	C	L	V	F	T	Q	K	L	P	G	N	D	-	N	S	T	A	T	L	C	L	G	H	H	A	V	P	N	G	T	L	V	K	T	I	T	N
ABU80320	A/Auckland/598/2000(H3N2)	M	K	T	I	I	A	L	S	Y	I	L	C	L	V	F	A	Q	K	L	P	G	N	D	-	N	S	T	A	T	L	C	L	G	H	H	A	V	P	N	G	T	L	V	K	T	I	T	N
ABJ09239	A/Western Australia/12/2000(H3N2)	M	K	T	I	I	A	L	S	Y	I	L	C	L	V	F	A	Q	K	L	P	G	N	D	-	N	S	T	A	T	L	C	L	G	H	H	A	V	P	N	G	T	L	V	K	T	I	T	N
ABE12078	A/Canterbury/92/2000(H3N2)	M	K	T	I	I	A	L	S	Y	I	L	C	L	V	F	A	Q	K	L	P	G	N	D	-	N	S	T	A	T	L	C	L	G	H	H	A	V	P	N	G	T	L	V	K	T	I	T	N
ABI92500	A/Western Australia/11/2000(H3N2)	M	K	T	I	I	A	L	S	Y	I	L	C	L	V	F	A	Q	K	L	P	G	N	D	-	N	S	T	A	T	L	C	L	G	H	H	A	V	P	N	G	T	L	V	K	T	I	T	N
ABD15691	A/Canterbury/93/2000(H3N2)	M	K	T	I	I	A	L	S	Y	I	L	C	L	V	F	A	Q	K	L	P	V	N	D	-	K	S	T	A	T	L	C	L	G	H	H	A	V	P	N	G	T	L	V	K	T	I	T	N
ABD15658	A/Canterbury/98/2000(H3N2)	M	K	T	I	I	A	L	S	Y	I	L	C	L	V	F	A	Q	K	L	P	V	N	D	-	N	S	T	A	T	L	C	L	G	H	H	A	V	P	N	G	T	L	V	K	T	I	T	N
ABD61326	A/Canterbury/96/2000(H3N2)	M	K	T	I	I	A	L	S	Y	I	L	C	L	V	F	A	Q	K	L	P	G	N	D	-	N	S	T	A	T	L	C	L	G	H	H	A	V	P	N	G	T	L	V	K	T	I	T	N
ABC84571	A/Canterbury/99/2000(H3N2)	M	K	T	I	I	A	L	S	Y	I	L	C	L	V	F	A	Q	K	L	P	G	N	D	-	N	S	T	A	T	L	C	L	G	H	H	A	V	P	N	G	T	L	V	K	T	I	T	N
ABS49998	A/Auckland/596/2000(H3N2)	M	K	T	I	I	A	L	S	Y	I	L	C	L	V	F	A	Q	K	L	P	G	N	D	-	N	S	T	A	T	L	C	L	G	H	H	A	V	P	N	G	T	L	V	K	T	I	T	N
ABD15669	A/Canterbury/101/2000(H3N2)	M	K	T	I	I	A	L	S	Y	I	L	C	L	V	F	A	Q	K	L	P	G	N	D	-	N	S	T	A	T	L	C	L	G	H	H	A	V	P	N	G	T	L	V	K	T	I	T	N
ACF36401	A/Hong Kong/CUHK52247/2000(H3N2)	M	K	T	I	I	A	L	S	Y	I	L	C	L	V	F	A	Q	K	L	P	V	N	D	-	N	S	T	A	T	L	C	L	G	H	H	A	V	P	N	G	T	L	V	K	T	I	T	N
ABW80976	A/New York/55/2001(H3N2)	M	K	T	I	I	A	L	S	Y	I	L	C	L	V	F	A	Q	K	L	P	G	N	D	-	N	S	T	A	T	L	C	L	G	H	H	A	V	P	N	G	T	L	V	K	T	I	T	N
ABA18123	A/New York/301/2001(H3N2)	M	K	T	I	I	A	L	S	Y	I	L	C	L	V	F	A	Q	K	L	P	G	N	D	-	N	S	T	A	T	L	C	L	G	H	H	A	V	P	N	G	T	L	V	K	T	I	T	N
ACF36217	A/Hong Kong/CUHK13033/2001(H3N2)	M	K	T	I	I	A	L	S	Y	I	L	C	L	V	F	A	Q	K	L	P	V	N	D	-	N	S	T	A	T	L	C	L	G	H	H	A	V	P	N	G	T	L	V	K	T	I	T	N
ACF36218	A/Hong Kong/CUHK13048/2001(H3N2)	M	K	T	I	I	A	L	S	Y	I	L	C	L	V	F	A	Q	K	L	P	G	N	D	-	N	S	T	A	T	L	C	L	G	H	H	A	V	P	N	G	T	L	V	K	T	I	T	N
ACF36220	A/Hong Kong/CUHK13172/2001(H3N2)	M	K	T	I	I	A	L	S	Y	I	L	C	L	V	F	A	Q	K	L	P	V	N	D	-	N	S	T	A	T	L	C	L	G	H	H	A	V	P	N	G	T	L	V	K	T	I	T	N
ACF36228	A/Hong Kong/CUHK13510/2001(H3N2)	M	K	T	I	I	A	L	S	Y	I	L	C	L	V	F	A	Q	K	L	P	G	N	D	-	N	S	T	A	T	L	C	L	G	H	H	A	V	P	N	G	T	L	V	K	T	I	T	N
ACF36230	A/Hong Kong/CUHK13658/2001(H3N2)	M	K	T	I	I	A	L	S	Y	I	L	C	L	V	F	A	Q	K	L	P	G	N	D	-	N	S	T	A	T	L	C	L	G	H	H	A	V	P	N	G	T	L	V	K	T	I	T	N
ABD94767	A/Canterbury/06/2001(H3N2)	M	K	T	I	I	A	L	S	Y	I	L	C	L	V	F	A	Q	K	L	P	V	N	D	-	N	S	T	A	T	L	C	L	G	H	H	A	V	P	N	G	T	L	V	K	T	I	T	N
ACF36283	A/Hong Kong/CUHK21932/2001(H3N2)	M	K	T	I	I	A	L	S	Y	I	L	C	L	V	F	A	Q	K	L	P	G	N	D	-	N	S	T	A	T	L	C	L	G	H	H	A	V	P	N	G	T	L	V	K	T	I	T	N
ABD77741	A/Canterbury/07/2001(H3N2)	M	K	T	I	I	A	L	S	Y	I	L	C	L	V	F	A	Q	K	L	P	V	N	D	-	N	S	T	A	T	L	C	L	G	H	H	A	V	P	N	G	T	L	V	K	T	I	T	N
ABG88597	A/Waikato/5/2001(H3N2)	M	K	T	I	I	A	L	S	Y	I	L	C	L	V	F	A	Q	K	L	P	A	N	D	-	N	S	T	A	T	L	C	L	G	H	H	A	V	P	N	G	T	L	V	K	T	I	T	N
ACF36295	A/Hong Kong/CUHK22644/2001(H3N2)	M	K	T	I	I	A	L	S	Y	I	L	C	L	V	F	A	Q	K	L	P	G	N	D	-	N	S	T	A	T	L	C	L	G	H	H	A	V	P	N	G	T	L	V	K	T	I	T	N
ABI92511	A/Western Australia/13/2001(H3N2)	M	K	T	I	I	A	L	S	Y	I	L	C	L	V	F	A	Q	K	L	P	G	N	D	-	N	S	T	A	T	L	C	L	G	H	H	A	V	P	N	G	T	L	V	K	T	I	T	N
ABL67286	A/Queensland/19/2001(H3N2)	M	K	T	I	I	A	L	S	Y	I	L	C	L	V	F	A	Q	K	L	P	G	N	D	-	N	S	T	A	T	L	C	L	G	H	H	A	V	P	N	G	T	L	V	K	T	I	T	N
ACF36310	A/Hong Kong/CUHK24510/2001(H3N2)	M	K	T	I	I	A	L	S	Y	I	L	C	L	V	F	A	Q	K	L	P	G	N	D	-	N	S	T	A	T	L	C	L	G	H	H	A	V	P	N	G	T	L	V	K	T	I	T	N
ACF36311	A/Hong Kong/CUHK24749/2001(H3N2)	M	K	T	I	I	A	L	S	Y	I	L	C	L	V	F	A	Q	K	L	P	G	N	D	-	N	S	T	A	T	L	C	L	G	H	H	A	V	P	N	G	T	L	V	K	T	I	T	N
ACF36312	A/Hong Kong/CUHK24760/2001(H3N2)	M	K	T	I	I	A	L	S	Y	I	L	C	L	V	F	A	Q	K	L	P	G	N	D	-	N	S	T	A	T	L	C	L	G	H	H	A	V	P	N	G	T	L	V	K	T	I	T	N
ACF36313	A/Hong Kong/CUHK24825/2001(H3N2)	M	K	T	I	I	A	L	S	Y	I	L	C	L	V	F	A	Q	K	L	P	G	N	D	-	N	S	T	A	T	L	C	L	G	H	H	A	V	P	N	G	T	L	V	K	T	I	T	N
ACF36315	A/Hong Kong/CUHK24985/2001(H3N2)	M	K	T	I	I	A	L	S	Y	I	L	C	L	V	F	A	Q	K	L	P	G	N	D	-	N	S	T	A	T	L	C	L	G	H	H	A	V	P	N	G	T	L	V	K	T	I	T	N
ACF36343	A/Hong Kong/CUHK33316/2001(H3N2)	M	K	T	I	I	A	L	S	Y	I	L	C	L	V	F	A	Q	K	L	P	G	N	D	-	N	S	T	A	T	L	C	L	G	H	H	A	V	P	N	G	T	L	V	K	T	I	T	N
ACF36344	A/Hong Kong/CUHK33406/2001(H3N2)	M	K	T	I	I	A	L	S	Y	I	L	C	L	V	F	A	Q	K	L	P	G	N	D	-	N	S	T	A	T	L	C	L	G	H	H	A	V	P	N	G	T	L	V	K	T	I	T	N
ACF36345	A/Hong Kong/CUHK33416/2001(H3N2)	M	K	T	I	I	A	L	S	Y	I	L	C	L	V	F	A	Q	K	L	P	G	N	D	-	N	S	T	A	T	L	C	L	G	H	H	A	V	P	N	G	T	L	V	K	T	I	T	N
ACF36346	A/Hong Kong/CUHK33418/2001(H3N2)	M	K	T	I	I	A	L	S	Y	I	L	C	L	V	F	A	Q	K	L	P	G	N	D	-	N	S	T	A	T	L	C	L	G	H	H	A	V	P	N	G	T	L	V	K	T	I	T	N
ABD77664	A/Canterbury/149/2001(H3N2)	M	K	T	I	I	A	L	S	Y	I	L	C	L	V	F	A	Q	K	L	P	V	N	D	-	N	S	T	A	T	L	C	L	G	H	H	A	V	P	N	G	T	L	V	K	T	I	T	N
ABR15929	A/Auckland/607/2001(H3N2)	M	K	T	I	I	A	L	S	Y	I	L	C	L	V	F	A	Q	K	L	P	G	N	D	-	N	S	T	A	T	L	C	L	G	H	H	A	V	P	N	G	T	L	V	K	T	I	T	N
ABK80124	A/Queensland/12/2001(H3N2)	M	K	T	I	I	A	L	S	Y	I	L	C	L	V	F	A	Q	K	L	P	G	N	D	-	N	S	T	A	T	L	C	L	G	H	H	A	V	P	N	G	T	L	V	K	T	I	T	N
ABG67502	A/Wellington/34/2001(H3N2)	M	K	T	I	I	A	L	S	Y	I	L	C	L	V	F	A	Q	K	L	P	G	N	D	-	N	S	T	A	T	L	C	L	G	H	H	A	V	P	N	G	T	L	V	K	T	I	T	N
ACF36353	A/Hong Kong/CUHK34114/2001(H3N2)	M	K	T	I	I	A	L	S	Y	I	L	C	L	V	F	A	Q	K	L	P	G	N	D	-	N	S	T	A	T	L	C	L	G	H	H	A	V	P	N	G	T	L	V	K	T	I	T	N
ABG88795	A/Western Australia/15/2001(H3N2)	M	K	T	I	I	A	L	S	Y	I	L	C	L	V	F	A	Q	K	L	P	G	N	D	-	N	S	R	A	T	L	C	L	G	H	H	A	V	P	N	G	T	L	V	K	T	I	T	N
ABI92522	A/Western Australia/14/2001(H3N2)	M	K	T	I	I	A	L	S	Y	I	L	C	L	V	F	A	Q	K	L	P	G	N	D	-	N	S	T	A	T	L	C	L	G	H	H	A	V	P	N	G	T	L	V	K	T	I	T	N
ACF36383	A/Hong Kong/CUHK50080/2001(H3N2)	M	K	T	I	I	A	L	S	Y	I	L	C	L	V	F	A	Q	K	L	P	G	N	D	-	N	S	T	A	T	L	C	L	G	H	H	A	V	P	N	G	T	L	V	K	T	I	T	N
AAX56570	A/New York/71/2001(H3N2)	M	K	T	I	I	A	L	S	Y	I	L	C	L	V	F	A	Q	K	L	P	G	N	D	-	N	S	T	A	T	L	C	L	G	H	H	A	V	P	N	G	T	L	V	K	T	I	T	N
AAX56490	A/New York/124/2001(H3N2)	M	K	T	I	I	A	L	S	Y	I	L	C	L	V	F	A	Q	K	L	P	G	N	D	-	N	S	T	A	T	L	C	L	G	H	H	A	V	P	N	G	T	L	V	K	T	I	T	N
AAX11625	A/New York/83/2001(H3N2)	M	K	T	I	I	A	L	S	Y	I	L	C	L	V	F	A	Q	K	L	P	G	N	D	-	N	S	T	A	T	L	C	L	G	H	H	A	V	P	N	G	T	L	V	K	T	I	T	N
AAX35861	A/New York/131/2001(H3N2)	M	K	T	I	I	A	L	S	Y	I	L	C	L	V	F	A	Q	K	L	P	G	N	D	-	N	S	T	A	T	L	C	L	G	H	H	A	V	P	N	G	T	L	V	K	T	I	T	N
AAY28335	A/New York/94/2001(H3N2)	M	K	T	I	I	A	L	S	Y	I	L	C	L	V	S	A	Q	K	L	P	G	N	D	-	N	S	T	A	T	L	C	L	G	H	H	A	V	P	N	G	T	L	V	K	T	I	T	N
ACF36397	A/Hong Kong/CUHK51431/2001(H3N2)	M	K	T	I	I	A	L	S	Y	I	L	C	L	V	F	A	Q	K	L	P	G	N	D	-	N	S	T	A	T	L	C	L	G	H	H	A	V	P	N	G	T	L	V	K	T	I	T	N
ACF36396	A/Hong Kong/CUHK51424/2001(H3N2)	M	K	T	I	I	A	L	S	Y	I	L	C	L	V	F	A	Q	K	L	P	G	N	D	-	N	S	T	A	T	L	C	L	G	H	H	A	V	P	N	G	T	L	V	K	T	I	T	N
ACF36398	A/Hong Kong/CUHK51490/2001(H3N2)	M	K	T	I	I	A	L	S	Y	I	L	C	L	V	F	A	Q	K	L	P	G	N	D	-	N	S	T	A	T	L	C	L	G	H	H	A	V	P	N	G	T	L	V	K	T	I	T	N
AAX12761	A/New York/84/2001(H3N2)	M	K	T	I	I	A	L	S	Y	I	L	C	L	V	F	A	Q	K	L	P	G	N	D	-	N	S	T	A	T	L	C	L	G	H	H	A	V	P	N	G	T	L	V	K	T	I	T	N
AAX56440	A/New York/85/2001(H3N2)	M	K	T	I	I	A	L	S	Y	I	L	C	L	V	F	A	Q	K	L	P	G	N	D	-	N	S	T	A	T	L	C	L	G	H	H	A	V	P	N	G	T	L	V	K	T	I	T	N
ABD59852	A/TW/3565/02(H3N2)	M	K	T	I	I	A	L	S	Y	I	L	C	L	V	F	A	Q	K	L	P	G	N	D	-	N	S	T	A	T	L	C	L	G	H	H	A	V	P	N	G	T	L	V	K	T	I	T	N
ABS76426	A/Thailand/Siriraj-06/2002(H3N2)	M	K	T	I	I	A	L	S	Y	I	L	C	L	V	F	A	Q	K	L	P	G	N	D	-	N	S	T	A	T	L	C	L	G	H	H	A	V	P	N	G	T	L	V	K	T	I	T	N
ABD59850	A/TW/872/02(H3N2)	M	K	T	I	I	A	L	S	Y	I	L	C	L	V	F	A	Q	K	L	P	G	N	D	-	N	S	T	A	T	L	C	L	G	H	H	A	V	P	N	G	T	L	V	K	T	I	T	N
ABD59851	A/TW/3446/02(H3N2)	M	K	T	I	I	A	L	S	Y	I	L	C	L	V	F	A	Q	K	L	P	G	N	D	-	N	S	T	A	T	L	C	L	G	H	H	A	V	P	N	G	T	L	V	K	T	I	T	N
ABU92574	A/Denmark/02/2002(H3N2)	M	K	T	I	I	A	L	S	Y	I	L	C	L	V	F	A	Q	K	L	P	G	N	D	-	N	S	T	A	T	L	C	L	G	H	H	A	V	P	N	G	T	L	V	K	T	I	T	N
ABU92584	A/Denmark/08/2002(H3N2)	M	K	T	I	I	A	L	S	Y	I	L	C	L	V	F	A	Q	K	L	P	G	N	D	-	N	S	T	A	T	L	C	L	G	H	H	A	V	P	N	G	T	L	V	K	T	I	T	N
ABU92573	A/Denmark/13/2002(H3N2)	M	K	T	I	I	A	L	S	Y	I	L	C	L	V	F	A	Q	K	L	P	G	N	D	-	N	S	T	A	T	L	C	L	G	H	H	A	V	P	N	G	T	L	V	K	T	I	T	N
ABA42335	A/New York/403/2002(H3N2)	M	K	T	I	I	A	L	S	Y	I	L	C	L	V	F	A	Q	K	L	P	G	N	D	-	N	S	T	A	T	L	C	L	G	H	H	A	V	P	N	G	T	L	V	K	T	I	T	N
ABA42989	A/New York/405/2002(H3N2)	M	K	T	I	I	A	L	S	Y	I	L	C	L	V	F	A	Q	K	L	P	G	N	D	-	N	S	T	A	T	L	C	L	G	H	H	A	V	P	N	G	T	L	V	K	T	I	T	N
ACF36405	A/Hong Kong/CUHK5250/2002(H3N2)	M	K	T	I	I	A	L	S	Y	V	L	C	L	V	F	A	Q	K	L	P	G	N	D	-	N	S	T	A	T	L	C	L	G	H	H	A	V	P	N	G	T	L	V	K	T	I	T	N
ACF36406	A/Hong Kong/CUHK5251/2002(H3N2)	M	K	T	I	I	A	L	S	Y	I	L	C	L	V	F	A	Q	K	L	P	G	N	D	-	N	S	T	A	T	L	C	L	G	H	H	A	V	P	N	G	T	L	V	K	T	I	T	N
ABA42368	A/New York/408/2002(H3N2)	M	K	T	I	I	A	L	S	Y	I	L	C	L	V	F	A	Q	K	L	P	G	N	D	-	N	S	T	A	T	L	C	L	G	H	H	A	V	P	N	G	T	L	V	K	T	I	T	N
AAX56460	A/New York/89/2002(H3N2)	M	K	T	I	I	A	L	S	Y	I	L	C	L	V	F	A	Q	K	L	P	E	N	D	-	N	S	T	A	T	L	C	L	G	H	H	A	V	P	N	G	T	L	V	K	T	I	T	N
ACF36411	A/Hong Kong/CUHK5296/2002(H3N2)	M	K	T	I	I	A	L	S	Y	I	L	C	L	V	F	A	Q	K	L	P	G	N	D	-	N	S	T	A	T	L	C	L	G	H	H	A	V	P	N	G	T	L	V	K	T	I	T	N
ABA42379	A/New York/409/2002(H3N2)	M	K	T	I	I	A	L	S	Y	I	L	C	L	V	F	A	Q	K	L	P	G	N	D	-	N	S	T	A	T	L	C	L	G	H	H	A	V	P	N	G	T	L	V	K	T	I	T	N
AAY47023	A/New York/125/2002(H3N2)	M	K	T	I	I	A	L	S	Y	I	L	C	L	V	F	A	Q	K	L	P	G	N	D	-	N	S	T	A	T	L	C	L	G	H	H	A	V	P	N	G	T	L	V	K	T	I	T	N
ABR15962	A/Auckland/614/2002(H3N2)	M	K	T	I	I	A	L	S	Y	I	L	C	L	V	F	A	Q	K	L	P	G	N	D	-	N	S	T	A	T	L	C	L	G	H	H	A	V	P	N	G	T	L	V	K	T	I	T	N
ABA42487	A/New York/418/2002(H3N2)	M	K	T	I	I	A	L	S	Y	I	L	C	L	V	F	A	Q	K	L	P	G	N	D	-	N	S	T	A	T	L	C	L	G	H	H	A	V	P	N	G	T	L	V	K	T	I	T	N
AAX12771	A/New York/91/2002(H3N2)	M	K	T	I	I	A	L	S	Y	I	L	C	L	V	F	A	Q	K	L	P	G	N	D	-	N	S	T	A	T	L	C	L	G	H	H	A	V	P	N	G	T	L	V	K	T	I	T	N
AAX47525	A/New York/96/2002(H3N2)	M	K	T	I	I	A	L	S	Y	I	L	C	L	V	F	A	Q	K	L	P	G	N	D	-	N	S	T	A	T	L	C	M	G	H	H	A	V	P	N	G	T	L	V	K	T	I	T	N
ABA42498	A/New York/419/2002(H3N2)	M	K	T	I	I	A	L	S	Y	I	L	C	L	V	F	A	Q	K	L	P	G	N	D	-	N	S	T	A	T	L	C	L	G	H	H	A	V	P	N	G	T	L	V	K	T	I	T	N
AAX56580	A/New York/106/2002(H3N2)	M	K	A	I	I	A	L	S	Y	I	L	C	L	V	F	A	Q	K	L	P	G	N	D	-	N	S	T	A	T	L	C	L	G	H	H	A	V	P	N	G	T	L	V	K	T	I	T	N
ABA42401	A/New York/411/2002(H3N2)	M	K	T	I	I	A	L	S	Y	I	L	C	L	V	F	A	Q	K	L	P	G	N	D	-	N	S	T	A	T	L	C	L	G	H	H	A	V	P	N	G	T	L	V	K	T	I	T	N
AAX12791	A/New York/100/2002(H3N2)	M	K	T	I	I	A	L	S	Y	I	L	C	L	V	F	A	Q	K	L	P	G	N	D	-	N	S	M	A	T	L	C	L	G	H	H	A	V	P	N	G	T	L	V	K	T	I	T	N
AAX56510	A/New York/132/2002(H3N2)	M	K	T	I	I	A	L	S	Y	I	L	C	L	V	F	A	Q	K	L	P	G	N	D	-	N	S	T	A	T	L	C	L	G	H	H	A	V	P	N	G	T	L	V	K	T	I	T	N
ABB04983	A/New York/420/2002(H3N2)	M	K	T	I	I	A	L	S	Y	I	L	C	L	V	F	A	Q	K	L	P	G	N	D	-	N	S	T	A	T	L	C	L	G	H	H	A	V	P	N	G	T	L	V	K	T	I	T	N
AAX11635	A/New York/110/2002(H3N2)	M	K	T	I	I	A	L	S	Y	I	L	C	L	V	F	A	Q	K	L	P	E	N	D	-	N	S	T	A	T	L	C	L	G	H	H	A	V	P	N	G	T	L	V	K	T	I	T	N
AAY44641	A/New York/118/2002(H3N2)	M	K	T	I	I	A	L	S	Y	I	L	C	L	V	F	A	Q	K	L	P	G	N	D	-	N	S	T	A	T	L	C	L	G	H	H	A	V	P	N	G	T	L	V	K	T	I	T	N
AAX56590	A/New York/108/2002(H3N2)	M	K	T	I	I	A	L	S	Y	I	L	C	L	V	F	A	Q	K	L	P	G	N	D	-	N	S	T	A	T	L	C	L	G	H	H	A	V	P	N	G	T	L	V	K	T	I	T	N
ABG48082	A/Waikato/2/2002(H3N2)	M	K	T	I	I	A	L	S	Y	I	L	C	L	V	F	A	Q	K	L	P	G	N	D	-	N	S	T	A	T	L	C	L	G	H	H	A	V	P	N	G	T	L	V	K	T	I	T	N
AAX12801	A/New York/113/2002(H3N2)	M	K	T	I	I	A	L	S	Y	I	L	C	L	V	F	A	Q	K	F	P	G	N	D	-	N	S	T	A	T	L	C	L	G	H	H	A	V	P	N	G	T	L	V	K	T	I	T	N
ABA42412	A/New York/412/2002(H3N2)	M	K	T	I	I	A	L	S	Y	I	L	C	L	V	F	A	Q	K	L	P	G	N	D	-	N	S	T	A	T	L	C	L	G	H	H	A	V	P	N	G	T	L	V	K	T	I	T	N
ABI21508	A/New York/C4/2002(H3N2)	M	K	T	I	I	A	L	S	Y	I	L	C	L	V	F	A	Q	K	L	P	G	N	D	-	N	S	T	A	T	L	C	L	G	H	H	A	V	P	N	G	T	L	V	K	T	I	T	N
AAY28014	A/New York/101/2002(H3N2)	M	K	T	I	I	A	L	S	Y	I	L	C	L	V	F	A	Q	K	L	P	G	N	D	-	N	S	M	A	T	L	C	L	G	H	H	A	V	P	N	G	T	L	V	K	T	I	T	N
AAX56470	A/New York/90/2002(H3N2)	M	K	T	I	I	A	L	S	Y	I	L	C	L	V	F	A	Q	K	L	P	G	N	D	-	N	S	T	A	T	L	C	L	G	H	H	A	V	P	N	G	T	L	V	K	T	I	T	N
ABG48093	A/Wellington/6/2002(H3N2)	M	K	T	I	I	A	L	S	Y	I	L	C	L	V	F	A	Q	K	L	P	G	N	D	-	N	S	T	A	T	L	C	L	G	H	H	A	V	P	N	G	T	L	V	K	T	I	T	N
AAY44620	A/New York/75/2002(H3N2)	M	K	T	I	I	A	L	S	Y	I	L	C	L	V	F	A	Q	K	L	P	G	N	D	-	N	S	T	A	T	L	C	L	G	H	H	A	V	P	N	G	T	L	V	K	T	I	T	N
AAX47515	A/New York/129/2002(H3N2)	M	K	A	I	I	A	L	S	Y	I	L	C	L	V	F	A	Q	K	L	P	G	N	D	-	N	S	T	A	T	L	C	L	G	H	H	A	V	P	N	G	T	L	V	K	T	I	T	N
AAX35871	A/New York/135/2002(H3N2)	M	K	T	I	I	A	L	S	Y	I	L	C	L	V	F	A	Q	K	L	P	G	N	D	-	N	S	T	A	T	L	C	L	G	H	H	A	V	P	N	G	T	L	V	K	T	I	T	N
AAX57784	A/New York/120/2002(H3N2)	M	K	T	I	I	A	L	S	Y	I	L	C	L	V	F	A	Q	K	L	P	G	N	D	-	N	S	T	A	T	L	C	L	G	H	H	A	V	P	N	G	T	L	V	K	T	I	T	N
BAG28225	A/Morioka/34/2002(H3N2)	M	K	T	I	I	A	L	S	Y	I	L	C	L	V	F	A	Q	K	L	P	G	N	D	-	N	S	T	A	T	L	C	L	G	H	H	A	V	P	N	G	T	L	V	K	T	I	T	N
AAX12781	A/New York/95/2002(H3N2)	M	K	T	I	I	A	L	S	Y	I	L	C	L	V	F	A	Q	E	L	P	G	N	D	-	N	S	T	A	T	L	C	L	G	H	H	A	V	P	N	G	T	L	V	K	T	I	T	N
AAY28325	A/New York/88/2002(H3N2)	M	K	T	I	I	A	L	S	Y	I	L	C	L	V	F	A	Q	K	L	P	G	N	D	-	N	S	T	A	T	L	C	L	G	H	H	A	V	P	N	G	T	L	V	K	T	I	T	N
ABA42476	A/New York/416/2002(H3N2)	M	K	T	I	I	A	L	S	Y	I	L	C	L	V	F	A	Q	K	L	P	G	N	D	-	N	S	T	A	T	L	C	L	G	H	H	A	V	P	N	G	T	L	V	K	T	I	T	N
BAG28226	A/Morioka/52/2002(H3N2)	M	K	T	I	I	A	L	S	Y	I	L	C	L	V	F	A	Q	K	L	P	G	N	D	-	N	S	T	A	T	L	C	L	G	H	H	A	V	P	N	G	T	L	V	K	T	I	T	N
AAZ38539	A/New York/126/2002(H3N2)	M	K	T	I	I	A	L	S	Y	I	L	C	L	V	F	A	Q	K	L	P	G	N	D	-	N	S	T	A	T	L	C	L	G	H	H	A	V	P	N	G	T	L	V	K	T	I	T	N
ACF36222	A/Hong Kong/CUHK13249/2002(H3N2)	M	K	T	I	I	A	L	S	Y	I	L	C	L	V	F	A	Q	K	L	P	G	N	D	-	N	S	T	A	T	L	C	L	G	H	H	A	V	P	N	G	T	L	V	K	T	I	T	N
ABS50064	A/Auckland/615/2002(H3N2)	M	K	T	I	I	A	L	S	Y	I	L	C	L	V	F	A	Q	K	L	P	G	N	D	-	N	S	T	A	T	L	C	L	G	H	H	A	V	P	N	G	T	L	V	K	T	I	T	N
ACF36223	A/Hong Kong/CUHK13278/2002(H3N2)	M	K	T	I	I	A	L	S	Y	I	L	C	L	V	F	A	Q	K	L	P	G	N	D	-	N	S	T	A	T	L	C	L	G	H	H	A	V	P	N	G	T	L	V	K	T	I	T	N
AAY98077	A/New York/276/2002(H3N2)	M	K	T	I	I	A	L	S	Y	I	L	C	L	V	F	A	Q	K	L	P	G	N	D	-	N	S	T	A	T	L	C	L	G	H	H	A	V	P	N	G	T	L	V	K	T	I	T	N
AAX57734	A/New York/130/2002(H3N2)	M	K	T	I	I	A	L	S	Y	I	L	C	L	V	F	A	Q	K	L	P	G	N	D	-	N	S	T	A	T	L	C	L	G	H	H	A	V	P	N	G	T	L	V	K	T	I	T	N
AAY28405	A/New York/122/2002(H3N2)	M	K	T	I	I	A	L	S	Y	I	L	C	L	V	F	A	Q	K	L	P	G	N	D	-	N	S	T	A	T	L	C	L	G	H	H	A	V	P	N	G	T	L	V	K	T	I	T	N
ACF36278	A/Hong Kong/CUHK21713/2002(H3N2)	M	K	T	I	I	A	L	S	Y	I	L	C	L	V	F	A	Q	K	L	P	G	N	D	-	N	S	T	A	T	L	C	L	G	H	H	A	V	P	N	G	T	L	V	K	T	I	T	N
ACF36281	A/Hong Kong/CUHK21742/2002(H3N2)	M	K	T	I	I	A	L	S	Y	I	L	C	L	V	F	A	Q	K	L	P	G	N	D	-	N	S	T	A	T	L	C	L	G	H	H	A	V	P	N	G	T	L	V	K	T	I	T	N
ACF36284	A/Hong Kong/CUHK21957/2002(H3N2)	M	K	T	I	I	A	L	S	Y	I	L	C	L	V	F	A	Q	K	L	P	G	N	D	-	N	S	T	A	T	L	C	L	G	H	H	A	V	P	N	G	T	L	V	K	T	I	T	N
ABG37417	A/Waikato/5/2002(H3N2)	M	K	T	I	I	A	L	S	Y	I	L	C	L	V	F	A	Q	K	L	P	G	N	D	-	N	S	T	A	T	L	C	L	G	H	H	A	V	P	N	G	T	L	V	K	T	I	T	N
ABC42871	A/Canterbury/01/2002(H3N2)	M	K	T	I	I	A	L	S	Y	I	L	C	L	V	F	A	Q	K	L	P	G	N	D	-	N	S	T	A	T	L	C	L	G	H	H	A	V	P	N	G	T	L	V	K	T	I	T	N
ABC67850	A/Canterbury/14/2002(H3N2)	M	K	T	I	I	A	L	S	Y	I	L	C	L	V	F	A	Q	K	L	P	G	N	D	-	N	S	T	A	T	L	C	L	G	H	H	A	V	P	N	G	T	L	V	K	T	I	T	N
ACF36300	A/Hong Kong/CUHK23162/2002(H3N2)	M	K	T	I	I	A	L	S	Y	I	L	C	L	V	F	A	Q	K	L	P	G	N	D	-	N	S	T	A	T	L	C	L	G	H	H	A	V	P	N	G	T	L	V	K	T	I	T	N
ACF36299	A/Hong Kong/CUHK23113/2002(H3N2)	M	K	T	I	I	A	L	S	Y	I	L	C	L	V	F	A	Q	K	L	P	G	N	D	-	N	S	T	A	T	L	C	L	G	H	H	A	V	P	N	G	T	L	V	K	T	I	T	N
ACF36301	A/Hong Kong/CUHK23180/2002(H3N2)	M	K	T	I	I	A	L	S	Y	I	L	C	L	V	F	A	Q	K	L	P	G	N	D	-	N	S	T	A	T	L	C	L	G	H	H	A	V	P	N	G	T	L	V	K	T	I	T	N
ACF36302	A/Hong Kong/CUHK24044/2002(H3N2)	M	K	T	I	I	A	L	S	Y	I	L	C	L	V	F	A	Q	K	L	P	G	N	D	-	N	S	T	A	T	L	C	L	G	H	H	A	V	P	N	G	T	I	V	K	T	I	T	N
ACF36303	A/Hong Kong/CUHK24054/2002(H3N2)	M	K	T	I	I	A	L	S	Y	I	L	C	L	V	F	A	Q	K	L	P	G	N	D	-	N	S	T	A	T	L	C	L	G	H	H	A	V	P	N	G	T	L	V	K	T	I	T	N
ACF36304	A/Hong Kong/CUHK24114/2002(H3N2)	M	K	T	I	I	A	L	S	Y	I	L	C	L	V	F	A	Q	K	L	P	G	N	D	-	N	S	T	A	T	L	C	L	G	H	H	A	V	P	N	G	T	L	V	K	T	I	T	N
ACF36305	A/Hong Kong/CUHK24167/2002(H3N2)	M	K	T	I	I	A	L	S	Y	I	L	C	L	V	F	A	Q	K	L	P	G	N	D	-	N	S	T	A	T	L	C	L	G	H	H	A	V	P	N	G	T	I	V	K	T	I	T	N
ABI92335	A/Dunedin/1/2002(H3N2)	M	K	T	I	I	A	L	S	Y	I	L	C	L	V	F	A	Q	K	L	P	G	N	D	-	N	S	T	A	T	L	C	L	G	H	H	A	V	P	N	G	T	L	V	K	T	I	T	N
ABR28856	A/Auckland/608/2002(H3N2)	M	K	T	I	I	A	L	S	Y	I	L	C	L	V	F	A	Q	K	L	P	G	N	D	-	N	S	T	A	T	L	C	L	G	H	H	A	V	P	N	G	T	L	V	K	T	I	T	N
ABC50255	A/Canterbury/47/2002(H3N2)	M	K	T	I	I	A	L	S	Y	I	L	C	L	V	F	A	Q	E	L	P	G	N	D	-	N	S	T	A	T	L	C	L	G	H	H	A	V	P	N	G	T	L	V	K	T	I	T	N
ABC50299	A/Canterbury/53/2002(H3N2)	M	K	T	I	I	A	L	S	Y	I	L	C	L	V	F	A	Q	K	L	P	G	N	D	-	N	S	T	A	T	L	C	L	G	H	H	A	V	P	N	G	T	L	V	K	T	I	T	N
ABC50288	A/Canterbury/50/2002(H3N2)	M	K	T	I	I	A	L	S	Y	I	L	C	L	V	F	A	Q	K	L	P	G	N	D	-	N	S	T	A	T	L	C	L	G	H	H	A	V	P	N	G	T	L	V	K	T	I	T	N
ABC68049	A/South Canterbury/37/2002(H3N2)	M	K	T	I	I	A	L	S	Y	I	L	C	L	V	F	A	Q	K	L	P	G	N	D	-	N	S	T	A	T	L	C	L	G	H	H	A	V	P	N	G	T	L	V	K	T	I	T	D
ABG37428	A/Wellington/38/2002(H3N2)	M	K	T	I	I	A	L	S	Y	I	L	C	L	V	F	A	Q	K	L	P	G	N	D	-	N	S	T	A	T	L	C	L	G	H	H	A	V	P	N	G	T	L	V	K	T	I	T	N
ABC67989	A/Canterbury/33/2002(H3N2)	M	K	T	I	I	A	L	S	Y	I	L	C	L	V	F	A	Q	K	L	P	G	N	D	-	N	S	T	A	T	L	C	L	G	H	H	A	V	P	N	G	T	L	V	K	T	I	T	N
ABG88806	A/Western Australia/23/2002(H3N2)	M	K	T	I	I	A	L	S	Y	I	L	C	L	V	F	A	Q	K	L	P	G	N	D	-	N	S	T	A	T	L	C	L	G	H	H	A	V	P	N	G	T	L	V	K	T	I	T	N
ABC67653	A/Canterbury/57/2002(H3N2)	M	K	T	I	I	A	L	S	Y	I	L	C	L	V	F	A	Q	K	L	P	G	N	D	-	N	S	T	A	T	L	C	L	G	H	H	A	V	P	N	G	T	L	V	K	T	I	T	N
ABC85952	A/Canterbury/60/2002(H3N2)	M	K	T	I	I	A	L	S	Y	I	L	C	L	V	F	A	Q	K	L	P	G	N	D	-	N	S	T	A	T	L	C	L	G	H	H	A	V	P	N	G	T	L	V	K	T	I	T	N
ABG37450	A/Waikato/21/2002(H3N2)	M	K	T	I	I	A	L	S	Y	I	L	C	L	V	F	A	Q	K	L	P	G	N	D	-	N	S	T	A	T	L	C	L	G	H	H	A	V	P	N	G	T	L	V	K	T	I	T	N
ACF36341	A/Hong Kong/CUHK33106/2002(H3N2)	M	K	T	I	I	A	L	S	Y	I	L	C	L	V	F	A	Q	K	L	P	G	N	D	-	N	S	T	A	T	L	C	L	G	H	H	A	V	P	N	G	T	I	V	K	T	I	T	N
ABC50321	A/Canterbury/59/2002(H3N2)	M	K	T	I	I	A	L	S	Y	I	L	C	L	V	F	A	Q	K	L	P	G	N	D	-	N	S	T	A	T	L	C	L	G	H	H	A	V	P	N	G	T	L	V	K	T	I	T	N
ACF36340	A/Hong Kong/CUHK33079/2002(H3N2)	M	K	T	I	I	A	L	S	Y	I	L	C	L	V	F	A	Q	K	L	P	G	N	D	-	N	S	T	A	T	L	C	L	G	H	H	A	V	P	N	G	T	L	V	K	T	I	T	N
ABI92346	A/Waikato/23/2002(H3N2)	M	K	T	I	I	A	L	S	Y	I	L	C	L	V	F	A	Q	K	L	P	G	N	D	-	N	S	T	A	T	L	C	L	G	H	H	A	V	P	N	G	T	L	V	K	T	I	T	N
ABC68093	A/Canterbury/72/2002(H3N2)	M	K	T	I	I	A	L	S	Y	I	L	C	L	V	F	A	Q	K	L	P	G	N	D	-	N	S	T	A	T	L	C	L	G	H	H	A	V	P	N	G	T	L	V	K	T	I	T	N
ABC85919	A/Canterbury/70/2002(H3N2)	M	K	T	I	I	A	L	S	Y	I	L	C	L	V	F	A	Q	K	L	P	G	N	D	-	N	S	T	A	T	L	C	L	G	H	H	A	V	P	N	G	T	L	V	K	T	I	T	N
ABC67543	A/Canterbury/79/2002(H3N2)	M	K	T	I	I	A	L	S	Y	I	L	C	L	V	F	A	Q	K	L	P	G	N	D	-	N	S	T	A	T	L	C	L	G	H	H	A	V	P	N	G	T	L	V	K	T	I	T	N
ABG26956	A/Dunedin/10/2002(H3N2)	M	K	T	I	I	A	L	S	Y	I	L	C	L	V	F	A	Q	K	L	P	G	N	D	-	N	R	T	A	T	L	C	L	G	H	H	A	V	P	N	G	T	L	V	K	T	I	T	N
ABC50376	A/Canterbury/81/2002(H3N2)	M	K	T	I	I	A	L	S	Y	I	L	C	L	V	F	A	Q	K	L	P	G	N	D	-	N	S	T	A	T	L	C	L	G	H	H	A	V	P	N	G	T	L	V	K	T	I	T	N
ABI92555	A/Western Australia/25/2002(H3N2)	M	K	T	I	I	A	L	S	Y	I	L	C	L	V	F	A	Q	K	L	P	G	N	D	-	N	S	T	A	T	L	C	L	G	H	H	A	V	P	N	G	T	L	V	K	T	I	T	N
ABC50365	A/Canterbury/80/2002(H3N2)	M	K	T	I	I	A	L	S	Y	I	L	C	L	V	F	A	Q	K	L	P	G	N	D	-	N	S	T	A	T	L	C	L	G	H	H	A	V	P	N	G	T	L	V	K	T	I	T	N
ABC50354	A/Canterbury/75/2002(H3N2)	M	K	T	I	I	A	L	S	Y	I	L	C	L	V	F	A	Q	K	L	P	G	N	D	-	N	S	T	A	T	L	C	L	G	H	H	A	V	P	N	G	T	L	V	K	T	I	T	N
ABG48137	A/Wellington/71/2002(H3N2)	M	K	T	I	I	A	L	S	Y	I	L	C	L	V	F	A	Q	K	L	P	G	N	D	-	N	S	T	A	T	L	C	L	G	H	H	A	V	P	N	G	T	L	V	K	T	I	T	N
ABK39951	A/Western Australia/27/2002(H3N2)	M	K	T	I	I	A	L	S	Y	I	L	C	L	V	F	T	Q	K	L	P	G	N	D	-	N	S	T	A	T	L	C	L	G	H	H	A	V	P	N	G	T	L	V	K	T	I	T	N
ABG88630	A/Waikato/36/2002(H3N2)	M	K	T	I	I	A	L	S	Y	I	L	C	L	V	F	A	Q	K	L	P	G	N	D	-	N	S	T	A	T	L	C	L	G	H	H	A	V	P	N	G	T	L	V	K	T	I	T	N
ABI92577	A/Western Australia/28/2002(H3N2)	M	K	T	I	I	A	L	S	Y	I	L	C	L	V	F	A	Q	K	L	P	G	N	D	-	N	S	T	A	T	L	C	L	G	H	H	A	V	P	N	G	T	L	V	K	T	I	T	N
ABG88641	A/Dunedin/18/2002(H3N2)	M	K	T	I	I	A	L	S	Y	I	L	C	L	V	F	A	Q	K	L	P	G	N	D	-	N	S	T	A	T	L	C	L	G	H	H	A	V	P	N	G	T	L	V	K	T	I	T	N
ABK80179	A/Queensland/23/2002(H3N2)	M	K	T	I	I	A	L	S	Y	I	L	C	L	V	F	A	Q	K	L	P	G	N	D	-	N	S	T	A	T	L	C	L	G	H	H	A	V	P	N	G	T	L	V	K	T	I	T	N
ABL67308	A/Queensland/27/2002(H3N2)	M	K	T	I	I	A	L	S	Y	I	L	C	L	V	F	A	Q	K	L	P	G	N	D	-	N	S	M	A	T	L	C	L	G	H	H	A	V	P	N	G	T	L	V	K	T	I	T	N
ABI92599	A/Western Australia/30/2002(H3N2)	M	K	T	I	I	A	L	S	Y	I	L	C	L	V	F	A	Q	K	L	P	G	N	D	-	N	S	T	A	T	L	C	L	G	H	H	A	V	P	N	G	T	L	V	K	T	I	T	N
ABG48170	A/Wellington/79/2002(H3N2)	M	K	T	I	I	A	L	S	Y	I	L	C	L	V	F	A	Q	K	L	P	G	N	D	-	N	S	T	A	T	L	C	L	G	H	H	A	V	P	N	G	T	L	V	K	T	I	T	N
ABG37472	A/Waikato/58/2002(H3N2)	M	K	T	I	I	A	L	S	Y	I	L	C	L	V	F	A	Q	K	L	P	G	N	D	-	N	S	T	A	T	L	C	L	G	H	H	A	V	P	N	G	T	L	V	K	T	I	T	N
ABN51154	A/Western Australia/34/2002(H3N2)	M	K	T	I	I	A	L	S	Y	I	L	C	L	V	F	T	Q	K	L	P	G	N	D	-	N	S	T	A	T	L	C	L	G	H	H	A	V	P	N	G	T	L	V	K	T	I	T	N
ABR15940	A/Auckland/611/2002(H3N2)	M	K	T	I	I	A	L	S	Y	I	L	C	L	V	F	A	Q	K	L	P	G	N	D	-	N	S	T	A	T	L	C	L	G	H	H	A	V	P	N	G	T	L	V	K	T	I	T	N
ABI92621	A/Western Australia/35/2002(H3N2)	M	K	T	I	I	A	L	S	Y	I	L	C	L	V	F	A	Q	K	L	P	G	N	D	-	N	S	M	A	T	L	C	L	G	H	H	A	V	P	N	G	T	L	V	K	T	I	T	N
ACF36384	A/Hong Kong/CUHK50200/2002(H3N2)	M	K	T	I	I	A	L	S	Y	I	L	C	L	V	F	A	Q	K	L	P	G	N	D	-	N	S	M	A	T	L	C	L	G	H	H	A	V	P	N	G	T	I	V	K	T	I	T	N
ACN32523	A/Genoa/1/2002(H3N2)	M	K	T	I	I	A	L	S	Y	I	L	C	L	V	F	A	Q	K	L	P	G	N	D	-	N	S	T	A	T	L	C	L	G	H	H	A	V	P	N	G	T	L	V	K	T	I	T	N
ACF36415	A/Hong Kong/CUHK53123/2002(H3N2)	M	K	T	I	I	A	L	S	Y	I	L	C	L	V	F	A	Q	K	L	P	G	N	D	-	N	S	T	A	T	L	C	L	G	H	H	A	V	P	N	G	T	I	V	K	T	I	T	N
AAT12660	A/Denmark/63/2003(H3N2)	M	K	T	I	I	A	L	S	Y	I	L	C	L	V	F	A	Q	K	L	P	G	N	D	-	N	S	T	A	T	L	C	L	G	H	H	A	V	P	N	G	T	I	V	K	T	I	T	N
AAT12671	A/Denmark/13/2003(H3N2)	M	K	T	I	I	A	L	S	Y	I	L	C	L	V	F	A	Q	K	L	P	G	N	D	-	N	S	T	A	T	L	C	L	G	H	H	A	V	P	N	G	T	L	V	K	T	I	T	N
AAZ32947	A/Moscow/328/2003(H3N2)	M	K	T	I	I	A	L	S	Y	I	L	C	L	V	F	A	Q	K	L	P	G	N	D	-	N	S	T	A	T	L	C	L	G	H	H	A	V	P	N	G	T	I	V	K	T	I	T	N
ABU92624	A/Denmark/110/2003(H3N2)	M	K	T	I	I	A	L	S	Y	I	L	C	L	V	F	A	Q	K	L	P	G	N	D	-	N	S	T	A	T	L	C	L	G	H	H	A	V	P	N	G	T	I	V	K	T	I	T	N
ABU92629	A/Denmark/113/2003(H3N2)	M	K	T	I	I	A	L	S	Y	I	L	C	L	V	F	A	Q	K	L	P	G	N	D	-	N	S	T	A	T	L	C	L	G	H	H	A	V	P	N	G	T	I	V	K	T	I	T	N
ABU92632	A/Denmark/123/2003(H3N2)	M	K	T	I	I	A	L	S	Y	I	L	C	L	V	F	A	Q	K	L	P	G	N	D	-	N	S	T	A	T	L	C	L	G	H	H	A	V	P	N	G	T	I	V	K	T	I	T	N
ABU92715	A/Denmark/108/2003(H3N2)	M	K	T	I	I	A	L	S	Y	I	L	C	L	V	F	A	Q	K	L	P	G	N	D	-	N	S	T	A	T	L	C	L	G	H	H	A	V	P	N	G	T	I	V	K	T	I	T	N
ABU92757	A/Denmark/101/2003(H3N2)	M	K	T	I	I	A	L	S	Y	I	L	C	L	V	F	A	Q	K	L	P	G	N	D	-	N	S	T	A	T	L	C	L	G	H	H	A	V	P	N	G	T	I	V	K	T	I	T	N
ABU92665	A/Denmark/131/2003(H3N2)	M	K	T	I	I	A	L	S	Y	I	L	C	L	V	F	A	Q	K	L	P	G	N	D	-	N	S	T	A	T	L	C	L	G	H	H	A	V	P	N	G	T	I	V	K	T	I	T	N
ABS76423	A/Thailand/Siriraj-01/2003(H3N2)	M	K	T	I	I	A	L	S	Y	I	L	C	L	V	F	A	Q	K	L	P	G	N	D	-	N	S	T	A	T	L	C	L	G	H	H	A	V	P	N	G	T	I	V	K	T	I	T	N
ABS76424	A/Thailand/Siriraj-02/2003(H3N2)	M	K	T	I	I	A	L	S	Y	I	L	C	L	V	F	A	Q	K	L	P	G	N	D	-	N	S	T	A	T	L	C	L	G	H	H	A	V	P	N	G	T	I	V	K	T	I	T	N
AAT12659	A/Denmark/60/2003(H3N2)	M	K	T	I	I	A	L	S	Y	I	L	C	L	V	F	A	Q	K	L	P	G	N	D	-	N	S	T	A	T	L	C	L	G	H	H	A	V	P	N	G	T	I	V	K	T	I	T	N
AAT12661	A/Denmark/10/2003(H3N2)	M	K	T	I	I	A	L	S	Y	I	L	C	L	V	F	A	Q	K	L	P	G	N	D	-	N	S	T	A	T	L	C	L	G	H	H	A	V	P	N	G	T	L	V	K	T	I	T	N
AAT12664	A/Denmark/61/2003(H3N2)	M	K	T	I	I	A	L	S	Y	I	L	C	L	V	F	A	Q	K	L	P	G	N	D	-	N	S	T	A	T	L	C	L	G	H	H	A	V	P	N	G	T	I	V	K	T	I	T	N
AAT12674	A/Denmark/18-2/2003(H3N2)	M	K	T	I	I	A	L	S	Y	I	L	C	L	V	F	A	Q	K	L	P	G	N	D	-	N	S	T	A	T	L	C	L	G	H	H	A	V	P	N	G	T	I	V	K	T	I	T	N
AAT12667	A/Denmark/52/2003(H3N2)	M	K	T	I	I	A	L	S	Y	I	L	C	L	V	F	A	Q	K	L	P	G	N	D	-	N	S	T	A	T	L	C	L	G	H	H	A	V	P	N	G	T	I	V	K	T	I	T	N
AAT12668	A/Denmark/19-2/2003(H3N2)	M	K	T	I	I	A	L	S	Y	I	L	C	L	V	F	A	Q	K	L	P	G	N	D	-	N	R	T	A	T	L	C	L	G	H	H	A	V	P	N	G	T	I	V	K	T	I	T	N
AAT08000	A/Wyoming/03/2003(H3N2)	M	K	T	I	I	A	L	S	Y	I	L	C	L	V	F	S	Q	K	L	P	G	N	D	-	N	S	T	A	T	L	C	L	G	H	H	A	V	P	N	G	T	I	V	K	T	I	T	N
AAZ32948	A/Moscow/343/2003(H3N2)	M	K	T	I	I	A	L	S	Y	I	L	C	L	V	F	A	Q	K	I	P	G	N	D	-	N	S	T	A	T	L	C	L	G	H	H	A	V	P	N	G	T	L	V	K	T	I	T	N
AAZ32950	A/Moscow/328/2003(H3N2)	M	K	T	I	I	A	L	S	Y	I	L	C	L	V	F	A	Q	K	L	P	G	N	D	-	N	S	T	A	T	L	C	L	G	H	H	A	V	P	N	G	T	I	V	K	T	I	T	N
AAZ32951	A/Moscow/343/2003(H3N2)	M	K	T	I	I	A	L	S	Y	I	L	C	L	V	F	A	Q	K	I	P	G	N	D	-	N	S	T	A	T	L	C	L	G	H	H	A	V	P	N	G	T	L	V	K	T	I	T	N
ABB51961	A/Taiwan/3640/2003(H3N2)	M	K	T	I	I	A	L	S	Y	I	L	C	L	V	F	A	Q	K	L	P	G	N	D	-	N	S	T	A	T	L	C	L	G	H	H	A	V	P	N	G	T	I	V	K	T	I	T	N
ABD59853	A/TW/229/03(H3N2)	M	K	T	I	I	A	L	S	Y	I	L	C	L	V	F	A	Q	K	L	P	G	N	D	-	N	S	T	A	T	L	C	L	G	H	H	A	V	P	N	G	T	I	V	K	T	I	T	N
ABD59854	A/TW/3286/03(H3N2)	M	K	T	I	I	A	L	S	Y	I	L	C	L	V	F	A	Q	K	L	P	G	N	D	-	N	S	T	A	T	L	C	L	G	H	H	A	V	P	N	G	T	I	V	K	T	I	T	N
ABU92756	A/Denmark/118/2003(H3N2)	M	K	T	I	I	A	L	S	Y	I	L	C	L	V	F	A	Q	K	L	P	G	N	D	-	N	S	T	A	T	L	C	L	G	H	H	A	V	P	N	G	T	I	V	K	T	I	T	N
ABU92685	A/Denmark/83/2003(H3N2)	M	K	T	I	I	A	L	S	Y	I	L	C	L	V	F	A	Q	K	L	P	G	N	D	-	N	S	T	A	T	L	C	L	G	H	H	A	V	P	N	G	T	I	V	K	T	I	T	N
ABU92627	A/Denmark/91/2003(H3N2)	M	K	T	I	I	A	L	S	Y	I	L	C	M	V	F	A	Q	K	L	P	G	N	D	-	N	S	T	A	T	L	C	L	G	H	H	A	V	P	N	G	T	I	V	K	T	I	T	N
ABU92684	A/Denmark/114/2003(H3N2)	M	K	T	I	I	A	L	S	Y	I	L	C	L	V	F	A	Q	K	L	P	G	N	D	-	N	S	T	A	T	L	C	L	G	H	H	A	V	P	N	G	T	I	V	K	T	I	T	N
ABU92621	A/Denmark/65/2003(H3N2)	M	K	T	I	I	A	L	S	Y	I	L	C	L	V	F	A	Q	K	L	P	G	N	D	-	N	S	T	A	T	L	C	L	G	H	H	A	V	P	N	G	T	I	V	K	T	I	T	N
ABU92661	A/Denmark/127/2003(H3N2)	M	K	T	I	I	A	L	S	Y	I	L	C	L	V	F	A	Q	K	L	P	G	N	D	-	N	S	T	A	T	L	C	L	G	H	H	A	V	P	N	G	T	I	V	K	T	I	T	N
AAZ32943	A/Moscow/343/2003(H3N2)	M	K	T	I	I	A	L	S	Y	I	L	C	L	V	F	A	Q	K	L	P	G	N	D	-	N	S	T	A	T	L	C	L	G	H	H	A	V	P	N	G	T	L	V	K	T	I	T	N
AAZ32945	A/Moscow/343/2003(H3N2)	M	K	T	I	I	A	L	S	Y	I	L	C	L	V	F	A	Q	K	L	P	G	N	D	-	N	S	T	A	T	L	C	L	G	H	H	A	V	P	N	G	T	L	V	K	T	I	T	N
AAZ32946	A/Moscow/328/2003(H3N2)	M	K	T	I	I	A	L	S	Y	I	L	C	L	V	F	A	Q	K	L	P	G	N	D	-	N	S	T	A	T	L	C	L	G	H	H	A	V	P	N	G	T	I	V	K	T	I	T	N
AAZ32952	A/Moscow/346/2003(H3N2)	M	K	T	I	I	A	L	S	Y	I	L	C	L	V	F	A	Q	K	I	P	G	N	D	-	N	S	T	A	T	L	C	L	G	H	H	A	V	P	N	G	T	L	V	K	T	I	T	N
AAT12654	A/Denmark/59/2003(H3N2)	M	K	T	I	I	A	L	S	Y	I	L	C	L	V	F	A	Q	K	L	P	G	N	D	-	N	S	T	A	T	L	C	L	G	H	H	A	V	P	N	G	T	I	V	K	T	I	T	N
AAT12655	A/Denmark/58/2003(H3N2)	M	K	T	I	I	A	L	S	Y	I	L	C	L	V	F	A	Q	K	L	P	G	N	D	-	N	S	T	A	T	L	C	L	G	H	H	A	V	P	N	G	T	I	V	K	T	I	T	N
AAT12657	A/Denmark/32/2003(H3N2)	M	K	T	I	I	A	L	S	Y	I	L	C	L	V	F	A	Q	K	L	P	G	N	D	-	N	S	T	A	T	L	C	L	G	H	H	A	V	P	N	G	T	I	V	K	T	I	T	N
AAT12665	A/Denmark/16-2/2003(H3N2)	M	K	T	I	I	A	L	S	Y	I	L	C	L	V	F	A	Q	K	L	P	G	N	D	-	N	S	T	A	T	L	C	L	G	H	H	A	V	P	N	G	T	I	V	K	T	I	T	N
ACF36424	A/Hong Kong/CUHK5627/2003(H3N2)	M	K	T	I	I	A	L	S	Y	I	L	C	L	V	F	A	Q	K	L	P	G	N	D	-	N	S	T	A	T	L	C	L	G	H	H	A	V	P	N	G	T	L	V	K	T	I	T	N
ACF36426	A/Hong Kong/CUHK5723/2003(H3N2)	M	K	T	I	I	A	L	S	Y	I	L	C	L	V	F	A	Q	K	L	P	G	N	D	-	N	S	T	A	T	L	C	L	G	H	H	A	V	P	N	G	T	I	V	K	T	I	T	N
ABB03112	A/New York/485/2003(H3N2)	M	K	T	I	I	A	L	S	Y	I	L	C	L	V	F	A	Q	K	L	P	G	N	D	-	N	S	T	A	T	L	C	L	G	H	H	A	V	P	N	G	T	I	V	K	T	I	T	N
ACF36431	A/Hong Kong/CUHK6262/2003(H3N2)	M	K	T	I	I	A	L	S	Y	I	L	C	L	V	F	A	Q	K	L	P	G	N	D	-	N	S	T	A	T	L	C	L	G	H	H	A	V	P	N	G	T	I	V	K	T	I	T	N
AAX57944	A/New York/192/2003(H3N2)	M	K	T	I	I	A	L	S	Y	I	L	C	L	V	F	A	Q	K	L	P	G	N	D	-	N	S	T	A	T	L	C	L	G	H	H	A	V	P	N	G	T	L	V	K	T	I	T	N
AAX76743	A/New York/194/2003(H3N2)	M	K	T	I	I	A	L	S	Y	I	L	C	L	V	F	A	Q	K	L	P	G	N	D	-	N	S	T	A	T	L	C	L	G	H	H	A	V	P	N	G	T	L	V	K	T	I	T	N
ACF36433	A/Hong Kong/CUHK6383/2003(H3N2)	M	K	T	I	I	A	L	S	Y	I	L	C	L	V	F	A	Q	K	L	P	G	N	N	-	N	S	T	A	T	L	C	L	G	H	H	A	V	P	N	G	T	I	V	K	T	I	T	N
ACF36432	A/Hong Kong/CUHK6377/2003(H3N2)	M	K	T	I	I	A	L	S	Y	I	L	C	L	V	F	A	Q	K	L	P	G	N	D	-	N	S	T	A	T	L	C	L	G	H	H	A	V	P	N	G	T	I	V	K	T	I	T	N
ACF36437	A/Hong Kong/CUHK6427/2003(H3N2)	M	K	T	I	I	A	L	S	Y	I	L	C	L	V	F	A	Q	K	L	P	G	N	D	-	N	S	T	A	T	L	C	L	G	H	H	A	V	P	N	G	T	I	V	K	T	I	T	N
AAY47075	A/New York/195/2003(H3N2)	M	K	T	I	I	A	L	S	Y	I	L	C	L	V	F	A	Q	K	L	P	G	N	D	-	N	S	M	A	T	L	C	L	G	H	H	A	V	P	N	G	T	L	V	K	T	I	T	N
AAX76733	A/New York/193/2003(H3N2)	M	K	T	I	I	A	L	S	Y	I	L	C	L	V	F	A	Q	K	L	P	G	N	D	-	N	S	T	A	T	L	C	L	G	H	H	A	V	P	N	G	T	L	V	K	T	I	T	N
ACF36224	A/Hong Kong/CUHK13299/2003(H3N2)	M	K	T	I	I	A	L	S	Y	I	L	C	L	V	F	A	Q	K	L	P	G	N	D	-	N	S	T	A	T	L	C	L	G	H	H	A	V	P	N	G	T	I	V	K	T	I	T	N
ACF36225	A/Hong Kong/CUHK13339/2003(H3N2)	M	K	T	I	I	A	L	S	Y	I	L	C	L	V	F	A	Q	K	L	P	G	N	D	-	N	S	T	A	T	L	C	L	G	H	H	A	V	P	N	G	T	I	V	K	T	I	T	N
ACF36226	A/Hong Kong/CUHK13434/2003(H3N2)	M	K	T	I	I	A	L	S	Y	I	L	C	L	V	F	A	Q	K	L	P	G	N	D	-	N	S	T	A	T	L	C	L	G	H	H	A	V	P	N	G	T	I	V	K	T	I	T	N
ACF36227	A/Hong Kong/CUHK13483/2003(H3N2)	M	K	T	I	I	A	L	S	Y	I	L	C	L	V	F	A	Q	K	L	P	G	N	D	-	N	S	T	A	T	L	C	L	G	H	H	A	V	P	N	G	T	I	V	K	T	I	T	N
AAY18196	A/New York/198/2003(H3N2)	M	K	T	I	I	A	L	S	Y	I	L	C	L	V	F	A	Q	K	L	P	G	N	D	-	N	S	T	A	T	L	C	L	G	H	H	A	V	P	N	G	T	I	V	K	T	I	T	N
AAY64292	A/New York/197/2003(H3N2)	M	K	T	I	I	A	L	S	Y	I	L	C	L	V	F	A	Q	K	L	P	G	N	D	-	N	S	T	A	T	L	C	L	G	H	H	A	V	P	N	G	T	L	V	K	T	I	T	N
ACF22148	A/Yucatan/844/2003(H3N2)	M	K	T	I	I	A	L	S	Y	I	L	C	L	V	F	A	Q	K	L	P	G	N	D	-	N	S	T	A	T	L	C	L	G	H	H	A	V	P	N	G	T	I	V	K	T	I	T	N
ACF22159	A/Yucatan/ME6057/2003(H3N2)	M	K	T	I	I	A	L	S	Y	I	L	C	L	V	F	A	Q	K	L	P	G	N	D	-	N	S	T	A	T	L	C	L	G	H	H	A	V	P	N	G	T	I	V	K	T	I	T	N
AAY28618	A/New York/199/2003(H3N2)	M	K	T	I	I	A	L	S	Y	I	L	C	L	V	F	A	Q	K	L	P	G	N	D	-	N	S	T	A	T	L	C	L	G	H	H	A	V	P	N	G	T	I	V	K	T	I	T	N
AAY28315	A/New York/202/2003(H3N2)	M	K	T	I	I	A	L	S	Y	I	L	C	L	V	F	A	Q	K	L	P	G	N	D	-	N	S	T	A	T	L	C	L	G	H	H	A	V	P	N	G	T	L	V	K	T	I	T	N
AAY44661	A/New York/213/2003(H3N2)	M	K	T	I	I	A	L	S	Y	I	L	C	L	V	F	A	Q	K	L	P	G	N	D	-	N	S	T	A	T	L	C	L	G	H	H	A	V	P	N	G	T	L	V	K	T	I	T	N
ABG67557	A/Waikato/156/2003(H3N2)	M	K	T	I	I	A	L	S	Y	I	L	C	L	V	F	A	Q	K	L	P	G	N	D	-	N	S	T	A	T	L	C	L	G	H	H	A	V	P	N	G	T	I	V	K	T	I	T	N
ABG37582	A/Wellington/28/2003(H3N2)	M	K	T	I	I	A	L	S	Y	I	L	C	L	V	F	A	Q	K	L	P	G	N	D	-	N	S	T	A	T	L	C	L	G	H	H	A	V	P	N	G	T	I	V	K	T	I	T	N
ABG48225	A/Waikato/91/2003(H3N2)	M	K	T	I	I	A	L	S	Y	I	L	C	L	V	F	A	Q	K	L	P	G	N	D	-	N	S	T	A	T	L	C	L	G	H	H	A	V	P	N	G	T	I	V	K	T	I	T	N
ABG48203	A/Wellington/34/2003(H3N2)	M	K	T	I	I	A	L	S	Y	I	L	C	L	V	F	A	Q	K	L	P	G	N	D	-	N	S	T	A	T	L	C	L	G	H	H	A	V	P	N	G	T	I	V	K	T	I	T	N
ABG37593	A/Waikato/61/2003(H3N2)	M	K	T	I	I	A	L	S	Y	I	L	C	L	V	F	A	Q	K	L	P	G	N	D	-	N	S	T	A	T	L	C	L	G	H	H	A	V	P	N	G	T	I	V	K	T	I	T	N
ACF36391	A/Hong Kong/CUHK50895/2003(H3N2)	M	K	A	I	I	A	L	S	Y	I	L	C	L	V	F	A	Q	K	L	P	G	N	D	-	N	S	T	A	T	L	C	L	G	H	H	A	V	P	N	G	T	I	V	K	T	I	T	N
ACF36392	A/Hong Kong/CUHK50952/2003(H3N2)	M	K	T	I	I	A	L	S	Y	I	L	C	L	V	F	A	Q	K	L	P	G	N	D	-	N	S	T	A	T	L	C	L	G	H	H	A	V	P	N	G	T	I	V	K	T	I	T	N
ABC41692	A/Canterbury/382/2003(H3N2)	M	K	T	I	I	A	L	S	Y	I	L	C	L	V	F	A	Q	K	P	P	G	N	D	-	N	S	T	A	T	L	C	L	G	H	H	A	V	P	N	G	T	I	V	K	T	I	T	N
ABC42516	A/Canterbury/423/2003(H3N2)	M	K	T	I	I	A	L	S	Y	I	L	C	L	V	F	A	Q	K	L	P	G	N	D	-	N	S	T	A	T	L	C	L	G	H	H	A	V	P	N	G	T	I	V	K	T	I	T	N
ABC42318	A/Canterbury/411/2003(H3N2)	M	K	T	I	I	A	L	S	Y	I	L	C	L	V	F	A	Q	K	L	P	G	N	D	-	N	S	T	A	T	L	C	L	G	H	H	A	V	P	N	G	T	I	V	K	T	I	T	N
ABC41703	A/Canterbury/384/2003(H3N2)	M	K	T	I	I	A	L	S	Y	I	L	C	L	V	F	A	Q	K	L	P	G	N	D	-	N	S	T	A	T	L	C	L	G	H	H	A	V	P	N	G	T	I	V	K	T	I	T	N
ABD16527	A/Canterbury/426/2003(H3N2)	M	K	T	I	I	A	L	S	Y	I	L	C	L	V	F	A	Q	K	L	P	E	N	D	-	N	S	T	A	T	L	C	L	G	H	H	A	V	P	N	G	T	I	V	K	T	I	T	N
ABC41725	A/Canterbury/386/2003(H3N2)	M	K	T	T	I	A	L	S	Y	I	L	C	L	V	F	A	Q	K	L	P	G	N	D	-	N	S	T	A	T	L	C	L	G	H	H	A	V	P	N	G	T	I	V	K	T	I	T	N
ABC43072	A/Canterbury/439/2003(H3N2)	M	K	T	I	I	A	L	S	Y	I	L	C	L	V	F	A	Q	K	L	P	G	N	D	-	N	S	T	A	T	L	C	L	G	H	H	A	V	P	N	G	T	I	V	K	T	I	T	N
ACF36394	A/Hong Kong/CUHK51353/2003(H3N2)	M	K	T	I	I	A	L	S	Y	I	L	C	L	V	F	A	Q	K	L	P	G	N	D	-	N	S	T	A	T	L	C	L	G	H	H	A	V	P	N	G	T	I	V	K	T	I	T	N
ACF36395	A/Hong Kong/CUHK51380/2003(H3N2)	M	K	T	I	I	A	L	S	Y	I	L	C	L	V	F	A	Q	K	L	P	G	N	D	-	N	S	T	A	T	L	C	L	G	H	H	A	V	P	N	G	T	I	V	K	T	I	T	N
ABG67634	A/Waikato/139/2003(H3N2)	M	K	T	I	I	A	L	S	Y	I	L	C	L	V	F	A	Q	K	L	P	G	N	D	-	N	N	T	A	T	L	C	L	G	H	H	A	V	P	N	G	T	I	V	K	T	I	T	N
ABG67656	A/Waikato/148/2003(H3N2)	M	K	T	I	I	A	L	S	Y	I	L	C	L	V	F	A	Q	K	L	P	G	N	D	-	N	S	T	A	T	L	C	L	G	H	H	A	V	P	N	G	T	I	V	K	T	I	T	N
ACF36400	A/Hong Kong/CUHK52011/2003(H3N2)	M	K	T	I	I	A	L	S	Y	I	L	C	L	V	F	A	Q	K	L	P	G	N	D	-	N	S	T	A	T	L	C	L	G	H	H	A	V	P	N	G	T	I	V	K	T	I	T	N
ABG48247	A/Waikato/150/2003(H3N2)	M	K	T	I	I	A	L	S	Y	I	L	C	L	V	F	A	Q	K	L	P	G	N	D	-	N	N	T	A	T	L	C	L	G	H	H	A	V	P	N	G	T	I	V	K	T	I	T	N
ABM22081	A/Queensland/31/2003(H3N2)	M	K	T	I	I	A	L	S	Y	I	L	C	L	V	F	A	Q	K	L	P	G	N	D	-	N	S	T	A	T	L	C	L	G	H	H	A	V	P	N	G	T	I	V	K	T	I	T	N
ABC42147	A/Canterbury/398/2003(H3N2)	M	K	T	I	I	A	L	S	Y	I	L	C	L	V	F	A	Q	K	L	P	G	N	D	-	N	S	T	A	T	L	C	L	G	H	H	A	V	P	N	G	T	I	V	K	T	I	T	N
ABC43105	A/Canterbury/442/2003(H3N2)	M	K	T	I	I	A	L	S	Y	I	L	C	L	V	F	A	Q	K	L	P	G	N	D	-	N	S	T	A	T	L	C	L	G	H	H	A	V	P	N	G	T	I	V	K	T	I	T	N
AAZ83242	A/New York/204/2003(H3N2)	M	K	T	I	I	A	L	S	Y	I	L	C	L	V	F	A	Q	K	L	P	G	N	D	-	N	S	T	A	T	L	C	L	G	H	H	A	V	P	N	G	T	I	V	K	T	I	T	N
ACF36404	A/Hong Kong/CUHK52467/2003(H3N2)	M	K	T	I	I	A	L	S	Y	I	L	C	L	V	F	A	Q	K	L	P	G	N	D	-	N	S	T	A	T	L	C	L	G	H	H	A	V	P	N	G	T	I	V	K	T	I	T	N
ABM22092	A/Queensland/32/2003(H3N2)	M	K	T	I	I	A	L	S	Y	I	L	C	L	V	F	A	Q	K	L	P	G	N	D	-	N	S	T	A	T	L	C	L	G	H	H	A	V	P	N	G	T	I	V	K	T	I	T	N
ABC43017	A/South Canterbury/433/2003(H3N2)	M	K	T	I	I	A	L	S	Y	I	L	C	L	V	F	A	Q	K	L	P	G	N	D	-	N	S	T	A	T	L	C	L	G	H	H	A	V	P	N	G	T	I	V	K	T	I	T	N
ABK80212	A/Queensland/33/2003(H3N2)	M	K	T	I	I	A	L	S	Y	I	L	C	L	V	F	A	Q	K	L	P	G	N	D	-	N	S	T	A	T	L	C	L	G	H	H	A	V	P	N	G	T	I	V	K	T	I	T	N
ACF36409	A/Hong Kong/CUHK52923/2003(H3N2)	M	K	T	I	I	A	L	S	Y	I	L	C	L	V	F	A	Q	K	L	P	G	N	D	-	N	S	T	A	T	L	C	L	G	H	H	A	V	P	N	G	T	I	V	K	T	I	T	N
ABI92654	A/Western Australia/38/2003(H3N2)	M	K	T	I	I	A	L	S	Y	I	L	C	L	V	F	A	Q	K	L	P	G	N	D	-	N	S	T	A	T	L	C	L	G	H	H	A	V	P	N	G	T	I	V	K	T	I	T	N
ABI92643	A/Western Australia/37/2003(H3N2)	M	K	T	I	I	A	L	S	Y	I	L	C	L	V	F	A	Q	K	L	P	G	N	D	-	N	S	T	A	T	L	C	L	G	H	H	A	V	P	N	G	T	I	V	K	T	I	T	N
ABI92731	A/Western Australia/45/2003(H3N2)	M	K	T	I	I	A	L	S	Y	I	L	C	L	V	F	A	Q	K	L	P	G	N	D	-	N	S	T	A	T	L	C	L	G	H	H	A	V	P	N	G	T	I	V	K	T	I	T	N
ACF36446	A/Hong Kong/CUHK70435/2003(H3N2)	M	K	T	I	I	A	L	S	Y	I	L	C	L	V	F	A	Q	K	L	P	G	N	D	-	N	S	T	A	T	L	C	L	G	H	H	A	V	P	N	G	T	I	V	K	T	I	T	N
ABI92742	A/Western Australia/46/2003(H3N2)	M	K	T	I	I	A	L	S	Y	I	L	C	L	V	F	S	Q	K	L	P	G	N	D	-	N	S	T	A	T	L	C	L	G	H	H	A	V	P	N	G	T	I	V	K	T	I	T	N
ABK80234	A/Queensland/39/2003(H3N2)	M	R	T	I	I	A	L	S	Y	I	L	C	L	V	F	A	Q	K	L	P	G	N	D	-	N	S	T	A	T	L	C	L	G	H	H	A	V	P	N	G	T	I	V	K	T	I	T	N
ABL67165	A/Western Australia/49/2003(H3N2)	M	K	T	I	I	A	L	S	Y	I	L	C	L	V	F	A	Q	K	L	P	G	N	D	-	N	S	T	A	T	L	C	L	G	H	H	A	V	P	N	G	T	I	V	K	T	I	T	N
ACF36448	A/Hong Kong/CUHK71313/2003(H3N2)	M	K	T	I	I	A	L	S	Y	I	L	C	L	V	F	A	Q	K	L	P	G	N	D	-	N	S	T	A	T	L	C	L	G	H	H	A	V	P	N	G	T	I	V	K	T	I	T	N
ABI92665	A/Western Australia/39/2003(H3N2)	M	K	T	I	I	A	L	S	Y	I	L	C	L	V	F	A	Q	K	L	P	G	N	D	-	N	S	T	A	T	L	C	L	G	H	H	A	V	P	N	G	T	I	V	K	T	I	T	N
ACF36449	A/Hong Kong/CUHK72014/2003(H3N2)	M	K	T	I	I	A	L	S	Y	I	L	C	L	V	F	A	Q	K	L	P	G	N	D	-	N	S	T	A	T	L	C	L	G	H	H	A	V	P	N	G	T	I	V	K	T	I	T	N
ABI92753	A/Western Australia/47/2003(H3N2)	M	K	T	I	I	A	L	S	Y	I	L	C	L	V	F	A	Q	K	L	P	G	N	D	-	N	S	T	A	T	L	C	L	G	H	H	A	V	P	N	G	T	I	V	K	T	I	T	N
ABI92764	A/Western Australia/48/2003(H3N2)	M	K	T	I	I	A	L	S	Y	I	L	C	L	V	F	A	Q	K	L	P	G	N	D	-	N	S	T	A	T	L	C	L	G	H	H	A	V	P	N	G	T	I	V	K	T	I	T	N
ABI92720	A/Western Australia/44/2003(H3N2)	M	K	T	I	I	A	L	S	Y	I	L	C	L	V	F	A	Q	K	L	P	G	N	D	-	N	S	T	A	T	L	C	L	G	H	H	A	V	P	N	G	T	I	V	K	T	I	T	N
ACN32534	A/Genoa/14/2003(H3N2)	M	K	T	I	I	A	L	S	Y	I	L	C	L	V	F	A	Q	K	L	P	G	N	D	-	N	S	T	A	T	L	C	L	G	H	H	A	V	P	N	G	T	L	V	K	T	I	T	N
AAY27863	A/New York/1/2003(H3N2)	M	K	T	I	I	A	L	S	Y	I	L	C	L	V	F	A	Q	K	L	P	G	N	D	-	N	S	T	A	T	L	C	L	G	H	H	A	V	P	N	G	T	I	V	K	T	I	T	N
AAY44610	A/New York/9/2003(H3N2)	M	K	T	I	I	A	L	S	Y	I	L	C	L	V	F	A	Q	K	L	P	G	N	D	-	N	S	T	A	T	L	C	L	G	H	H	A	V	P	N	G	T	I	V	K	T	I	T	N
AAX57644	A/New York/11/2003(H3N2)	M	K	T	I	I	A	L	S	Y	I	L	C	L	V	F	A	Q	K	L	P	G	N	D	-	N	S	T	A	T	L	C	L	G	H	H	A	V	P	N	G	T	I	V	K	T	I	T	N
AAX11465	A/New York/16/2003(H3N2)	M	K	T	I	I	A	L	S	Y	I	L	C	L	V	F	A	Q	K	L	P	G	N	D	-	N	S	T	A	T	L	C	L	G	H	H	A	V	P	N	G	T	I	V	K	T	I	T	N
ABD15625	A/New York/479/2003(H3N2)	M	K	T	I	I	A	L	S	Y	I	L	C	L	V	F	A	Q	K	L	P	G	N	D	-	N	S	T	A	T	L	C	L	G	H	H	A	V	P	N	G	T	I	V	K	T	I	T	N
ACF36452	A/Hong Kong/CUHK74457/2003(H3N2)	M	K	T	I	I	A	L	S	Y	I	L	C	L	V	F	A	Q	K	L	P	G	N	D	-	N	S	T	A	T	L	C	L	G	H	H	A	V	P	N	G	T	I	V	K	T	I	T	N
AAX11475	A/New York/28/2003(H3N2)	M	K	T	I	I	A	L	S	Y	I	L	C	L	V	F	A	Q	K	L	P	G	N	D	-	N	S	T	A	T	L	C	L	G	H	H	A	V	P	N	G	T	I	V	K	T	I	T	N
ABD15504	A/New York/473/2003(H3N2)	M	K	T	I	I	A	L	S	Y	I	L	C	L	V	F	A	Q	K	L	P	G	N	D	-	N	S	T	A	T	L	C	L	G	H	H	A	V	P	N	G	T	I	V	K	T	I	T	N
AAY98187	A/New York/271/2003(H3N2)	M	K	T	I	I	A	L	S	Y	I	L	C	L	V	F	A	Q	K	L	P	G	N	D	-	N	S	T	A	T	L	C	L	G	H	H	A	V	P	N	G	T	I	V	K	T	I	T	N
AAX11495	A/New York/32/2003(H3N2)	M	K	T	I	I	A	L	S	Y	I	L	C	L	V	F	A	Q	K	L	P	G	N	D	-	N	S	T	A	T	L	C	L	G	H	H	A	V	P	N	G	T	I	V	K	T	I	T	N
AAY28395	A/New York/18/2003(H3N2)	M	K	T	I	I	A	L	S	Y	I	L	C	L	V	F	A	Q	K	L	P	G	N	D	-	N	S	T	A	T	L	C	L	G	H	H	A	V	P	N	G	T	I	V	K	T	I	T	N
AAY28571	A/New York/26/2003(H3N2)	M	K	T	I	I	A	L	S	Y	I	L	C	L	V	F	T	Q	K	L	P	G	N	D	-	N	S	T	A	T	L	C	L	G	H	H	A	V	P	N	G	T	I	V	K	T	I	T	N
AAX56400	A/New York/22/2003(H3N2)	M	K	T	I	I	A	L	S	Y	I	L	C	L	V	F	A	Q	K	L	P	G	N	D	-	N	S	T	A	T	L	C	L	G	H	H	A	V	P	N	G	T	I	V	K	T	I	T	N
AAY44906	A/New York/37/2003(H3N2)	M	K	T	I	I	A	L	S	Y	I	L	C	L	V	F	A	Q	K	L	P	G	N	D	-	N	S	T	A	T	L	C	L	G	H	H	A	V	P	N	G	T	I	V	K	T	I	T	N
AAX11595	A/New York/50/2003(H3N2)	M	K	T	I	I	A	L	S	Y	I	L	C	L	V	F	A	Q	K	L	P	G	N	D	-	N	S	T	A	T	L	C	L	G	H	H	A	V	P	N	G	T	I	V	K	T	I	T	N
AAX76653	A/New York/46/2003(H3N2)	M	K	T	I	I	A	L	S	Y	F	L	C	L	V	F	A	Q	K	L	P	G	N	D	-	N	S	T	A	T	L	C	L	G	H	H	A	V	P	N	G	T	I	V	K	T	I	T	N
AAX11585	A/New York/48/2003(H3N2)	M	K	T	I	I	A	L	S	Y	I	L	C	L	V	F	A	Q	K	L	P	G	N	D	-	N	S	T	A	T	L	C	L	G	H	H	A	V	P	N	G	T	I	V	K	T	I	T	N
AAX11515	A/New York/36/2003(H3N2)	M	K	T	I	I	A	L	S	Y	I	L	C	L	V	F	A	Q	K	L	P	G	N	D	-	N	S	T	A	T	L	C	L	G	H	H	A	V	P	N	G	T	I	V	K	T	I	T	N
AAX76753	A/New York/3/2003(H3N2)	M	K	T	I	I	A	L	S	Y	I	L	C	L	V	F	A	Q	K	L	P	G	N	D	-	N	S	T	A	T	L	C	L	G	H	H	A	V	P	N	G	T	I	V	K	T	I	T	N
AAX11575	A/New York/47/2003(H3N2)	M	K	T	I	I	A	L	S	C	I	L	C	L	V	F	A	Q	K	L	P	G	N	D	-	N	S	T	A	T	L	C	L	G	H	H	A	V	P	N	G	T	I	V	K	T	I	T	N
AAY18126	A/New York/59/2003(H3N2)	M	K	T	I	I	A	L	S	Y	I	L	C	L	V	F	A	Q	K	L	P	G	N	D	-	N	S	T	A	T	L	C	L	G	H	H	A	V	P	N	G	T	I	V	K	T	I	T	N
AAX12741	A/New York/23/2003(H3N2)	M	K	T	I	I	A	L	S	Y	I	L	C	L	V	F	A	Q	K	L	P	G	N	D	-	N	S	T	A	T	L	C	L	G	H	H	A	V	P	N	G	T	I	V	K	T	I	T	N
AAY64202	A/New York/58/2003(H3N2)	M	K	T	I	I	A	L	S	Y	I	L	C	L	V	F	A	Q	K	L	P	G	N	D	-	N	S	T	A	T	L	C	L	G	H	H	A	V	P	N	G	T	I	V	K	T	I	T	N
AAX56430	A/New York/49/2003(H3N2)	M	K	T	I	I	A	L	S	Y	I	L	C	L	V	F	T	Q	K	L	P	G	N	D	-	N	S	T	A	T	L	C	L	G	H	H	A	V	P	N	G	T	I	V	K	T	I	T	N
AAX34061	A/New York/19/2003(H3N2)	M	K	T	I	I	A	L	S	Y	I	L	C	L	V	F	A	Q	K	L	P	G	N	D	-	N	S	T	A	T	L	C	L	G	H	H	A	V	P	N	G	T	I	V	K	T	I	T	N
AAX11455	A/New York/61A/2003(H3N2)	M	K	T	I	I	A	L	S	Y	I	L	C	L	V	F	A	Q	K	L	P	G	N	D	-	N	S	T	A	T	L	C	L	G	H	H	A	V	P	N	G	T	I	V	K	T	I	T	N
AAX76643	A/New York/38/2003(H3N2)	M	K	T	I	I	A	L	S	Y	F	L	C	L	V	F	A	Q	K	L	P	G	N	D	-	N	S	T	A	T	L	C	L	G	H	H	A	V	P	N	G	T	I	V	K	T	I	T	N
AAY44796	A/New York/66/2003(H3N2)	M	K	T	I	I	A	L	S	Y	T	L	C	L	V	F	A	Q	K	L	P	G	N	D	-	N	S	T	A	T	L	C	L	G	H	H	A	V	P	N	G	T	I	V	K	T	I	T	N
ACF36459	A/Hong Kong/CUHK83422/2003(H3N2)	M	K	T	I	I	A	L	S	Y	I	L	C	L	V	F	A	Q	K	L	P	G	N	D	-	N	S	T	A	T	L	C	L	G	H	H	A	V	P	N	G	T	I	V	K	T	I	T	N
ABB51963	A/Taiwan/30005/2004(H3N2)	M	K	T	I	I	A	L	S	Y	I	L	C	L	V	F	A	Q	K	L	P	G	N	D	-	N	S	T	A	T	L	C	L	G	H	H	A	V	P	N	G	T	I	V	K	T	I	T	N
ABS76425	A/Thailand/Siriraj-12/2004(H3N2)	M	K	T	I	I	A	L	S	H	I	L	C	L	V	F	A	Q	K	L	P	G	N	D	-	N	S	T	A	T	L	C	L	G	H	H	A	V	P	N	G	T	I	V	K	T	I	T	N
ABU92630	A/Denmark/113/2004(H3N2)	M	K	T	I	I	A	L	S	Y	I	L	C	L	V	F	A	Q	K	L	P	G	N	D	-	N	S	T	A	T	L	C	L	G	H	H	A	V	P	N	G	T	I	V	K	T	I	T	N
ABS76422	A/Thailand/Siriraj-03/2004(H3N2)	M	K	T	I	I	A	L	S	Y	I	L	C	L	V	F	A	Q	K	L	P	G	N	D	-	N	S	T	A	T	L	C	L	G	H	H	A	V	P	N	G	T	I	V	K	T	I	T	N
ABU92760	A/Denmark/108/2004(H3N2)	M	K	T	I	I	A	L	S	Y	I	L	C	L	V	F	A	Q	K	L	P	G	N	D	-	N	S	T	A	T	L	C	L	G	H	H	A	V	P	N	G	T	I	V	K	T	I	T	N
ABU92690	A/Denmark/114/2004(H3N2)	M	K	T	I	I	A	L	S	Y	I	L	C	L	V	F	A	Q	K	L	P	G	N	D	-	N	S	T	A	T	L	C	L	G	H	H	A	V	P	N	G	T	I	V	K	T	I	T	N
ABU92638	A/Denmark/127/2004(H3N2)	M	K	A	I	I	A	L	S	Y	I	L	C	L	V	F	A	Q	K	L	P	G	N	D	-	N	S	T	A	T	L	C	L	G	H	H	A	V	P	N	G	T	I	V	K	T	I	T	N
ABU92651	A/Denmark/05/2004(H3N2)	M	K	T	I	I	A	L	S	Y	I	L	C	L	V	F	A	Q	K	L	P	G	N	D	-	N	S	T	A	T	L	C	L	G	H	H	A	V	P	N	G	T	I	V	K	T	I	T	N
ABU92652	A/Denmark/04/2004(H3N2)	M	K	T	I	I	A	L	S	Y	I	L	C	L	V	F	A	Q	K	L	P	G	N	D	-	N	S	T	A	T	L	C	L	G	H	H	A	V	P	N	G	T	I	V	K	T	I	T	N
ABW80975	A/California/07/2004(H3N2)	M	K	T	I	I	A	L	S	Y	I	L	C	L	V	F	A	Q	K	L	P	G	N	D	-	N	S	T	A	T	L	C	L	G	H	H	A	V	P	N	G	T	I	V	K	T	I	T	N
ABU92648	A/Denmark/01/2004(H3N2)	M	K	T	I	I	A	L	S	Y	I	L	C	L	V	F	A	Q	K	L	P	G	N	D	-	N	S	T	A	T	L	C	L	G	H	H	A	V	P	N	G	T	I	V	K	T	I	T	N
ABU92654	A/Denmark/102/2004(H3N2)	M	K	T	I	I	A	L	S	Y	I	L	C	L	V	F	A	Q	K	L	P	G	N	D	-	N	S	T	A	T	L	C	L	G	H	H	A	V	P	N	G	T	I	V	K	T	I	T	N
ABU92607	A/Denmark/117/2004(H3N2)	M	K	T	I	I	A	L	S	Y	I	L	C	L	V	F	A	Q	K	L	P	G	N	D	-	N	S	T	A	T	L	C	L	G	H	H	A	V	P	N	G	T	I	V	K	T	I	T	N
ACF41900	A/New York/55/2004(H3N2)	M	K	T	I	I	A	L	S	Y	I	L	C	L	V	F	A	Q	K	L	P	G	N	D	-	N	S	T	A	T	L	C	L	G	H	H	A	V	P	N	G	T	I	V	K	T	I	T	N
ABD59856	A/TW/220/04(H3N2)	M	K	T	I	I	A	L	S	Y	I	L	C	L	V	F	A	Q	K	L	P	G	N	D	-	N	S	T	A	T	L	C	L	G	H	H	A	V	P	N	G	T	I	V	K	T	I	T	N
ABD59855	A/TW/36/04(H3N2)	M	K	T	I	I	A	L	S	Y	I	L	C	L	V	F	A	Q	K	L	P	G	N	D	-	N	S	T	A	T	L	C	L	G	H	H	A	V	P	N	G	T	I	V	K	T	I	T	N
ABD59857	A/TW/875/04(H3N2)	M	K	T	I	I	A	L	S	Y	I	L	C	L	V	F	A	Q	K	L	P	G	N	D	-	N	S	T	A	T	L	C	L	G	H	H	A	V	P	N	G	T	I	V	K	T	I	T	N
ABB71833	A/Fujian/411/02-like(H3N2)	-	-	-	-	-	-	-	-	-	H	S	M	S	G	F	R	S	N	L	P	G	N	D	-	N	S	T	A	T	L	C	L	G	H	H	A	V	P	N	G	T	I	V	K	T	I	T	N
ABU92599	A/Denmark/12/2004(H3N2)	M	K	T	I	I	A	L	S	Y	I	L	C	L	V	F	A	Q	K	L	P	G	N	D	-	N	S	T	A	T	L	C	L	G	H	H	A	V	P	N	G	T	I	V	K	T	I	T	N
ABU92755	A/Denmark/126/2004(H3N2)	M	K	T	I	I	A	L	S	Y	I	L	C	L	V	F	A	Q	K	L	P	G	N	D	-	N	G	T	A	T	L	C	L	G	H	H	A	V	P	N	G	T	I	V	K	T	I	T	N
ABW80977	A/Wellington/01/2004(H3N2)	M	K	T	I	I	A	L	S	Y	I	L	C	L	V	F	A	Q	K	L	P	G	N	D	-	N	S	T	A	T	L	C	L	G	H	H	A	V	P	N	G	T	I	V	K	T	I	T	N
ACA96510	A/Hong Kong/CUHK-22910/2004(H3N2)	M	K	T	I	I	A	L	S	Y	I	L	C	L	V	F	A	Q	K	L	P	G	N	D	-	N	S	T	A	T	L	C	L	G	H	H	A	V	P	N	G	T	I	V	K	T	I	T	N
AAX76763	A/New York/5/2004(H3N2)	M	K	T	I	I	A	L	S	Y	I	L	C	L	V	F	A	Q	K	L	P	G	N	D	-	N	S	T	A	T	L	C	L	G	H	H	A	V	P	N	G	T	I	V	K	T	I	T	N
AAX56420	A/New York/33/2004(H3N2)	M	K	T	I	I	A	L	S	Y	F	L	C	L	V	F	A	Q	K	L	P	G	N	D	-	N	S	T	A	T	L	C	L	G	H	H	A	V	P	N	G	T	I	V	K	T	I	T	N
AAX76623	A/New York/10/2004(H3N2)	M	K	T	I	I	A	L	S	Y	I	L	C	L	V	F	A	Q	K	L	P	G	N	D	-	K	S	T	A	T	L	C	L	G	H	H	A	V	P	N	G	T	I	V	K	T	I	T	N
ACF36219	A/Hong Kong/CUHK13126/2004(H3N2)	M	K	T	I	I	A	L	S	Y	I	L	C	L	V	F	A	Q	K	L	P	G	N	D	-	N	S	T	A	T	L	C	L	G	H	H	A	V	P	N	G	T	I	V	K	T	I	T	N
ACF36271	A/Hong Kong/CUHK21164/2004(H3N2)	M	K	T	I	I	A	L	S	Y	I	L	C	L	V	F	A	Q	K	L	P	G	N	D	-	N	S	T	A	T	L	C	L	G	H	H	A	V	P	N	G	T	I	V	K	T	I	T	N
ACF36274	A/Hong Kong/CUHK21259/2004(H3N2)	M	K	T	I	I	A	L	S	Y	I	L	C	L	V	F	A	Q	K	L	P	G	N	D	-	N	R	T	A	T	L	C	L	G	H	H	A	V	P	N	G	T	I	V	K	T	I	T	N
ACF36293	A/Hong Kong/CUHK22510/2004(H3N2)	M	K	T	I	I	A	L	S	Y	I	L	C	L	V	F	A	Q	K	L	P	G	N	D	-	N	S	T	A	T	L	C	L	G	H	H	A	V	P	N	G	T	I	V	K	T	I	T	N
ACF36294	A/Hong Kong/CUHK22567/2004(H3N2)	M	K	T	I	I	A	L	S	Y	I	L	C	L	V	F	A	Q	K	L	P	G	N	D	-	N	S	T	A	T	L	C	L	G	H	H	A	V	P	N	G	T	I	V	K	T	I	T	N
ACF36307	A/Hong Kong/CUHK24289/2004(H3N2)	M	K	T	I	I	A	L	S	Y	I	L	C	L	V	F	A	Q	K	F	P	G	N	D	-	N	S	T	A	T	L	C	L	G	H	H	A	V	P	N	G	T	I	V	K	T	I	T	N
ACF36349	A/Hong Kong/CUHK33851/2004(H3N2)	M	K	T	I	I	A	L	S	Y	I	L	C	L	V	F	A	Q	K	L	P	G	N	D	-	N	S	T	A	T	L	C	L	G	H	H	A	V	P	N	G	T	I	V	K	T	I	T	N
ACF36351	A/Hong Kong/CUHK33894/2004(H3N2)	M	K	T	I	I	A	L	S	Y	I	L	C	L	V	F	A	Q	K	L	P	G	N	D	-	N	S	T	A	T	L	C	L	G	H	H	A	V	P	N	G	T	I	V	K	T	I	T	N
ACF36357	A/Hong Kong/CUHK35011/2004(H3N2)	M	K	T	I	I	A	L	S	Y	I	L	C	L	V	F	A	Q	K	L	P	G	N	D	-	N	S	T	A	T	L	C	L	G	H	H	A	V	P	N	G	T	I	V	K	T	I	T	N
ACF36358	A/Hong Kong/CUHK35013/2004(H3N2)	M	K	T	I	I	A	L	S	Y	I	L	C	L	V	F	A	Q	K	L	P	G	N	D	-	N	S	T	A	T	L	C	L	G	H	H	A	V	P	N	G	T	I	V	K	T	I	T	N
ACF36359	A/Hong Kong/CUHK35117/2004(H3N2)	M	K	T	I	I	A	L	S	Y	I	L	C	L	V	F	A	Q	K	L	P	G	N	D	-	N	S	T	A	T	L	C	L	G	H	H	A	V	P	N	G	T	I	V	K	T	I	T	N
ACF36386	A/Hong Kong/CUHK50372/2004(H3N2)	M	K	T	I	I	A	L	S	Y	I	L	C	L	V	F	A	Q	K	L	P	G	N	D	-	N	S	T	A	T	L	C	L	G	H	H	A	V	P	N	G	T	I	V	K	T	I	T	N
ABA26700	A/Christchurch/10/2004(H3N2)	M	K	T	I	I	A	L	S	Y	I	L	C	L	V	F	A	Q	K	L	P	G	N	D	-	N	S	T	A	T	L	C	L	G	H	H	A	V	P	N	G	T	I	V	K	T	I	T	N
ACF36402	A/Hong Kong/CUHK52274/2004(H3N2)	M	K	T	I	I	A	L	S	Y	I	L	C	L	V	F	A	Q	K	L	P	G	N	D	-	N	S	T	A	T	L	C	L	G	H	H	A	V	P	N	G	T	I	V	K	T	I	T	N
ABA26722	A/Christchurch/15/2004(H3N2)	M	K	T	I	I	A	L	S	Y	I	L	C	L	V	F	A	Q	K	L	P	G	N	D	-	N	S	T	A	T	L	C	L	G	H	H	A	V	P	N	G	T	I	V	K	T	I	T	N
ABC42662	A/Canterbury/18/2004(H3N2)	M	K	T	I	I	A	L	S	Y	I	L	C	L	V	F	A	Q	K	L	P	G	N	D	-	N	S	T	A	T	L	C	L	G	H	H	A	V	P	N	G	T	I	V	K	T	I	T	N
ABG48269	A/Wellington/6/2004(H3N2)	M	K	T	I	I	A	L	S	Y	I	L	C	L	V	F	A	Q	K	L	P	G	N	D	-	N	S	T	A	T	L	C	L	G	H	H	A	V	P	N	G	T	I	V	K	T	I	T	N
ACF36418	A/Hong Kong/CUHK53726/2004(H3N2)	M	K	T	I	I	A	L	S	Y	I	L	C	L	V	F	A	Q	K	L	P	G	N	D	-	N	S	T	A	T	L	C	L	G	H	H	A	V	P	N	G	T	I	V	K	T	I	T	N
ABO52071	A/Waikato/31/2004(H3N2)	M	K	T	I	I	A	L	S	Y	I	L	C	L	V	F	A	Q	K	L	P	G	N	D	-	N	S	T	A	T	L	C	L	G	H	H	A	V	P	N	G	T	I	V	K	T	I	T	N
ABG80315	A/Waikato/21/2004(H3N2)	M	K	T	I	I	A	L	S	Y	I	L	C	L	V	F	A	Q	K	L	P	G	N	D	-	N	S	T	A	T	L	C	L	G	H	H	A	V	P	N	G	T	I	V	K	T	I	T	N
ABC42728	A/Canterbury/104/2004(H3N2)	M	K	T	I	I	A	L	S	Y	I	L	C	L	V	F	A	Q	K	L	P	G	N	D	-	N	S	T	A	T	L	C	L	G	H	H	A	V	P	N	G	T	V	V	K	T	I	T	N
ABI21123	A/Waikato/22/2004(H3N2)	M	K	T	I	I	A	L	S	Y	I	L	C	L	V	F	A	Q	K	L	P	G	N	D	-	N	S	T	A	T	L	C	L	G	H	H	A	V	P	N	G	T	I	V	K	T	I	T	N
ABC42706	A/Canterbury/102/2004(H3N2)	M	K	T	I	I	A	L	S	Y	I	L	C	L	V	F	A	Q	K	L	P	G	N	D	-	N	S	T	A	T	L	C	L	G	H	H	A	V	P	N	G	T	T	V	K	T	I	T	N
ABC42640	A/Whanganui/417/2004(H3N2)	M	K	T	I	I	A	L	S	Y	I	L	C	L	V	F	A	Q	K	I	P	G	N	D	-	N	S	T	A	T	L	C	L	G	H	H	A	V	P	N	G	T	I	V	K	T	I	T	N
ABC42629	A/Tairawhiti/369/2004(H3N2)	M	K	T	I	I	A	L	S	Y	I	L	C	L	V	F	A	Q	K	L	P	G	N	D	-	N	S	T	A	T	L	C	L	G	H	H	A	V	P	N	G	T	I	V	K	T	I	T	N
ABC67587	A/Canterbury/108/2004(H3N2)	M	K	T	I	I	A	L	S	Y	I	L	C	L	V	F	A	Q	K	L	P	G	N	D	-	N	S	T	A	T	L	C	L	G	H	H	A	V	P	N	G	T	I	V	K	T	I	T	N
ABG80304	A/Wellington/31/2004(H3N2)	M	K	T	I	I	A	L	S	Y	I	L	C	L	V	F	A	Q	K	L	P	G	N	D	-	N	S	T	A	T	L	C	L	G	H	H	A	V	P	N	G	T	I	V	K	T	I	T	N
ABI92830	A/Western Australia/55/2004(H3N2)	M	K	T	I	I	A	L	S	Y	I	L	C	L	V	F	A	Q	K	L	P	G	N	D	-	N	S	T	A	T	L	C	L	G	H	H	A	V	P	N	G	T	I	V	K	T	I	T	N
ABC42772	A/Canterbury/201/2004(H3N2)	M	K	T	I	I	A	L	S	Y	I	L	C	L	V	F	A	Q	K	L	P	G	N	D	-	N	S	T	A	T	L	C	L	G	H	H	A	V	P	N	G	T	I	V	K	T	I	T	N
ABC84422	A/Tairawhiti/223/2004(H3N2)	M	K	T	I	I	A	L	S	Y	I	L	C	L	V	F	A	Q	K	L	P	G	N	D	-	N	S	T	A	T	L	C	L	G	H	H	A	V	P	N	G	T	V	V	K	T	I	T	N
ABI21145	A/Waikato/35/2004(H3N2)	M	K	T	I	I	A	L	S	Y	I	L	C	L	V	F	A	Q	K	L	P	G	N	D	-	N	S	T	A	T	L	C	L	G	H	H	A	V	P	N	G	T	I	V	K	T	I	T	N
ABC43541	A/Canterbury/210/2004(H3N2)	M	K	T	I	I	A	L	S	Y	I	L	C	L	V	F	A	Q	K	L	P	G	N	D	-	N	S	T	A	T	L	C	L	G	H	H	A	V	P	N	G	T	I	V	K	T	I	T	N
ABI21167	A/Waikato/45/2004(H3N2)	M	K	T	I	I	A	L	G	Y	I	L	C	L	V	F	A	Q	K	L	P	G	N	D	-	N	S	T	A	T	L	C	L	G	H	H	A	V	P	N	G	T	I	V	K	T	I	T	N
ABC42827	A/Canterbury/303/2004(H3N2)	M	K	T	I	I	A	L	S	Y	I	L	C	L	V	F	A	Q	K	L	P	G	N	D	-	N	S	T	A	T	L	C	L	G	H	H	A	V	P	N	G	T	I	V	K	T	I	T	N
ABI21134	A/Wellington/58/2004(H3N2)	M	K	T	I	I	A	L	S	Y	I	L	C	L	V	F	A	Q	K	L	P	G	N	D	-	N	S	T	A	T	L	C	L	G	H	H	A	V	P	N	G	T	V	V	K	T	I	T	N
ABB46458	A/New York/470/2004(H3N2)	M	K	T	I	I	A	L	S	Y	I	L	C	L	V	F	A	Q	K	L	P	G	N	D	-	N	S	T	A	T	L	C	L	G	H	H	A	V	P	N	G	T	I	V	K	T	I	T	N
ABC42860	A/Canterbury/315/2004(H3N2)	M	K	T	I	I	A	L	S	Y	I	L	C	L	V	F	A	Q	K	L	P	G	N	D	-	N	S	T	A	T	L	C	L	G	H	H	A	V	P	N	G	T	I	V	K	T	I	T	N
ABI92863	A/Western Australia/58/2004(H3N2)	M	K	T	I	I	A	L	S	Y	I	L	C	L	V	F	A	Q	K	L	P	G	N	D	-	N	S	T	A	T	L	C	L	G	H	H	A	V	P	N	G	T	I	V	K	T	I	T	N
ABI21178	A/Wellington/62/2004(H3N2)	M	K	T	I	I	A	L	S	Y	I	L	C	L	V	F	A	Q	K	L	P	G	N	D	-	N	S	T	A	T	L	C	L	G	H	H	A	V	P	N	G	T	I	V	K	T	I	T	N
ABC84433	A/Canterbury/309/2004(H3N2)	M	K	T	I	I	A	L	S	Y	I	L	C	L	V	F	A	Q	K	L	P	G	N	D	-	N	R	T	A	T	L	C	L	G	H	H	A	V	P	N	G	T	I	V	K	T	I	T	N
ABJ09162	A/Wellington/61/2004(H3N2)	M	K	T	I	I	A	L	S	Y	I	L	C	L	V	F	A	Q	K	L	P	G	N	D	-	N	S	T	A	T	L	C	L	G	H	H	A	V	P	N	G	T	I	V	K	T	I	T	N
ABA26777	A/Ashburton/280/2004(H3N2)	M	K	T	I	I	A	L	S	Y	I	L	C	L	V	F	A	Q	K	L	P	G	N	D	-	N	S	T	A	T	L	C	L	G	H	H	A	V	P	N	G	T	I	V	K	T	I	T	N
ABL67374	A/Queensland/42/2004(H3N2)	M	K	T	I	I	A	L	S	Y	I	L	C	L	V	F	A	Q	K	L	P	G	N	D	-	N	S	T	A	T	L	C	L	G	H	H	A	V	P	N	G	T	I	V	K	T	I	T	N
ABI92896	A/Western Australia/61/2004(H3N2)	M	K	T	I	I	A	L	S	Y	I	L	C	L	V	F	A	Q	K	L	P	G	N	D	-	N	S	T	A	T	L	C	L	G	H	H	A	V	P	N	G	T	I	V	K	T	I	T	N
ABO32803	A/Queensland/50/2004(H3N2)	M	K	T	I	I	A	L	S	Y	I	L	C	L	V	F	A	Q	K	L	P	G	N	D	-	N	S	T	A	T	L	C	L	G	H	H	A	V	P	N	G	T	I	V	K	T	I	T	N
AAZ74551	A/New York/98/2004(H3N2)	M	K	T	I	I	A	L	S	Y	I	L	C	L	V	F	A	Q	K	L	P	G	N	D	-	N	S	T	A	T	L	C	L	G	H	H	A	V	P	N	G	T	I	V	K	T	I	T	N
AAZ79593	A/New York/360/2004(H3N2)	M	K	T	I	I	A	L	S	Y	I	L	C	L	V	F	A	Q	K	L	P	G	N	D	-	N	S	T	A	T	L	C	L	G	H	H	A	V	P	N	G	T	I	V	K	T	I	T	N
ABB80001	A/New York/466/2004(H3N2)	M	K	T	I	I	A	L	S	Y	T	L	C	L	V	F	A	Q	K	L	P	G	N	D	-	N	S	T	A	T	L	C	L	G	H	H	A	V	P	N	G	T	I	V	K	T	I	T	N
AAZ38583	A/New York/379/2004(H3N2)	M	K	T	I	I	A	L	S	Y	I	L	C	L	V	F	A	Q	K	I	P	G	N	D	-	N	S	T	A	T	L	C	L	G	H	H	A	V	P	N	G	T	I	V	K	T	I	T	N
AAZ74419	A/New York/356/2004(H3N2)	M	K	T	I	I	A	L	S	Y	I	L	C	L	V	F	A	Q	K	L	P	G	N	D	-	N	S	T	A	T	L	C	L	G	H	H	A	V	P	N	G	T	I	V	K	T	I	T	N
AAZ79615	A/New York/362/2004(H3N2)	M	K	T	I	I	A	L	S	Y	I	L	C	L	V	F	A	Q	K	I	P	G	N	D	-	N	S	T	A	T	L	C	V	G	H	H	A	V	P	N	G	T	I	V	K	T	I	T	N
AAZ74474	A/New York/371/2004(H3N2)	M	K	T	I	I	A	L	S	Y	I	L	C	L	V	F	A	Q	K	L	P	G	N	D	-	N	S	T	A	T	L	C	L	G	H	H	A	V	P	N	G	T	I	V	K	T	I	T	N
ABA12762	A/New York/363/2004(H3N2)	M	K	T	I	I	A	L	S	Y	I	L	C	L	V	F	A	Q	K	F	P	G	N	D	-	N	S	T	A	T	L	C	L	G	H	H	A	V	P	N	G	T	I	V	K	T	I	T	N
AAZ79627	A/New York/365/2004(H3N2)	M	K	T	I	I	A	L	S	Y	I	L	C	L	V	F	A	Q	K	L	P	G	N	D	-	N	S	T	A	T	L	C	L	G	H	H	A	V	P	N	G	T	I	V	K	T	I	T	N
ABB02847	A/New York/237/2004(H3N2)	M	K	T	I	I	A	L	S	Y	I	L	C	L	V	F	A	Q	K	L	P	G	N	D	-	N	S	T	A	T	L	C	L	G	H	H	A	V	P	N	G	T	I	V	K	T	I	T	N
AAZ83382	A/New York/377/2004(H3N2)	M	K	T	I	I	A	L	S	Y	I	L	C	L	V	F	A	Q	K	L	P	G	N	D	-	N	S	T	A	T	L	C	L	G	H	H	A	V	P	N	G	T	I	V	K	T	I	T	N
AAZ79626	A/New York/334/2004(H3N2)	M	K	T	I	I	A	L	S	Y	I	L	C	L	V	F	A	Q	K	L	P	G	N	D	-	N	S	T	A	T	L	C	L	G	H	H	A	V	P	N	G	T	I	V	K	T	I	T	N
AAZ38616	A/New York/392/2004(H3N2)	M	K	T	I	I	A	L	S	Y	I	L	C	L	V	F	A	Q	K	L	P	G	N	D	-	N	S	T	A	T	L	C	L	G	H	H	A	V	P	N	G	T	I	V	K	T	I	T	N
AAZ38550	A/New York/386/2004(H3N2)	M	K	T	I	I	A	L	S	Y	I	L	C	L	V	F	A	Q	K	L	P	G	N	D	-	N	S	T	A	T	L	C	L	G	H	H	A	V	P	N	G	T	I	V	K	T	I	T	N
AAZ83649	A/New York/380/2004(H3N2)	M	K	T	I	I	A	L	S	Y	I	L	C	L	V	F	A	Q	K	L	P	G	N	D	-	N	S	T	A	T	L	C	L	G	H	H	A	V	P	N	G	T	I	V	K	T	I	T	N
AAZ38572	A/New York/387/2004(H3N2)	M	K	T	I	I	A	L	S	Y	I	L	C	L	V	F	T	Q	K	L	P	G	N	D	-	N	S	T	A	T	L	C	L	G	H	H	A	V	P	N	G	T	I	V	K	T	I	T	N
ABB02836	A/New York/236/2004(H3N2)	M	K	T	I	I	A	L	S	Y	I	L	C	L	V	F	A	Q	K	L	P	G	N	D	-	N	S	T	A	T	L	C	L	G	H	H	A	V	P	N	G	T	I	V	K	T	I	T	N
AAZ79985	A/New York/385/2004(H3N2)	M	K	T	I	I	A	L	S	Y	I	L	C	L	V	F	A	Q	E	L	P	G	N	D	-	N	S	T	A	T	L	C	L	G	H	H	A	V	P	N	G	T	I	V	K	T	I	T	N
AAZ74540	A/New York/383/2004(H3N2)	M	K	T	I	I	A	L	S	Y	I	L	C	L	V	F	A	Q	K	L	P	G	N	D	-	N	S	T	A	T	L	C	L	G	H	H	A	V	P	N	G	T	I	V	K	T	I	T	N
ABU92678	A/Denmark/83/2005(H3N2)	M	K	T	I	I	A	L	S	Y	I	L	C	L	V	F	A	Q	K	L	P	G	N	D	-	N	S	T	A	T	L	C	L	G	H	H	A	V	P	N	G	T	I	V	K	T	I	T	N
ABU92735	A/Denmark/178/2005(H3N2)	M	K	T	I	I	A	L	S	Y	I	L	C	L	V	F	A	Q	K	L	P	G	N	D	-	N	S	T	A	T	L	C	L	G	H	H	A	V	P	N	G	T	I	V	K	T	I	T	N
ABU92736	A/Denmark/196/2005(H3N2)	M	K	T	I	I	A	L	S	Y	I	L	C	L	V	F	A	Q	K	L	P	G	N	D	-	N	S	T	A	T	L	C	L	G	H	H	A	V	P	N	G	T	I	V	K	T	I	T	N
ABI22082	A/Norway/620/2005(H3N2)	M	K	T	I	I	A	L	S	Y	I	L	C	L	V	F	A	Q	K	L	P	G	N	D	-	N	S	T	A	T	L	C	L	G	H	H	A	V	P	N	G	T	I	V	K	T	I	T	N
ABU92615	A/Denmark/203/2005(H3N2)	M	K	T	I	I	A	L	S	Y	I	L	C	L	V	F	A	Q	K	L	P	G	N	D	-	N	S	T	A	T	L	C	L	G	H	H	A	V	P	N	G	T	I	V	R	T	I	T	N
ABP49404	A/South Australia/53/2005(H3N2)	M	K	T	I	I	A	L	S	Y	T	L	C	L	V	F	A	Q	K	L	P	G	N	D	-	N	S	T	A	T	L	C	L	G	H	H	A	V	P	N	G	T	I	V	K	T	I	T	N
ABB71825	A/Fujian/411/02-like(H3N2)	M	K	T	I	I	A	L	S	Y	I	L	C	L	V	F	A	Q	K	L	P	G	N	D	-	N	S	T	A	T	L	C	L	G	H	H	A	V	P	N	G	T	I	V	K	T	I	T	N
ABI22075	A/Norway/623/2005(H3N2)	M	K	T	I	I	A	L	S	Y	I	L	C	L	V	F	A	Q	K	L	P	G	N	D	-	N	S	T	A	T	L	C	L	G	H	H	A	V	P	N	G	T	I	V	K	T	I	T	N
ABX79354	A/Hiroshima/52/2005(H3N2)	M	K	T	I	I	A	L	S	Y	I	L	C	L	A	F	A	Q	K	L	P	G	N	D	-	N	S	T	A	T	L	C	L	G	H	H	A	V	P	N	G	T	I	V	K	T	I	T	N
ABU92622	A/Denmark/141/2005(H3N2)	M	K	T	I	I	A	L	S	Y	I	L	C	L	V	F	A	Q	K	L	P	G	N	D	-	N	S	T	A	T	L	C	L	G	H	H	A	V	P	N	G	T	I	V	K	T	I	T	N
ABU92586	A/Denmark/143/2005(H3N2)	M	K	T	I	I	A	L	S	Y	I	L	C	L	V	F	A	Q	K	L	P	G	N	D	-	N	S	T	A	T	L	C	L	G	H	H	A	V	P	N	G	T	I	V	K	T	I	T	N
ABU92588	A/Denmark/145/2005(H3N2)	M	K	T	I	I	A	L	S	Y	I	L	C	L	V	F	A	Q	K	L	P	G	N	D	-	N	S	T	A	T	L	C	L	G	H	H	A	V	P	N	G	T	I	V	K	T	I	T	N
ABU92731	A/Denmark/164/2005(H3N2)	M	K	T	I	I	A	L	S	Y	I	L	C	L	V	F	A	Q	K	L	P	G	N	D	-	N	S	T	A	T	L	C	L	G	H	H	A	V	P	N	G	T	I	V	K	T	I	T	N
ABU92733	A/Denmark/68/2005(H3N2)	M	K	T	I	I	A	L	S	Y	I	L	C	L	V	F	A	Q	K	L	P	G	N	D	-	N	S	T	A	T	L	C	L	G	H	H	A	V	P	N	G	T	I	V	K	T	I	T	N
ABU92696	A/Denmark/175/2005(H3N2)	M	K	T	I	I	A	L	G	Y	I	L	C	L	V	F	A	Q	K	L	P	G	N	D	-	N	S	T	A	T	L	C	L	G	H	H	A	V	P	N	G	T	I	V	K	T	I	T	N
ACH69569	A/Guangdong/07/2005(H3N2)	M	K	T	I	I	A	L	S	Y	I	L	C	L	V	F	A	Q	K	L	P	G	N	D	-	N	S	T	A	T	L	C	L	G	H	H	A	V	P	N	G	T	I	V	K	T	I	T	N
ACH69558	A/Guangdong/09/2005(H3N2)	M	K	T	I	I	A	L	S	Y	I	L	C	L	V	F	A	Q	K	L	P	G	N	D	-	N	S	T	A	T	L	C	L	G	H	H	A	V	P	N	G	T	I	V	K	T	I	T	N
ABU92732	A/Denmark/67/2005(H3N2)	M	K	T	I	I	A	L	S	Y	I	L	C	L	V	F	A	Q	K	L	P	G	N	D	-	N	S	T	A	T	L	C	L	G	H	H	A	V	P	N	G	T	I	V	K	T	I	T	N
ABU92694	A/Denmark/35/2005(H3N2)	M	K	T	I	I	A	L	S	Y	I	L	C	L	V	F	A	Q	K	L	P	G	N	D	-	N	S	T	A	T	L	C	L	G	H	H	A	V	P	N	G	T	I	V	K	T	I	T	N
ABJ09371	A/South Australia/18/2005(H3N2)	M	K	T	I	I	A	L	S	Y	I	L	C	L	V	F	A	Q	K	L	P	G	N	D	-	N	S	T	A	T	L	C	L	G	H	H	A	V	P	N	G	T	I	V	K	T	I	T	N
ABL67198	A/South Australia/32/2005(H3N2)	M	K	T	I	I	A	L	S	Y	I	L	C	L	V	F	A	Q	K	L	P	G	N	D	-	N	S	T	A	T	L	C	L	G	H	H	A	V	P	N	G	T	I	V	K	T	I	T	N
ABU92611	A/Denmark/198/2005(H3N2)	M	K	T	I	I	A	L	S	Y	I	L	C	L	V	F	A	Q	K	L	P	G	N	D	-	N	S	T	A	T	L	C	L	G	H	H	A	V	P	N	G	T	I	V	K	T	I	T	N
ABU92612	A/Denmark/204/2005(H3N2)	M	K	T	I	I	A	L	S	Y	I	L	C	L	V	F	A	Q	K	L	P	G	N	D	-	N	S	T	A	T	L	C	L	G	H	H	A	V	P	N	G	T	M	V	K	T	I	T	N
ABU92587	A/Denmark/21/2005(H3N2)	M	K	T	I	I	A	L	S	Y	I	L	C	L	V	F	A	Q	K	L	P	G	N	D	-	N	S	T	A	T	L	C	L	G	H	H	A	V	P	N	G	T	I	V	K	T	I	T	N
ABU92589	A/Denmark/152/2005(H3N2)	M	K	T	I	I	A	L	S	Y	I	L	C	L	V	F	A	Q	K	L	P	G	N	D	-	N	S	T	A	T	L	C	L	G	H	H	A	V	P	N	G	T	I	V	K	T	I	T	N
ABF17954	A/Ontario/RV1273/2005(H3N2)	M	K	T	I	I	A	F	S	C	I	L	C	L	I	F	A	Q	K	L	P	G	S	D	-	N	S	M	A	T	L	C	L	G	H	H	A	V	P	N	G	T	L	V	K	T	I	T	D
ABK40017	A/South Australia/22/2005(H3N2)	M	K	T	I	I	A	L	S	Y	I	L	C	L	V	F	A	Q	K	L	P	G	N	D	-	N	S	T	A	T	L	C	L	G	H	H	A	V	P	N	G	T	I	V	K	T	I	T	N
ABU92675	A/Denmark/32/2005(H3N2)	M	K	T	I	I	A	L	S	Y	I	L	C	L	V	F	A	Q	K	L	P	G	N	D	-	N	S	T	A	T	L	C	L	G	H	H	A	V	P	N	G	T	I	V	K	T	I	T	N
ABU92641	A/Denmark/04/2005(H3N2)	M	K	T	I	I	A	L	S	Y	I	L	C	L	V	F	A	Q	K	L	P	G	N	D	-	N	S	T	A	T	L	C	L	G	H	H	A	V	P	N	G	T	I	V	K	T	I	T	N
ABU92617	A/Denmark/201/2005(H3N2)	M	K	T	I	I	A	L	S	Y	I	L	C	L	V	F	A	Q	K	L	P	G	N	D	-	N	S	T	A	T	L	C	L	G	H	H	S	V	P	N	G	T	I	V	K	T	I	T	N
ABU92727	A/Denmark/129/2005(H3N2)	M	K	T	I	I	A	L	S	Y	I	L	C	L	V	F	A	Q	K	L	P	G	N	D	-	N	S	T	A	T	L	C	L	G	H	H	A	V	P	N	G	T	I	V	K	T	I	T	N
AAZ38528	A/New York/378/2005(H3N2)	M	K	T	I	F	A	L	S	Y	I	L	C	L	V	F	A	Q	K	L	P	G	N	D	-	N	S	T	A	T	L	C	L	G	H	H	A	V	P	N	G	T	I	V	K	T	I	T	N
ABI92940	A/Western Australia/65/2005(H3N2)	M	K	T	I	I	A	F	N	Y	I	L	C	L	V	F	A	Q	K	L	P	G	N	D	-	N	S	T	A	T	L	C	L	G	H	H	A	V	P	N	G	T	I	V	K	T	I	T	N
ABA12780	A/New York/394/2005(H3N2)	M	K	T	I	I	A	L	S	Y	I	L	C	L	V	F	A	Q	K	L	P	G	N	D	-	N	S	T	A	T	L	C	L	G	H	H	A	V	P	N	G	T	I	V	K	T	I	T	N
AAZ38594	A/New York/391/2005(H3N2)	M	K	T	I	I	A	L	S	Y	I	L	C	L	V	F	A	Q	K	L	P	G	N	D	-	N	S	T	A	T	L	C	L	G	H	H	A	V	P	N	G	T	I	V	K	T	I	T	N
AAZ38506	A/New York/359/2005(H3N2)	M	K	T	I	I	A	L	S	Y	I	L	C	L	V	F	A	Q	K	L	P	G	N	D	-	N	S	T	A	T	L	C	L	G	H	H	A	V	P	N	G	T	I	V	K	T	I	T	N
ABA43178	A/New York/376/2005(H3N2)	M	K	T	I	I	A	L	S	Y	I	L	C	L	V	F	A	Q	K	L	P	G	N	D	-	N	S	T	A	T	L	C	L	G	H	H	A	V	P	N	G	T	I	V	K	T	I	T	N
ABA42291	A/New York/395/2005(H3N2)	M	K	T	I	I	A	L	S	Y	I	L	C	L	V	F	A	Q	K	L	P	G	N	D	-	N	S	T	A	T	L	C	L	G	H	H	A	V	P	N	G	T	I	V	K	T	I	T	N
ABI30576	A/Waikato/1/2005(H3N2)	M	K	T	I	I	A	F	S	Y	I	L	C	L	V	F	A	Q	K	L	P	G	N	D	-	N	S	T	A	T	L	C	L	G	H	H	A	V	P	N	G	T	I	V	K	T	I	T	N
AAZ74573	A/New York/388/2005(H3N2)	M	K	T	I	I	A	L	S	Y	I	L	C	L	V	F	A	Q	K	L	P	G	N	D	-	N	S	T	A	T	L	C	L	G	H	H	A	V	P	N	G	T	I	V	K	T	I	T	N
ACF36436	A/Hong Kong/CUHK6422/2005(H3N2)	M	K	T	I	I	A	L	S	Y	I	L	C	L	V	F	A	Q	K	L	P	G	N	D	-	N	S	T	A	T	L	C	L	G	H	H	A	V	P	N	G	T	I	V	K	T	I	T	N
AAZ38517	A/New York/361/2005(H3N2)	M	K	T	I	I	A	L	S	Y	I	L	C	L	V	F	A	Q	K	L	P	G	N	D	-	N	S	T	A	T	L	C	L	G	H	H	A	V	P	N	G	T	I	V	K	T	I	T	N
ABB53674	A/New York/243/2005(H3N2)	M	K	T	I	I	A	L	S	Y	I	L	C	L	G	F	A	Q	K	L	P	G	N	D	-	N	S	T	A	T	L	C	L	G	H	H	A	V	P	N	G	T	I	V	K	T	I	T	N
ABB79731	A/New York/462/2005(H3N2)	M	K	T	I	I	A	L	S	Y	I	L	C	L	V	F	A	Q	E	L	P	G	N	D	-	N	S	T	A	T	L	C	L	G	H	H	A	V	P	N	G	T	I	V	K	T	I	T	N
ABB03057	A/New York/463/2005(H3N2)	M	K	T	I	I	A	L	S	Y	I	L	C	L	V	F	A	Q	E	L	P	G	N	D	-	N	S	T	A	T	L	C	L	G	H	H	A	V	P	N	G	T	I	V	K	T	I	T	N
ACF36444	A/Hong Kong/CUHK6898/2005(H3N2)	M	K	T	I	I	A	L	S	Y	I	L	C	L	V	F	A	Q	K	L	P	G	N	D	-	N	S	T	A	T	L	C	L	G	H	H	A	V	P	N	G	T	I	V	K	T	I	T	N
ACF36447	A/Hong Kong/CUHK7047/2005(H3N2)	M	K	T	I	I	A	L	S	Y	I	L	C	L	V	S	A	Q	K	L	P	G	N	D	-	N	S	T	A	T	L	C	L	G	H	H	A	V	P	N	G	T	I	V	K	T	I	T	N
ACF36450	A/Hong Kong/CUHK7221/2005(H3N2)	M	K	T	I	I	A	L	S	Y	I	L	C	L	V	F	A	Q	K	L	P	G	N	D	-	N	S	T	A	T	L	C	L	G	H	H	A	V	P	N	G	T	I	V	K	T	I	T	N
ACF36453	A/Hong Kong/CUHK7546/2005(H3N2)	M	K	T	I	I	A	L	S	Y	I	L	C	L	V	F	A	Q	K	L	P	G	N	D	-	N	S	T	A	T	L	C	L	G	H	H	A	V	P	N	G	T	I	V	K	T	I	T	N
ABO20954	A/Oklahoma/370/05(H3N2)	-	-	-	-	-	-	-	-	-	I	L	C	L	V	F	A	Q	K	L	P	G	N	D	-	N	S	T	A	T	L	C	L	G	H	H	A	V	P	N	G	T	I	V	K	T	I	T	N
ABO20953	A/Oklahoma/371/05(H3N2)	-	-	-	-	-	-	-	-	-	I	L	C	L	V	F	A	Q	K	L	P	G	N	D	-	N	S	T	A	T	L	C	L	G	H	H	A	V	P	N	G	T	I	V	K	T	I	T	N
BAG28227	A/Morioka/35/2005(H3N2)	M	K	T	I	I	A	L	S	Y	I	L	C	L	V	F	A	Q	K	L	P	G	N	D	-	N	S	T	A	T	L	C	L	G	H	H	A	V	P	N	G	T	I	V	K	T	I	T	N
ACF36187	A/Hong Kong/CUHK10297/2005(H3N2)	M	K	T	I	I	A	L	S	Y	I	L	C	L	V	F	A	Q	K	L	P	G	N	D	-	N	S	T	A	T	L	C	L	G	H	H	A	V	P	N	G	T	I	V	K	T	I	T	N
ACF36208	A/Hong Kong/CUHK12420/2005(H3N2)	M	K	T	I	I	A	L	S	Y	I	L	C	L	V	F	A	Q	K	L	P	G	N	D	-	N	S	T	A	T	L	C	L	G	H	H	A	V	P	N	G	T	I	V	K	T	I	T	N
ABC67664	A/Canterbury/24/2005(H3N2)	M	K	T	I	I	A	L	S	Y	I	L	C	L	V	F	A	Q	K	L	P	G	N	D	-	N	S	T	A	T	L	C	L	G	H	H	A	V	P	N	G	T	I	V	K	T	I	T	N
ACF36206	A/Hong Kong/CUHK12316/2005(H3N2)	M	K	T	I	I	A	L	S	Y	I	L	C	L	V	F	A	Q	K	L	P	G	N	D	-	N	S	T	A	T	L	C	L	G	H	H	A	V	P	N	G	T	I	V	K	T	I	T	N
ABC67554	A/Canterbury/16/2005(H3N2)	M	K	T	I	I	A	L	S	Y	I	L	C	L	V	F	A	Q	K	L	P	G	N	D	-	N	S	T	A	T	L	C	L	G	H	H	A	V	P	N	G	T	I	V	K	T	I	T	N
ABC85897	A/Canterbury/20/2005(H3N2)	M	K	T	I	I	A	L	S	Y	I	L	C	L	I	F	A	Q	K	L	P	G	N	D	-	N	S	T	A	T	L	C	L	G	H	H	A	V	P	N	G	T	I	V	K	T	I	T	N
ACF36362	A/Hong Kong/CUHK40139/2005(H3N2)	M	K	T	I	I	A	L	S	Y	I	P	C	L	V	F	A	Q	K	L	P	G	N	D	-	N	S	T	A	T	L	C	L	G	H	H	A	V	P	N	G	T	I	V	K	T	I	T	N
ABC67686	A/Canterbury/67/2005(H3N2)	M	K	T	I	I	A	L	S	Y	I	L	C	L	V	F	A	Q	K	L	P	G	N	D	-	N	S	T	A	T	L	C	L	G	H	H	A	V	P	N	G	T	I	V	K	T	I	T	N
ABC85875	A/Canterbury/104/2005(H3N2)	M	K	T	I	I	A	L	S	Y	I	L	C	M	V	F	A	Q	K	L	P	G	N	D	-	N	S	T	A	T	L	C	L	G	H	H	A	V	P	N	G	T	I	V	K	T	I	T	N
ABI92951	A/Western Australia/66/2005(H3N2)	M	K	T	I	I	A	L	S	Y	I	L	C	L	V	F	A	Q	K	L	P	G	N	D	-	N	S	T	A	T	L	C	L	G	H	H	A	V	P	N	G	T	I	V	K	T	I	T	N
ABI30609	A/Otago/1/2005(H3N2)	M	K	T	I	I	A	L	S	Y	I	L	C	L	V	F	A	Q	K	L	P	G	N	D	-	N	S	T	A	T	L	C	L	G	H	H	A	V	P	N	G	T	I	V	K	T	I	M	N
ABC67697	A/Canterbury/127/2005(H3N2)	M	K	T	I	I	A	L	S	Y	I	L	C	L	V	F	A	Q	K	L	P	G	N	D	-	N	S	T	A	T	L	C	L	G	H	H	A	V	P	N	G	T	I	V	K	T	I	T	N
ABI92962	A/Western Australia/68/2005(H3N2)	M	K	T	I	I	A	L	S	Y	I	L	C	L	V	F	A	Q	K	L	P	G	N	D	-	N	S	T	A	T	L	C	L	G	H	H	A	V	P	N	G	T	I	V	K	T	I	T	N
ABJ53460	A/Western Australia/69/2005(H3N2)	M	K	T	I	I	A	L	S	Y	I	L	C	L	V	F	A	Q	K	I	P	G	N	D	-	N	S	T	A	T	L	C	L	G	H	H	A	V	P	N	G	T	I	V	K	T	I	T	N
ABM22015	A/Western Australia/67/2005(H3N2)	M	K	T	I	I	A	L	S	Y	I	L	C	L	V	F	A	Q	K	L	P	G	N	D	-	N	S	T	A	T	L	C	L	G	H	H	A	V	P	N	G	T	I	V	K	T	I	T	N
ABI30598	A/Wellington/2/2005(H3N2)	M	K	T	I	I	A	L	S	Y	I	L	C	L	V	F	A	Q	K	L	P	G	N	D	-	N	S	T	A	T	L	C	L	G	H	H	A	V	P	N	G	T	I	V	K	T	I	T	N
ABI92412	A/Wellington/4/2005(H3N2)	M	K	T	I	I	A	L	S	Y	I	L	C	L	V	F	A	Q	K	L	P	G	N	D	-	N	S	T	A	T	L	C	L	G	H	H	A	V	P	N	G	T	L	V	K	T	I	T	N
ABL67418	A/Queensland/52/2005(H3N2)	M	K	T	I	I	A	L	S	Y	I	L	C	L	V	F	A	Q	K	L	P	G	N	D	-	N	S	T	A	T	L	C	L	G	H	H	A	V	P	N	G	T	I	V	K	T	I	T	N
ABI92423	A/Wellington/5/2005(H3N2)	M	K	T	I	I	A	L	S	Y	I	L	C	L	V	F	A	Q	K	L	P	G	N	D	-	N	S	T	A	T	L	C	L	G	H	H	A	V	P	N	G	T	I	V	K	T	I	T	N
ACF36376	A/Hong Kong/CUHK43751/2005(H3N2)	M	K	T	I	I	A	L	S	Y	I	L	C	L	V	F	A	Q	K	L	P	G	N	D	-	N	S	T	A	T	L	C	L	G	H	H	A	V	P	N	G	T	I	V	K	T	I	T	N
ABI92995	A/Western Australia/74/2005(H3N2)	M	K	T	I	I	A	L	S	Y	I	L	C	L	V	F	A	Q	K	L	P	G	N	D	-	N	S	T	A	T	L	C	L	G	H	H	A	V	P	N	G	T	I	V	K	T	I	T	N
ABC84520	A/Canterbury/236/2005(H3N2)	M	K	T	I	I	A	L	S	Y	I	L	C	L	V	F	A	Q	K	L	P	G	N	D	-	N	S	T	A	T	L	C	L	G	H	H	A	V	P	N	G	T	I	V	K	T	I	T	N
ABW80978	A/Wisconsin/67/2005(H3N2)	M	K	T	I	I	A	L	S	Y	I	L	C	L	V	F	A	Q	K	L	P	G	N	D	-	N	S	T	A	T	L	C	L	G	H	H	A	V	P	N	G	T	I	V	K	T	I	T	N
ACF54576	A/Wisconsin/67/2005(H3N2)	M	K	T	I	I	A	L	S	Y	I	L	C	L	V	F	A	Q	K	L	P	G	N	D	-	N	S	T	A	T	L	C	L	G	H	H	A	V	P	N	G	T	I	V	K	T	I	T	N
ABK39984	A/Western Australia/79/2005(H3N2)	M	K	T	I	I	A	L	S	Y	I	L	C	L	V	F	A	Q	K	L	P	G	N	D	-	N	S	R	A	T	L	C	L	G	H	H	A	V	P	N	G	T	I	V	K	T	I	T	N
ABM22136	A/Queensland/54/2005(H3N2)	M	K	T	I	I	A	L	S	Y	I	L	C	L	V	F	A	Q	K	L	P	G	N	D	-	N	S	T	A	T	L	C	L	G	H	H	A	V	P	N	G	T	I	V	K	T	I	T	N
ABI92445	A/Waikato/15/2005(H3N2)	M	K	T	I	I	A	L	S	Y	I	L	C	L	V	F	T	Q	K	L	P	G	N	D	-	N	S	T	A	T	L	C	L	G	H	H	A	V	P	N	G	T	I	V	K	T	I	T	N
ABI30810	A/Waikato/9/2005(H3N2)	M	K	T	I	I	A	L	S	Y	I	L	C	L	V	F	A	Q	K	L	P	G	N	D	-	N	S	T	A	T	L	C	L	G	H	H	A	V	P	N	G	T	I	V	K	T	I	T	N
ABD16314	A/Canterbury/258/2005(H3N2)	M	K	T	I	I	A	L	S	Y	I	L	C	L	V	F	A	Q	K	L	P	G	N	D	-	N	S	T	A	T	L	C	L	G	H	H	A	V	P	N	G	T	I	V	K	T	I	T	N
ABN50767	A/Queensland/60/2005(H3N2)	M	K	T	I	I	A	W	S	Y	I	L	C	L	V	F	A	Q	K	L	P	G	N	D	-	N	S	T	A	T	L	C	L	G	H	H	A	V	P	N	G	T	I	V	K	T	I	T	N
ABK80289	A/Queensland/57/2005(H3N2)	M	K	T	I	I	A	L	S	Y	I	L	C	L	V	F	A	Q	K	L	P	G	N	D	-	N	S	T	A	T	L	C	L	G	H	H	A	V	P	N	G	T	I	V	K	T	I	T	N
ABI30788	A/Wellington/8/2005(H3N2)	M	K	T	I	I	A	L	S	Y	I	L	C	L	V	F	A	Q	K	L	S	G	N	D	-	N	S	T	A	T	L	C	L	G	H	H	A	V	P	N	G	T	I	V	K	T	I	T	N
ABD16549	A/Canterbury/270/2005(H3N2)	M	K	T	I	I	A	L	S	Y	I	L	C	L	V	F	A	Q	K	L	P	G	N	D	-	N	S	T	A	T	L	C	L	G	H	H	A	V	P	N	G	T	I	V	K	T	I	T	N
ABI30821	A/Otago/4/2005(H3N2)	M	K	T	I	I	A	L	S	Y	I	L	C	L	V	F	A	Q	K	L	P	G	N	D	-	N	S	T	A	T	L	C	L	G	H	H	A	V	P	N	G	T	I	V	K	T	I	T	N
ABD16336	A/Canterbury/256/2005(H3N2)	M	K	T	I	I	A	L	S	Y	T	L	C	L	V	F	A	Q	K	L	P	G	N	D	-	N	S	T	A	T	L	C	L	G	H	H	A	V	P	N	G	T	I	V	K	T	I	T	N
ABC85809	A/Canterbury/260/2005(H3N2)	M	K	T	I	I	A	L	S	Y	I	L	C	L	V	F	A	Q	K	L	P	G	N	D	-	N	S	T	A	T	L	C	L	G	H	H	A	V	P	N	G	T	I	V	K	T	I	T	N
ABI30843	A/Waikato/12/2005(H3N2)	M	K	T	I	I	A	L	S	Y	I	L	C	L	V	F	A	Q	K	L	P	G	N	D	-	N	S	T	A	T	L	C	L	G	H	H	A	V	P	N	G	T	I	V	K	T	I	T	N
		201	202	203	204	205	206	207	208	209	210	211	212	213	214	215	216	217	218	219	220	221	222	223	224	225	226	227	228	229	230	231	232	233	234	235	236	237	238	239	240	241	242	243	244	245	246	247	248
		184	185	186	187	188	189	190	191	192	193	194	195	196	197	198	199	200	201	202	203	204	205	206	207	208	209	210	211	212	213	214	215	216	217	218	219	220	221	222	223	224	225	226	227	228	229	230	231
BAF37221	A/Aichi/2/1968(H3N2)	H	P	S	T	N	Q	E	Q	T	S	L	Y	V	Q	A	S	G	R	V	T	V	S	T	R	R	S	Q	Q	T	I	I	P	N	I	G	S	R	P	W	V	G	G	L	S	S	R	I	S
BAF48361	A/Aichi/2/1968(H3N2)	H	P	S	T	N	Q	E	Q	T	S	L	Y	V	Q	A	S	G	R	V	T	V	S	T	R	R	S	Q	Q	T	I	I	P	N	I	E	S	R	P	W	V	R	G	L	S	S	R	I	S
AAK51718	A/Hong Kong/1/1968(H3N2)	H	P	S	T	N	Q	E	Q	T	S	L	Y	V	Q	A	S	G	R	V	T	V	S	T	R	R	S	Q	Q	T	I	I	P	N	I	G	S	R	P	W	V	R	G	L	S	S	R	I	S
ABN51099	A/Albany/11/1968(H3N2)	H	P	S	T	N	Q	E	Q	T	S	L	Y	V	Q	A	S	G	R	V	T	V	S	T	R	R	S	Q	Q	T	I	I	P	N	I	G	S	R	P	W	V	R	G	L	S	S	R	I	S
ABN51121	A/Albany/19/1968(H3N2)	H	P	S	T	N	Q	E	Q	T	S	L	Y	V	Q	A	S	G	R	V	T	V	S	T	R	R	S	Q	Q	T	I	I	P	N	I	G	S	R	P	W	V	R	G	L	S	S	R	I	S
ABO52357	A/Albany/17/1968(H3N2)	H	P	S	T	N	Q	E	Q	T	S	L	Y	V	Q	A	S	G	R	V	T	V	S	T	R	R	S	Q	Q	T	I	I	P	N	I	G	S	R	P	W	V	R	G	L	S	S	R	I	S
ACF41746	A/Hong Kong/1-9-MA21-1/1968(H3N2)	H	P	S	T	N	Q	E	Q	T	S	L	Y	V	Q	A	S	G	R	V	T	V	S	T	R	R	S	Q	Q	T	I	I	P	N	I	G	S	R	P	W	V	R	G	L	S	S	R	I	N
ACF41812	A/Hong Kong/1-12-MA21-1/1968(H3N2)	H	P	S	T	N	Q	E	Q	T	S	L	Y	V	Q	A	S	G	R	V	T	V	S	T	R	R	S	R	Q	T	I	I	P	N	I	G	S	R	P	W	V	R	G	L	S	S	R	I	S
ABF83447	A/Northern Territory/60/1968(H3N2)	H	P	S	T	N	Q	E	Q	T	S	L	Y	V	Q	A	S	G	G	V	T	V	S	T	R	R	S	Q	Q	T	I	I	P	N	I	G	S	R	P	W	V	R	G	L	S	S	R	I	S
ABR15797	A/Albany/6/1968(H3N2)	H	P	S	T	N	Q	E	Q	T	S	L	Y	V	Q	A	S	G	R	V	T	V	S	T	R	R	S	Q	Q	T	I	I	P	N	I	G	S	R	P	W	V	R	G	L	S	S	R	I	S
ACF41768	A/Hong Kong/1-9-MA21-3/1968(H3N2)	H	P	S	T	N	Q	E	Q	T	S	L	Y	V	Q	A	S	G	R	V	T	V	S	T	R	R	S	Q	Q	T	I	I	P	N	I	G	S	R	P	W	I	R	G	L	S	S	R	I	N
ABB54514	A/Memphis/1/1968(H3N2)	H	P	S	T	N	Q	E	Q	T	S	L	Y	V	Q	A	S	G	R	V	T	V	S	T	R	R	S	Q	Q	T	I	I	P	N	I	G	S	R	P	W	V	R	G	L	S	S	R	I	S
ACF41735	A/Hong Kong/1-1-MA-12/1968(H3N2)	H	P	S	T	N	Q	E	Q	T	S	L	Y	V	Q	A	S	G	R	V	T	V	S	T	R	R	S	Q	Q	T	I	I	P	N	I	W	S	R	P	W	V	R	G	L	S	S	R	I	S
ACF41757	A/Hong Kong/1-9-MA21-2/1968(H3N2)	H	P	S	T	N	Q	E	Q	T	S	L	Y	V	Q	A	S	G	R	V	T	V	S	T	R	R	S	Q	Q	T	I	I	P	N	I	G	S	R	P	W	V	R	G	L	S	S	R	I	S
ACF41801	A/Hong Kong/1-11-MA21-3/1968(H3N2)	H	P	S	T	N	Q	E	Q	T	S	L	Y	V	Q	A	S	G	R	V	T	V	S	T	R	R	S	Q	Q	T	I	I	P	N	I	G	S	R	P	W	V	R	G	L	S	S	R	I	S
ACF54455	A/Hong Kong/1-8-MA21-3/1968(H3N2)	H	P	S	T	N	Q	E	Q	T	S	L	Y	V	Q	A	S	G	R	V	T	V	S	T	R	R	S	Q	Q	T	I	I	P	N	I	E	S	R	P	W	V	R	G	L	S	S	R	I	S
ABQ97200	A/Hong Kong/68(H3N2)	H	P	S	T	N	Q	E	Q	T	S	L	Y	V	Q	E	S	G	R	V	T	V	S	T	R	R	S	Q	Q	S	I	I	P	N	I	G	S	R	P	W	V	R	G	Q	S	S	R	I	S
CAA24269	A/Aichi/2/1968(H3N2)	H	P	S	T	N	Q	E	Q	T	S	L	Y	V	Q	A	S	G	R	V	T	V	S	T	R	R	S	Q	Q	T	I	I	P	N	I	G	S	R	P	W	V	R	G	L	S	S	R	I	S
ABI92280	A/Victoria/1968(H3N2)	H	P	S	T	D	K	E	Q	T	N	L	Y	V	Q	A	S	G	K	V	T	V	S	T	K	R	S	Q	Q	T	I	I	P	N	V	G	S	R	P	W	V	R	G	L	S	S	R	I	S
ABO44068	A/Albany/18/1968(H3N2)	H	P	S	T	N	Q	E	Q	T	S	L	Y	V	Q	A	S	G	R	V	T	V	S	T	R	R	S	Q	Q	T	I	I	P	N	I	G	S	R	P	W	V	R	G	L	S	S	R	I	S
ACF41779	A/Hong Kong/1-11-MA21-1/1968(H3N2)	H	P	S	T	N	Q	E	Q	T	S	L	Y	V	Q	A	S	G	R	V	T	V	S	T	R	R	S	Q	Q	T	I	I	P	N	I	G	S	R	P	W	V	R	G	L	S	S	R	I	S
AAA43239	A/Aichi/2/1968(H3N2)	H	P	S	T	N	Q	E	Q	T	S	L	Y	V	Q	A	S	G	R	V	T	V	S	T	R	R	S	Q	Q	T	I	I	P	N	I	G	S	R	P	W	V	R	G	L	S	S	R	I	S
ABB80034	A/Hong Kong/3/1969(H3N2)	H	P	S	T	N	Q	E	Q	T	S	L	Y	V	Q	A	S	G	R	V	T	V	S	T	R	R	S	Q	Q	T	I	I	P	N	I	G	S	R	P	W	V	R	G	L	S	S	R	I	S
ABN51132	A/Albany/3/1969(H3N2)	H	P	S	T	N	Q	E	Q	T	S	L	Y	V	Q	A	S	G	R	V	T	V	S	T	R	R	S	Q	Q	T	I	I	P	N	I	G	S	R	P	W	V	R	G	L	S	S	R	I	S
ABS49910	A/Albany/3/1970(H3N2)	H	P	S	T	N	Q	E	Q	T	S	L	Y	V	Q	A	S	G	R	V	T	V	S	T	R	R	S	Q	Q	T	I	I	P	N	I	G	S	R	P	W	V	R	G	L	S	S	R	I	S
ABO52324	A/Albany/2/1970(H3N2)	H	P	S	T	N	Q	E	Q	T	S	L	Y	V	Q	A	S	G	R	V	T	V	S	T	R	R	S	Q	Q	T	I	I	P	N	I	G	S	R	P	W	V	R	G	L	S	S	R	I	S
ABB52376	A/Memphis/2/1971(H3N2)	H	P	S	T	N	Q	E	Q	T	S	L	Y	V	Q	A	S	G	R	V	T	V	S	T	R	R	S	Q	Q	T	I	I	P	N	I	G	S	R	P	W	V	R	G	L	S	S	R	I	S
AAA43187	A/Memphis/1/1971(H3N2)	H	P	S	T	N	Q	E	Q	T	S	L	Y	V	Q	A	S	G	R	V	T	V	S	T	R	R	S	Q	Q	T	I	I	P	N	I	G	S	R	P	W	V	R	G	L	S	S	R	I	S
ABP49184	A/Memphis/3/1971(H3N2)	H	P	S	T	N	Q	E	Q	T	S	L	Y	V	Q	A	S	G	R	V	T	V	S	T	R	R	S	Q	Q	T	I	I	P	N	I	G	S	R	P	W	V	R	G	L	S	S	R	I	S
AAZ80007	A/Memphis/1/1971(H3N2)	H	P	S	T	N	Q	E	Q	T	S	L	Y	V	Q	A	S	G	R	V	T	V	S	T	R	R	S	Q	Q	T	I	I	P	N	I	G	S	R	P	W	V	R	G	L	S	S	R	I	S
ABB82227	A/Hong Kong/46/1971(H3N2)	H	P	S	T	D	Q	E	Q	T	S	L	Y	V	Q	A	S	G	R	V	T	V	S	T	R	R	S	Q	Q	T	I	I	P	N	I	G	S	R	P	W	V	R	G	L	S	S	R	I	S
AAT64716	A/Bilthoven/21793/72(H3N2)	H	P	S	T	D	Q	E	Q	T	S	L	Y	V	Q	A	S	G	R	V	T	V	S	T	K	R	S	Q	Q	T	I	I	P	N	I	G	S	R	P	W	V	R	G	L	S	S	R	I	S
AAA43099	A/Udorn/307/1972(H3N2)	H	P	S	T	D	Q	E	Q	T	S	L	Y	V	Q	A	S	G	R	V	T	V	S	T	K	R	S	Q	Q	T	I	I	P	N	I	G	S	R	P	W	V	R	G	L	S	S	R	I	S
ABF21281	A/Udorn/307/1972(H3N2)	H	P	S	T	D	Q	E	Q	T	S	L	Y	V	Q	A	S	G	R	V	T	V	S	T	K	R	S	Q	Q	T	I	I	P	N	I	G	S	R	P	W	V	R	G	L	S	S	R	I	S
CAD22811	A/Udorn/307/1972(H3N2)	H	P	S	T	D	Q	E	Q	T	S	L	Y	V	Q	A	S	G	R	V	T	V	S	T	K	R	S	Q	Q	T	I	I	P	N	I	G	S	R	P	W	V	R	G	L	S	S	R	I	S
CAD22818	A/Udorn/307/1972(H3N2)	H	P	S	T	D	Q	E	Q	T	S	L	Y	V	Q	A	S	G	R	V	T	V	S	T	K	R	S	Q	Q	T	I	I	P	N	I	G	S	R	P	W	V	R	G	L	S	S	R	I	S
AAZ43383	A/Memphis/102/1972(H3N2)	H	P	S	T	D	Q	E	Q	T	S	L	Y	V	Q	A	S	G	R	V	T	V	S	T	K	R	S	Q	Q	T	I	I	P	N	I	G	S	R	P	W	V	R	G	L	S	S	R	I	S
ABE12623	A/England/1972(H3N2)	H	P	S	T	N	Q	E	Q	T	S	L	Y	V	Q	A	S	G	R	V	T	V	S	T	K	R	S	Q	Q	T	I	I	P	N	I	G	S	R	P	W	V	R	G	L	S	S	R	I	S
ABB80023	A/Hong Kong/50/1972(H3N2)	H	P	S	T	D	Q	E	Q	T	N	L	Y	V	Q	T	S	G	R	V	T	V	S	T	R	R	S	Q	Q	T	I	I	P	N	I	G	S	R	P	W	V	R	G	L	S	S	R	I	S
ABC67565	A/Guandong/243/1972(H3N2)	H	P	S	T	D	Q	E	Q	T	S	L	Y	V	Q	A	S	G	R	V	T	V	S	T	K	R	S	Q	Q	T	I	I	P	N	I	G	S	R	P	W	V	R	G	L	S	S	R	I	S
ABC84542	A/Memphis/103/1972(H3N2)	H	P	S	T	D	Q	E	Q	T	S	L	Y	V	Q	A	S	G	R	V	T	V	S	T	K	R	S	Q	Q	T	I	I	P	N	I	G	S	R	P	W	V	R	G	L	S	S	R	I	S
ABD79032	A/udorn/1972(H3N2)	H	P	S	T	D	Q	E	Q	T	S	L	Y	V	Q	A	S	G	R	V	T	V	S	T	K	R	S	Q	Q	T	I	I	P	N	I	G	S	R	P	W	V	R	G	L	S	S	R	I	S
ABB04371	A/Hong Kong/6/1972(H3N2)	H	P	S	T	D	Q	E	Q	T	N	L	Y	V	Q	T	S	G	R	V	T	V	S	T	R	R	S	Q	Q	T	I	I	P	N	I	G	S	R	P	W	V	R	G	L	S	S	R	I	S
ABE12532	A/Port Chalmers/1/1973(H3N2)	H	P	S	T	D	Q	E	Q	T	N	L	Y	V	Q	A	S	G	R	V	T	V	S	T	K	R	S	Q	Q	T	I	I	P	N	I	G	S	R	P	W	V	R	G	L	S	S	R	I	S
ABB04338	A/Hong Kong/11/1973(H3N2)	H	P	S	T	D	Q	E	Q	T	S	L	Y	V	Q	A	S	G	R	V	T	V	S	T	K	R	S	Q	Q	T	I	I	P	N	I	G	S	R	P	W	V	R	G	L	S	S	R	I	S
ABD60790	A/Hong Kong/33/1973(H3N2)	H	P	S	T	D	Q	E	Q	T	S	L	Y	V	Q	A	S	G	R	V	T	V	S	T	K	R	S	Q	Q	T	I	I	P	N	I	G	S	R	P	W	V	R	G	L	S	S	R	I	S
ABB96352	A/Memphis/101/1974(H3N2)	H	P	S	T	D	Q	E	Q	T	N	L	Y	V	Q	A	S	G	R	V	T	V	S	T	K	R	S	Q	Q	T	I	I	P	N	V	G	S	R	P	W	V	R	G	L	S	S	R	I	S
ABC40619	A/Hong Kong/49/1974(H3N2)	H	P	S	T	D	Q	E	Q	T	N	L	Y	V	Q	A	S	G	R	V	T	V	S	T	K	R	S	Q	Q	T	I	I	P	N	I	G	S	R	P	W	V	R	G	L	S	S	R	I	S
ABO52335	A/Albany/20/1974(H3N2)	H	P	S	T	D	Q	D	Q	T	S	L	Y	V	Q	A	S	G	R	V	T	V	S	T	K	R	S	Q	Q	T	V	I	P	N	I	G	P	R	P	W	V	R	G	L	S	S	R	I	S
AAT64717	A/Bilthoven/5930/74(H3N2)	H	P	S	T	D	Q	E	Q	T	N	L	Y	V	Q	A	S	G	R	V	T	V	S	T	K	R	S	Q	Q	T	I	I	P	N	I	G	S	R	P	W	V	R	G	L	S	S	R	I	S
ABB04294	A/Hong Kong/14/1974(H3N2)	H	P	S	T	D	Q	E	Q	T	N	L	Y	V	Q	A	S	G	R	V	T	V	S	T	K	R	S	Q	Q	T	I	I	P	N	I	G	S	R	P	W	V	R	G	L	S	S	R	I	S
ABB04928	A/Hong Kong/43/1975(H3N2)	H	P	S	T	D	K	E	Q	T	D	L	Y	V	Q	A	S	G	K	V	T	V	S	T	K	R	S	Q	Q	T	I	I	P	N	V	G	S	R	P	W	V	R	G	L	S	S	R	I	S
ABB46392	A/Beijing/39/1975(H3N2)	H	P	N	T	D	K	E	Q	T	D	L	Y	V	Q	A	S	G	K	V	T	V	S	T	K	R	S	Q	Q	T	I	I	P	N	V	G	S	R	P	W	V	R	G	L	S	S	R	V	S
AAT64718	A/Bilthoven/2600/75(H3N2)	H	P	S	T	D	Q	D	Q	T	S	L	Y	V	Q	A	S	G	R	V	T	V	S	T	K	R	S	Q	Q	T	V	I	P	N	I	G	P	R	P	W	V	R	G	L	S	S	G	I	S
CAA24270	A/Victoria/3/1975(H3N2)	H	P	S	T	D	K	E	Q	T	N	L	Y	V	Q	A	S	G	K	V	T	V	S	T	K	R	S	Q	Q	T	I	I	P	N	V	G	S	R	P	W	V	R	G	L	S	S	R	I	S
ABO52313	A/Albany/42/1975(H3N2)	H	P	S	T	D	Q	E	Q	T	N	L	Y	V	Q	A	S	G	R	V	T	V	S	T	K	R	S	Q	Q	T	I	I	P	N	V	G	S	R	P	W	V	R	G	L	S	S	R	I	S
ABD16740	A/Memphis/108/1976(H3N2)	H	P	S	T	D	K	E	Q	T	D	L	Y	V	Q	A	S	G	K	V	T	V	S	T	K	R	S	Q	Q	T	V	I	P	N	V	G	S	R	P	W	V	R	G	L	S	S	R	V	S
ABP49492	A/Albany/15/1976(H3N2)	H	P	S	T	D	K	E	Q	T	D	L	Y	V	Q	A	S	G	K	V	T	V	S	T	K	R	S	Q	Q	T	V	I	P	N	V	G	S	R	P	W	V	R	G	L	S	S	R	V	S
ABD16751	A/Memphis/106/1976(H3N2)	H	P	S	T	D	K	E	Q	T	D	L	Y	V	Q	A	S	G	K	V	T	V	S	T	K	R	S	Q	Q	T	V	I	P	N	V	G	S	R	P	W	V	R	G	L	S	S	R	V	S
ABB96363	A/Memphis/137/1976(H3N2)	H	P	S	T	D	K	E	Q	T	D	L	Y	V	Q	A	S	G	K	V	T	V	S	T	K	R	S	Q	Q	T	V	I	P	N	V	G	S	R	P	W	V	R	G	L	S	S	R	V	S
ABQ01366	A/Albany/1/1976(H3N2)	H	P	S	T	D	K	E	Q	T	D	L	Y	V	Q	A	S	G	K	V	T	V	S	T	K	R	S	Q	Q	T	I	I	P	N	V	G	S	R	P	W	V	R	G	L	S	S	R	V	S
ABC40544	A/Memphis/103/1976(H3N2)	H	P	S	T	D	K	E	Q	T	D	L	Y	V	Q	A	S	G	K	V	T	V	S	T	K	R	S	Q	Q	T	V	I	P	N	V	G	S	R	P	W	V	R	G	L	S	S	R	V	S
ABB96374	A/Memphis/1/1977(H3N2)	H	P	S	T	D	K	E	Q	T	N	L	Y	V	Q	A	S	G	R	V	T	V	S	T	K	R	S	Q	Q	T	I	I	P	N	V	G	S	R	P	W	V	R	G	L	S	S	R	I	S
CAA29337	A/England/321/1977(H3N2)	H	P	S	T	D	K	E	Q	T	K	L	Y	V	Q	A	S	G	R	V	T	V	S	T	K	R	S	Q	Q	T	I	I	P	N	V	G	S	R	P	W	V	R	G	L	S	S	R	I	S
ABB96520	A/Nanjing/49/1977(H3N2)	H	P	S	T	D	Q	E	Q	T	S	L	Y	V	Q	A	S	G	R	V	T	V	S	T	R	R	S	Q	Q	T	I	I	P	N	I	G	S	R	P	W	V	R	G	L	S	S	R	I	S
ABO52346	A/Albany/4/1977(H3N2)	H	P	S	T	D	K	E	Q	T	D	L	Y	V	Q	A	S	G	K	V	T	V	S	T	K	R	S	Q	Q	T	V	I	P	N	V	G	S	R	P	W	V	R	G	L	S	S	R	V	S
ABB96330	A/Memphis/12/1978(H3N2)	H	P	S	T	D	K	E	Q	T	N	L	Y	V	Q	A	S	G	R	V	T	V	S	T	K	R	S	Q	Q	T	I	I	P	N	V	G	S	R	P	W	V	R	G	L	S	S	R	I	S
ABO38230	A/Memphis/16/1978(H3N2)	H	P	S	T	D	K	E	Q	T	N	L	Y	V	Q	A	S	G	R	V	T	V	S	T	K	R	S	Q	Q	T	I	I	P	S	V	G	S	R	P	W	V	R	G	L	S	S	R	I	S
ABB96319	A/Memphis/2/1978(H3N2)	H	P	S	T	D	K	E	Q	T	N	L	Y	V	Q	A	S	G	R	V	T	V	S	T	K	R	S	Q	Q	T	I	I	P	N	V	G	P	R	P	W	V	R	G	L	S	S	R	I	S
ABO33069	A/Albany/14/1978(H3N2)	H	P	S	T	D	K	E	Q	T	N	L	Y	V	Q	A	S	G	R	V	T	V	S	T	K	K	S	Q	Q	T	I	I	P	N	V	G	S	R	P	W	V	R	G	L	S	S	R	I	S
ABC46554	A/Memphis/19/1978(H3N2)	H	P	S	T	D	K	E	Q	T	N	L	Y	V	Q	A	S	G	R	V	T	V	S	T	K	R	S	Q	Q	T	I	I	P	N	V	G	S	R	P	W	V	R	G	L	S	S	R	I	S
ABB96341	A/Memphis/18/1978(H3N2)	H	P	S	T	D	K	E	Q	T	N	L	Y	V	Q	A	S	G	R	V	T	V	S	T	K	R	S	Q	Q	T	I	I	P	N	V	G	S	R	P	W	V	R	G	L	S	S	R	I	S
ABF21268	A/Bangkok/1/1979(H3N2)	H	P	S	T	D	K	E	Q	T	K	L	Y	V	R	A	S	G	R	V	T	V	S	T	K	R	S	Q	Q	T	I	I	P	N	I	G	S	R	P	W	V	R	G	L	S	S	G	I	S
ABB04283	A/Hong Kong/46/1980(H3N2)	H	P	S	T	D	K	E	Q	T	N	L	Y	V	R	A	S	G	R	V	T	V	S	T	K	R	S	Q	Q	T	I	I	P	N	I	G	P	R	P	W	V	R	G	L	S	S	R	I	S
ABB53751	A/Nanjing/13/1980(H3N2)	H	P	S	T	D	K	E	Q	T	N	L	Y	V	R	A	S	G	R	V	T	V	S	T	K	R	S	Q	Q	T	I	I	P	N	I	G	S	R	P	W	V	R	G	L	S	S	G	I	S
[truncated: 1,863 more rows]
[truncated: 152 more columns]

## Sheet: B HA
Influenza B HA raw sequence
Numbering based on HA0 met are in RED
[truncated: 968 more rows]
[truncated: 152 more columns]
